# Supplementary material for: A single dose of purified human antibody from transchromosomic bovines mitigates aerosolized Venezuelan equine encephalitis virus disease in cynomolgus macaques
Source: PLoS One. 2026 Apr 27;21(4):e0347864. doi: 10.1371/journal.pone.0347864 (PMC13120304; doi:10.1371/journal.pone.0347864)
Supplement: S1 Data — (XLSX) [file pone.0347864.s003.xlsx]

## Sheet: Fig 2
173-17				171-17				172-17				165-17				169-17				170-17			166-17				167-17				168-17
Time (d)	Actual	Forecast		Time (d)	Actual	Forecast		Time (d)	Actual	Forecast		Time (d)	Actual	Forecast		Time (d)	Actual	Forecast		Time (d)	Actual	Forecast	Time (d)	Actual	Forecast		Time (d)	Actual	Forecast		Time (d)	Actual	Forecast
-8		37.1		-8		38.12		-8	36.9	36.89		-6.3646	36	36		-8		38.2		-8		37.32	-8		38.02		-6.39583	37	37		-8		37.5
-7.9896		37.1		-7.9896		38.51		-7.9896	37.1	37		-6.3542	36	36		-7.9896		38.2		-7.9896		37.56	-7.98958		37.75		-6.38542	37.1	37.1		-7.9896		37.5
-7.9792		37.1		-7.9792		38.38		-7.9792	37.3	37.5		-6.3438	36.1	36.1		-7.9792		38.2		-7.9792		38	-7.97917		37.7		-6.375	37.1	37.1		-7.9792		37.5
-7.9688		37.1		-7.9688		38.08		-7.9688	37.6	37.6		-6.3333	36	36		-7.9688		38.2		-7.9688		37.9	-7.96875		37.78		-6.36458	37.1	37.1		-7.9688		37.5
-7.9583		37.1		-7.9583		38.3		-7.9583	37.7	37.69		-6.3229	36	36		-7.9583		38.2		-7.9583		37.83	-7.95833		37.8		-6.35417	36.9	36.9		-7.9583		37.5
-7.9479		37.1		-7.9479		38.44		-7.9479	37.9	37.8		-6.3125	36.2	36.2		-7.9479		38.2		-7.9479		37.76	-7.94792		37.86		-6.34375	37	37		-7.9479		37.5
-7.9375		37.1		-7.9375		38.08		-7.9375	38.2	37.9		-6.3021	36.3	36.3		-7.9375		38.2		-7.9375		37.71	-7.9375		37.8		-6.33333	37.1	37.1		-7.9375		37.5
-7.9271		37.1		-7.9271		38.22		-7.9271	38.4	38.31		-6.2917	36.3	36.3		-7.9271		38.2		-7.9271		37.67	-7.92708		37.76		-6.32292	37	37		-7.9271		37.5
-7.9167		37.1		-7.9167		38.23		-7.9167	38.6	38.7		-6.2813	36.3	36.3		-7.9167		38.2		-7.9167		37.65	-7.91667		37.73		-6.3125	36.9	36.9		-7.9167		37.5
-7.9063		37.1		-7.9063		37.64		-7.9063	38.6	38.59		-6.2708	36.8	36.8		-7.9063		38.2		-7.9063		37.64	-7.90625		37.72		-6.30208	37	37		-7.9063		37.5
-7.8958		37.1		-7.8958		38.11		-7.8958	38.7	38.58		-6.2604	37.1	37.1		-7.8958		38.2		-7.8958		37.64	-7.89583		37.71		-6.29167	37	37		-7.8958		37.5
-7.8854		37.1		-7.8854	38.1	38.07		-7.8854	38.7	38.59		-6.25	37.3	37.3		-7.8854		38.2		-7.8854		37.63	-7.88542		37.7		-6.28125	37	37		-7.8854		37.5
-7.875		37.1		-7.875	38	38.39		-7.875	38.8	38.69		-6.2396	37.4	37.4		-7.875		38.2		-7.875		37.63	-7.875		37.7		-6.27083	37	37		-7.875		37.5
-7.8646		37.1		-7.8646	38	37.58		-7.8646	38.8	38.89		-6.2292	37.6	37.6		-7.8646		38.2		-7.8646		37.63	-7.86458		37.7		-6.26042	37	37		-7.8646		37.5
-7.8542		37.1		-7.8542	37.7	38.33		-7.8542	38.8	38.78		-6.2188	37.9	37.9		-7.8542		38.2		-7.8542		37.63	-7.85417		37.7		-6.25	37	37		-7.8542		37.5
-7.8438		37.1		-7.8438		37.81		-7.8438		38.78		-6.2083	37.8	37.8		-7.8438		38.2		-7.8438		37.13	-7.84375		37.7		-6.23958	37.1	37.1		-7.8438		37.5
-7.8333		37.1		-7.8333		37.96		-7.8333		38.38		-6.1979	37.8	37.8		-7.8333		38.2		-7.8333		37.63	-7.83333		37.7		-6.22917	37.1	37.1		-7.8333		37.5
-7.8229		37.1		-7.8229		38.24		-7.8229		38.17		-6.1875	37.7	37.7		-7.8229		38.2		-7.8229		37.25	-7.82292		37.7		-6.21875	37	37		-7.8229		37.5
-7.8125		37.1		-7.8125		38.16		-7.8125		38.09		-6.1771	37.8	37.8		-7.8125		38.2		-7.8125		37.44	-7.8125		37.7		-6.20833	37.1	37.1		-7.8125		37.5
-7.8021		37.1		-7.8021		38.17		-7.8021		38.25		-6.1667	37.9	37.9		-7.8021		38.2		-7.8021		37.73	-7.80208		37.7		-6.19792	37	37		-7.8021		37.5
-7.7917		37.1		-7.7917		38.18		-7.7917		38.02		-6.1563	37.9	37.9		-7.7917		38.2		-7.7917		37.51	-7.79167		37.7		-6.1875	37	37		-7.7917		37.5
-7.7813		37.1		-7.7813		38.19		-7.7813		38.01		-6.1458	38.1	38.1		-7.7813		38.2		-7.7813		37.5	-7.78125		37.7		-6.17708	37	37		-7.7813		37.5
-7.7708		37.1		-7.7708		38.2		-7.7708		37.82		-6.1354	37.9	37.9		-7.7708		38.2		-7.7708		37.62	-7.77083	37.7	37.7		-6.16667	37	37		-7.7708		37.5
-7.7604		37.1		-7.7604		38.2		-7.7604		38.02		-6.125	37.9	37.9		-7.7604		38.2		-7.7604		37.62	-7.76042	37.6	37.7		-6.15625	36.9	36.9		-7.7604		37.5
-7.75		37.1		-7.75		38.2		-7.75		38.02		-6.1146	38.2	38.2		-7.75		38.2		-7.75		37.63	-7.75	37.7	37.62		-6.14583	36.9	36.9		-7.75		37.5
-7.7396		37.1		-7.7396		38.2		-7.7396		38		-6.1042	38.2	38.2		-7.7396		38.2		-7.7396		38.01	-7.73958	37.4	37.69		-6.13542	36.9	36.9		-7.7396		37.5
-7.7292		37.1		-7.7292		38.2		-7.7292		38.01		-6.0938	38.1	38.1		-7.7292		38.2		-7.7292		37.79	-7.72917		37.45		-6.125	36.9	36.9		-7.7292		37.5
-7.7188		37.1		-7.7188		38.2		-7.7188		38.11		-6.0833	38.1	38.1		-7.7188		38.2		-7.7188		37.8	-7.71875		37.59		-6.11458	36.9	36.9		-7.7188		37.5
-7.7083		37.1		-7.7083		38.2		-7.7083		38		-6.0729	38.2	38.2		-7.7083		38.2		-7.7083		37.58	-7.70833		37.67		-6.10417	36.9	36.9		-7.7083		37.5
-7.6979		37.1		-7.6979		38.2		-7.6979		38		-6.0625	38.1	38.1		-7.6979		38.2		-7.6979		37.59	-7.69792		37.74		-6.09375	36.9	36.9		-7.6979		37.5
-7.6875		37.1		-7.6875		38.2		-7.6875		37.76		-6.0521	38	38		-7.6875		38.2		-7.6875		37.56	-7.6875		37.76		-6.08333	36.9	36.9		-7.6875		37.5
-7.6771		37.1		-7.6771		38.2		-7.6771		37.89		-6.0417	38	38		-7.6771		38.2		-7.6771		37.5	-7.67708		37.78		-6.07292	36.9	36.9		-7.6771		37.5
-7.6667		37.1		-7.6667		38.2		-7.6667		37.95		-6.0313	37.9	37.9		-7.6667		38.2		-7.6667		37.59	-7.66667		37.79		-6.0625	36.9	36.9		-7.6667		37.5
-7.6563		37.1		-7.6563		38.2		-7.6563		37.97		-6.0208	38.2	38.2		-7.6563		38.2		-7.6563		37.59	-7.65625		37.79		-6.05208	36.9	36.9		-7.6563		37.5
-7.6458		37.1		-7.6458		38.2		-7.6458		37.98		-6.0104	38.3	38.3		-7.6458		38.2		-7.6458		37.61	-7.64583		37.79		-6.04167	37	37		-7.6458		37.5
-7.6354		37.1		-7.6354		38.1		-7.6354		37.99		-6	37.9	37.9		-7.6354		38.2		-7.6354		37.61	-7.63542		37.8		-6.03125	37.4	37.4		-7.6354		37.5
-7.625		37.1		-7.625		38.28		-7.625		37.99		-5.9896	37.8	37.8		-7.625		38.2		-7.625		37.51	-7.625		37.8		-6.02083	37.9	37.9		-7.625		37.5
-7.6146		37.1		-7.6146		38.01		-7.6146		37.99		-5.9792	37.9	37.9		-7.6146		38.2		-7.6146		37.59	-7.61458	37.8	37.8		-6.01042	38	38		-7.6146		37.5
-7.6042		37.1		-7.6042		38.16		-7.6042		37.99		-5.9688	37.9	37.9		-7.6042		38.2		-7.6042		37.49	-7.60417	38	37.8		-6	38.1	38.1		-7.6042		37.5
-7.5938		37.1		-7.5938		38.18		-7.5938		37.99		-5.9583	37.8	37.8		-7.5938		38.2		-7.5938		37.48	-7.59375	37.9	37.96		-5.98958	38	38		-7.5938		37.5
-7.5833		37.1		-7.5833		38.19		-7.5833		37.99		-5.9479	38.2	38.2		-7.5833		38.2		-7.5833		37.47	-7.58333	37.8	37.89		-5.97917	38.2	38.2		-7.5833		37.5
-7.5729		37.1		-7.5729		38.2		-7.5729		37.99		-5.9375	38.1	38.1		-7.5729		38.2		-7.5729		37.46	-7.57292		37.82		-5.96875	38.1	38.1		-7.5729		37.5
-7.5625		37.1		-7.5625		38.2		-7.5625		37.99		-5.9271	38.1	38.1		-7.5625		38.2		-7.5625		37.3	-7.5625		37.23		-5.95833	38.1	38.1		-7.5625		37.5
-7.5521		37.1		-7.5521		38.2		-7.5521		37.99		-5.9167	38.2	38.2		-7.5521		38.2		-7.5521		37.39	-7.55208		36.89		-5.94792	37.9	37.9		-7.5521		37.5
-7.5417		37.1		-7.5417		38.1		-7.5417		37.99		-5.9063	38.3	38.3		-7.5417		38.2		-7.5417		37.45	-7.54167		36.67		-5.9375	37.8	37.8		-7.5417		37.5
-7.5313		37.1		-7.5313		38.27		-7.5313		37.99		-5.8958	38.5	38.5		-7.5313		38.2		-7.5313		37.5	-7.53125		36.56		-5.92708	37.7	37.7		-7.5313		37.5
-7.5208		37.1		-7.5208		38.21		-7.5208		37.99		-5.8854	38.6	38.6		-7.5208		38.2		-7.5208		37.52	-7.52083		36.5		-5.91667	37.9	37.9		-7.5208		37.5
-7.5104		37.1		-7.5104		38.2		-7.5104		37.99		-5.875	38.5	38.5		-7.5104		38.2		-7.5104		37.46	-7.51042		36.48		-5.90625	38.3	38.3		-7.5104		37.5
-7.5		37.1		-7.5		38.2		-7.5		38.09		-5.8646	38.4	38.4		-7.5		38.2		-7.5		37.65	-7.5		36.46		-5.89583	38.2	38.2		-7.5		37.5
-7.4896		37.1		-7.4896		38.2		-7.4896		37.89		-5.8542	38.2	38.2		-7.4896		38.2		-7.4896		37.57	-7.48958		36.46		-5.88542	38.1	38.1		-7.4896		37.5
-7.4792		37.1		-7.4792		38.2		-7.4792		37.69		-5.8438	38.1	38.1		-7.4792		38.2		-7.4792		37.54	-7.47917	36.4	36.45		-5.875	38.1	38.1		-7.4792		37.5
-7.4688		37.1		-7.4688		38.2		-7.4688		37.9		-5.8333	38.1	38.1		-7.4688		38.2		-7.4688		37.54	-7.46875	36.3	36.45		-5.86458	38.2	38.2		-7.4688		37.5
-7.4583		37.1		-7.4583		38.2		-7.4583		38		-5.8229	38.1	38.1		-7.4583		38.2		-7.4583		37.55	-7.45833	36.4	36.37		-5.85417	38.3	38.3		-7.4583		37.5
-7.4479		37.1		-7.4479		38.2		-7.4479		37.99		-5.8125	38	38		-7.4479		38.2		-7.4479		37.56	-7.44792	36.5	36.44		-5.84375	38.2	38.2		-7.4479		37.5
-7.4375		37.1		-7.4375		38.2		-7.4375		37.73		-5.8021	38.2	38.2		-7.4375		38.2		-7.4375		37.57	-7.4375	36.6	36.52		-5.83333	38.1	38.1		-7.4375		37.5
-7.4271		37.1		-7.4271		38.2		-7.4271		37.86		-5.7917	38.1	38.1		-7.4271		38.2		-7.4271		37.57	-7.42708	36.6	36.62		-5.82292	38.3	38.3		-7.4271		37.5
-7.4167		37.1		-7.4167		38.2		-7.4167		37.93		-5.7813	38.1	38.1		-7.4167		38.2		-7.4167		37.57	-7.41667	36.3	36.63		-5.8125	38.2	38.2		-7.4167		37.5
-7.4063		37.1		-7.4063		38.2		-7.4063		37.95		-5.7708	38.1	38.1		-7.4063		38.2		-7.4063		37.57	-7.40625	36.5	36.4		-5.80208	38.2	38.2		-7.4063		37.5
-7.3958		37.1		-7.3958		38.2		-7.3958		37.96		-5.7604	37.9	37.9		-7.3958		38.2		-7.3958		37.57	-7.39583	36.6	36.53		-5.79167	38.3	38.3		-7.3958		37.5
-7.3854		37.1		-7.3854		38.2		-7.3854		37.97		-5.75	37.8	37.8		-7.3854		38.2		-7.3854		37.47	-7.38542	36.7	36.61		-5.78125	38.3	38.3		-7.3854		37.5
-7.375		37.1		-7.375		38.2		-7.375		37.97		-5.7396	37.9	37.9		-7.375		38.2		-7.375		37.55	-7.375	36.4	36.72		-5.77083	38.3	38.3		-7.375		37.5
-7.3646		37.1		-7.3646		38.2		-7.3646		37.97		-5.7292	37.9	37.9		-7.3646		38.2		-7.3646		37.16	-7.36458	36.3	36.49		-5.76042	38.1	38.1		-7.3646		37.5
-7.3542		37.1		-7.3542		38.2		-7.3542		37.97		-5.7188	37.8	37.8		-7.3542		38.2		-7.3542		37.58	-7.35417	36.4	36.39		-5.75	38	38		-7.3542		37.5
-7.3438		37.1		-7.3438		38.2		-7.3438		37.97		-5.7083	37.7	37.7		-7.3438		38.2		-7.3438		37.51	-7.34375	36.5	36.44		-5.73958	38.3	38.3		-7.3438		37.5
-7.3333		37.1		-7.3333		38.2		-7.3333		37.77		-5.6979	37.6	37.6		-7.3333		38.2		-7.3333		37.65	-7.33333	36.5	36.52		-5.72917	38.3	38.3		-7.3333		37.5
-7.3229		37.1		-7.3229		38.2		-7.3229		37.98		-5.6875	37.6	37.6		-7.3229		38.2		-7.3229		37.57	-7.32292	36.7	36.54		-5.71875	38.4	38.4		-7.3229		37.5
-7.3125		37.1		-7.3125		38.2		-7.3125		37.98		-5.6771	37.5	37.5		-7.3125		38.2		-7.3125		37.58	-7.3125	36.6	36.71		-5.70833	38.5	38.5		-7.3125		37.5
-7.3021		37.1		-7.3021		38.2		-7.3021		37.77		-5.6667	37.4	37.4		-7.3021		38.2		-7.3021		37.67	-7.30208	36.4	36.64		-5.69792	38.5	38.5		-7.3021		37.5
-7.2917		37.1		-7.2917		38.2		-7.2917		38.17		-5.6563	37.3	37.3		-7.2917		38.2		-7.2917		37.59	-7.29167	36.4	36.49		-5.6875	38.4	38.4		-7.2917		37.5
-7.2813		37.1		-7.2813		38.2		-7.2813		37.87		-5.6458	37.3	37.3		-7.2813		38.2		-7.2813		37.58	-7.28125	36.3	36.46		-5.67708	38.2	38.2		-7.2813		37.5
-7.2708		37.1		-7.2708		38.2		-7.2708		38.06		-5.6354	37.3	37.3		-7.2708		38.2		-7.2708		37.57	-7.27083	36.3	36.37		-5.66667	38.1	38.1		-7.2708		37.5
-7.2604		37.1		-7.2604		38.2		-7.2604		37.92		-5.625	37.1	37.1		-7.2604		38.2		-7.2604		37.57	-7.26042	36.5	36.36		-5.65625	38.5	38.5		-7.2604		37.5
-7.25		37.1		-7.25		38.2		-7.25		37.94		-5.6146	37.2	37.2		-7.25		38.2		-7.25		37.47	-7.25	36.5	36.51		-5.64583	38.5	38.5		-7.25		37.5
-7.2396		37.1		-7.2396		38.2		-7.2396		37.96		-5.6042	37.3	37.3		-7.2396		38.2		-7.2396		37.75	-7.23958	36.6	36.53		-5.63542	38.5	38.5		-7.2396		37.5
-7.2292		37.1		-7.2292		38.2		-7.2292		37.96		-5.5938	36.8	36.8		-7.2292		38.2		-7.2292		37.59	-7.22917	36.7	36.63		-5.625	38.4	38.4		-7.2292		37.5
-7.2188		37.1		-7.2188		38.2		-7.2188		37.96		-5.5833	36.6	36.6		-7.2188		38.2		-7.2188		37.6	-7.21875	36.7	36.71		-5.61458	38.4	38.4		-7.2188		37.5
-7.2083		37.1		-7.2083		38.2		-7.2083		37.97		-5.5729	36.3	36.3		-7.2083		38.2		-7.2083		37.68	-7.20833	36.4	36.73		-5.60417	38.5	38.5		-7.2083		37.5
-7.1979		37.1		-7.1979		38.2		-7.1979		37.96		-5.5625	36.1	36.1		-7.1979		38.2		-7.1979		37.7	-7.19792	36.5	36.49		-5.59375	38.5	38.5		-7.1979		37.5
-7.1875		37.1		-7.1875		38.2		-7.1875		37.86		-5.5521	36	36		-7.1875		38.2		-7.1875		37.51	-7.1875	36.3	36.55		-5.58333	37.9	37.9		-7.1875		37.5
-7.1771		37.1		-7.1771		38.2		-7.1771		37.97		-5.5417	36.1	36.1		-7.1771		38.2		-7.1771		37.68	-7.17708	36.2	36.38		-5.57292	37.9	37.9		-7.1771		37.5
-7.1667		37.1		-7.1667		38.2		-7.1667		37.87		-5.5313	36	36		-7.1667		38.2		-7.1667		37.69	-7.16667	36.1	36.29		-5.5625	37.9	37.9		-7.1667		37.5
-7.1563		37.1		-7.1563		38.2		-7.1563		38.06		-5.5208	36.7	36.7		-7.1563		38.2		-7.1563		37.11	-7.15625	36.4	36.18		-5.55208	37.8	37.8		-7.1563		37.5
-7.1458		37.1		-7.1458		38.2		-7.1458		37.96		-5.5104	36.9	36.9		-7.1458		38.2		-7.1458		37.4	-7.14583	36.6	36.41		-5.54167	37.8	37.8		-7.1458		37.5
-7.1354		37.1		-7.1354		38.2		-7.1354		37.86		-5.5	36.9	36.9		-7.1354		38.2		-7.1354		37.67	-7.13542	36.5	36.59		-5.53125	37.8	37.8		-7.1354		37.5
-7.125		37.1		-7.125		38.2		-7.125		38.06		-5.4896	36.5	36.5		-7.125		38.2		-7.125		38.16	-7.125	36.6	36.55		-5.52083	37.8	37.79		-7.125		37.5
-7.1146		37.1		-7.1146		38.2		-7.1146		37.96		-5.4792	36.3	36.29		-7.1146		38.2		-7.1146		37.6	-7.11458	36.6	36.63		-5.51042	37.7	37.69		-7.1146		37.5
-7.1042		37.1		-7.1042		38.2		-7.1042		37.96		-5.4688	36.1	36.09		-7.1042		38.2		-7.1042		37.87	-7.10417	36.6	36.63		-5.5	37.4	37.39		-7.1042		37.5
-7.0938		37.1		-7.0938		38.2		-7.0938		37.96		-5.4583	36.1	36.09		-7.0938		38.2		-7.0938		37.74	-7.09375	36.4	36.64		-5.48958	37.3	37.29		-7.0938		37.5
-7.0833		37.1		-7.0833		38.2		-7.0833		38.06		-5.4479	36	35.98		-7.0833		38.2		-7.0833		37.71	-7.08333	36.6	36.48		-5.47917	37.3	37.29		-7.0833		37.5
-7.0729		37.1		-7.0729		38.2		-7.0729		37.96		-5.4375	36.4	36.37		-7.0729		38.2		-7.0729		37.66	-7.07292	36.7	36.62		-5.46875	37.1	37.09		-7.0729		37.5
-7.0625		37.1		-7.0625		38.2		-7.0625		37.86		-5.4271	36.7	36.65		-7.0625		38.2		-7.0625		37.64	-7.0625	36.6	36.71		-5.45833	37.1	37.08		-7.0625		37.5
-7.0521		37.1		-7.0521		38.2		-7.0521		38.07		-5.4167	36.8	36.73		-7.0521		38.2		-7.0521		37.62	-7.05208	36.5	36.65		-5.44792	37.1	37.08		-7.0521		37.5
-7.0417		37.1		-7.0417		38.2		-7.0417		38.07		-5.4063	36.7	36.59		-7.0417		38.2		-7.0417		37.61	-7.04167	36.8	36.56		-5.4375	37	36.98		-7.0417		37.5
-7.0313		37.1		-7.0313		38.2		-7.0313		38.06		-5.3958	36.8	36.63		-7.0313		38.2		-7.0313		37.61	-7.03125	37.1	36.79		-5.42708	37	36.97		-7.0313		37.5
-7.0208		37.1		-7.0208		38.2		-7.0208		37.86		-5.3854	36.8	36.56		-7.0208		38.2		-7.0208		37.6	-7.02083	37.1	37.06		-5.41667	37.2	37.17		-7.0208		37.5
-7.0104		37.1		-7.0104		38.2		-7.0104		38.07		-5.375	36.8	36.54		-7.0104		38.2		-7.0104		37.6	-7.01042	37.2	37.1		-5.40625	37.2	37.13		-7.0104		37.5
-7		37.1		-7		38.2		-7		38.07		-5.3646	36.9	36.7		-7		38.2		-7		37.6	-7	37.3	37.2		-5.39583	37.2	37.1		-7		37.5
-6.9896		37.1		-6.9896		38.2		-6.9896		38.16		-5.3542	36.6	36.74		-6.9896		38.2		-6.9896		37.6	-6.98958	37.3	37.29		-5.38542	37	37.24		-6.9896		37.5
-6.9792		37.1		-6.9792		38.2		-6.9792		38.16		-5.3438	36.4	36.49		-6.9792		38.2		-6.9792		37.6	-6.97917	37.3	37.31		-5.375	37.1	37.05		-6.9792		37.5
-6.9688		37.1		-6.9688		38.2		-6.9688		38.27		-5.3333	36.1	36.13		-6.9688		38.2		-6.9688		37.6	-6.96875	37.2	37.31		-5.36458	37.1	37.11		-6.9688		37.5
-6.9583		37.1		-6.9583		38.2		-6.9583		38.07		-5.3229	36.2	36.03		-6.9583		38.2		-6.9583		37.6	-6.95833	37.2	37.23		-5.35417	37.2	36.89		-6.9583		37.5
-6.9479		37.1		-6.9479		38.2		-6.9479		38.18		-5.3125	36.3	36.39		-6.9479		38.2		-6.9479		37.6	-6.94792	37.4	37.23		-5.34375	37.2	37.2		-6.9479		37.5
-6.9375		37.1		-6.9375		38.2		-6.9375		38.29		-5.3021	36.4	36.37		-6.9375		38.2		-6.9375		37.6	-6.9375	37.2	37.38		-5.33333	37.2	37.24		-6.9375		37.5
-6.9271		37.1		-6.9271		38.2		-6.9271		38.18		-5.2917	36.4	36.36		-6.9271		38.2		-6.9271		37.6	-6.92708	37	37.24		-5.32292	37.2	37.1		-6.9271		37.5
-6.9167		37.1		-6.9167		38.2		-6.9167		38.19		-5.2813	36.9	36.39		-6.9167		38.2		-6.9167		37.6	-6.91667	37.3	37.07		-5.3125	37.2	37.05		-6.9167		37.5
-6.9063		37.1		-6.9063		38.2		-6.9063		38		-5.2708	37.1	37.41		-6.9063		38.2		-6.9063		37.6	-6.90625	37.6	37.28		-5.30208	37.2	37.21		-6.9063		37.5
-6.8958		37.1		-6.8958		38.2		-6.8958		38.11		-5.2604	37.3	37.29		-6.8958		38.2		-6.8958		37.6	-6.89583	37.5	37.54		-5.29167	37	37.16		-6.8958		37.5
-6.8854		37.1		-6.8854		38.2		-6.8854		38.01		-5.25	36.9	37.37		-6.8854		38.2		-6.8854		37.6	-6.88542	37.7	37.5		-5.28125	37.1	37.03		-6.8854		37.5
-6.875		37.1		-6.875		38.1		-6.875		38.11		-5.2396	36.8	36.94		-6.875		38.2		-6.875		37.6	-6.875	37.2	37.67		-5.27083	37.1	37.08		-6.875		37.5
-6.8646		37.1		-6.8646		38.17		-6.8646		38.02		-5.2292	36.9	37.04		-6.8646		38.2		-6.8646		37.6	-6.86458	37.5	37.28		-5.26042	37.1	37.07		-6.8646		37.5
-6.8542		37.1		-6.8542		37.89		-6.8542		38.02		-5.2188	37.2	37.34		-6.8542		38.2		-6.8542		37.6	-6.85417	37.6	37.5		-5.25	37.1	37.08		-6.8542		37.5
-6.8438		37.1		-6.8438		38.37		-6.8438		37.62		-5.2083	37.4	37.25		-6.8438		38.2		-6.8438		37.6	-6.84375	37.7	37.57		-5.23958	36.8	37.18		-6.8438		37.5
-6.8333		37.1		-6.8333		38.34		-6.8333		37.83		-5.1979	37.5	37.56		-6.8333		38.2		-6.8333		37.6	-6.83333	37.7	37.68		-5.22917	36.8	36.91		-6.8333		37.5
-6.8229	37.1	37.1		-6.8229		38.3		-6.8229		37.93		-5.1875	37.7	37.51		-6.8229		38.2		-6.8229		37.6	-6.82292	37.3	37.69		-5.21875	36.8	36.8		-6.8229		37.5
-6.8125		37.1		-6.8125		38.26		-6.8125		37.96		-5.1771	37.6	37.87		-6.8125		38.2		-6.8125		37.6	-6.8125	37.4	37.38		-5.20833	36.8	36.93		-6.8125		37.5
-6.8021		36.84		-6.8021		38.23		-6.8021		37.98		-5.1667	37.6	37.7		-6.8021		38.2		-6.8021		37.6	-6.80208	37.5	37.42		-5.19792	36.9	36.78		-6.8021		37.5
-6.7917		36.69		-6.7917		38.22		-6.7917	38	37.99		-5.1563	37.7	37.6		-6.7917		38.2		-6.7917		37.6	-6.79167	37.6	37.49		-5.1875	36.9	36.91		-6.7917		37.5
-6.7813		36.66		-6.7813	38.2	38.21		-6.7813	37.9	38		-5.1458	37.6	37.98		-6.7813		38.2		-6.7813		37.6	-6.78125	37.7	37.58		-5.17708	36.9	36.91		-6.7813		37.5
-6.7708		36.64		-6.7708	38.2	38.2		-6.7708	38	37.9		-5.1354	37.9	37.44		-6.7708		38.2		-6.7708		37.6	-6.77083	37.8	37.68		-5.16667	36.9	36.92		-6.7708		37.5
-6.7604		36.63		-6.7604	37.8	38.2		-6.7604	38	38		-5.125	37.9	38		-6.7604		38.2		-6.7604		37.6	-6.76042	37.9	37.67		-5.15625	36.9	36.82		-6.7604		37.5
-6.75		36.62		-6.75	38	37.89		-6.75	38	38		-5.1146	38	38.26		-6.75		38.2		-6.75		37.6	-6.75	37.4	37.95		-5.14583	36.9	36.89		-6.75		37.5
-6.7396		36.62		-6.7396	38	38.01		-6.7396	38	38		-5.1042	38.1	37.95		-6.7396	38.2	38.2		-6.7396		37.6	-6.73958	37.7	37.19		-5.13542	37	36.89		-6.7396		37.5
-6.7292		36.62		-6.7292	38	38		-6.7292	38	38		-5.0938	38.3	38.03		-6.7292	38.1	38.2		-6.7292		37.6	-6.72917	37.7	37.84		-5.125	37	36.97		-6.7292		37.5
-6.7188		36.62		-6.7188	38.1	38		-6.7188	37.9	38		-5.0833	38.3	38.37		-6.7188	38.3	38.13		-6.7188		37.6	-6.71875	37.6	37.79		-5.11458	37	36.97		-6.7188		37.5
-6.7083		36.62		-6.7083	38.2	38.08		-6.7083	37.8	37.9		-5.0729	38.3	38.37		-6.7083	38.3	38.25		-6.7083		37.6	-6.70833	37.6	37.7		-5.10417	36.9	36.98		-6.7083		37.5
-6.6979		36.62		-6.6979	38.3	38.17		-6.6979	37.8	37.8		-5.0625	38.3	38.13		-6.6979	38.3	38.28		-6.6979		37.6	-6.69792	37.7	37.65		-5.09375	36.9	36.91		-6.6979		37.5
-6.6875		36.62		-6.6875	38.2	38.26		-6.6875	38	37.8		-5.0521	38.3	38.18		-6.6875	38	38.29		-6.6875		37.6	-6.6875	37.7	37.71		-5.08333	37	36.91		-6.6875		37.5
-6.6771		36.62		-6.6771	37.9	38.21		-6.6771	38.2	38.01		-5.0417	38.4	38.28		-6.6771	38.1	38.1		-6.6771		37.6	-6.67708	37.7	37.71		-5.07292	36.9	36.97		-6.6771		37.5
-6.6667		36.62		-6.6667	38.2	37.97		-6.6667	38.2	38.21		-5.0313	38.2	38.24		-6.6667	38.1	38.11		-6.6667		37.6	-6.66667	37.2	37.71		-5.0625	36.9	36.9		-6.6667		37.5
-6.6563		36.62		-6.6563	38.3	38.17		-6.6563	38.1	38.2		-5.0208	38	38.41		-6.6563	37.9	38.11		-6.6563		37.6	-6.65625	37.4	37.3		-5.05208	36.9	36.91		-6.6563		37.5
-6.6458		36.62		-6.6458	38.1	38.26		-6.6458	38.1	38.09		-5.0104	38	37.99		-6.6458	38	37.97		-6.6458		37.6	-6.64583	37.7	37.42		-5.04167	37	37		-6.6458		37.5
-6.6354		36.62		-6.6354	37.9	38.13		-6.6354	38.1	38.09		-5	38	37.61		-6.6354	38	38		-6.6354		37.6	-6.63542	37.8	37.64		-5.03125	37	37.4		-6.6354		37.5
-6.625		36.62		-6.625	38.2	37.96		-6.625	38.1	38.1		-4.9896	38.1	38.02		-6.625	37.7	38		-6.625		37.6	-6.625	37.2	37.77		-5.02083	37.5	37.64		-6.625		37.5
-6.6146	36.6	36.62		-6.6146	38.2	38.16		-6.6146	38	38.1		-4.9792	38.1	38.22		-6.6146	37.7	37.81		-6.6146		37.6	-6.61458	37.6	37.31		-5.01042	37.9	37.72		-6.6146		37.5
-6.6042		36.62		-6.6042	38.2	38.18		-6.6042	38.1	38		-4.9688	38.3	38.01		-6.6042	37.5	37.75		-6.6042		37.6	-6.60417	37.7	37.78		-5	38.1	37.99		-6.6042		37.5
-6.5938		36.82		-6.5938	38.3	38.19		-6.5938	38.1	38.1		-4.9583	38.2	38.15		-6.5938	37.4	37.6		-6.5938		37.6	-6.59375	37.5	37.6		-4.98958	38.1	37.97		-6.5938		37.5
-6.5833		36.95		-6.5833	38.1	38.27		-6.5833	38.1	38.1		-4.9479	38.2	38.55		-6.5833	37.3	37.49		-6.5833		37.6	-6.58333	37.8	37.44		-4.97917	37.8	38.26		-6.5833		37.5
-6.5729		36.97		-6.5729	37.8	38.13		-6.5729	38.1	38.1		-4.9375	38.2	37.98		-6.5729	37.2	37.38		-6.5729		37.6	-6.57292	37.7	37.04		-4.96875	38.1	37.84		-6.5729		37.5
-6.5625		36.98		-6.5625	37.9	37.89		-6.5625	38	38.1		-4.9271	38.3	38.18		-6.5625	36.8	37.28		-6.5625		37.6	-6.5625	37.7	37.21		-4.95833	38	38.09		-6.5625		37.5
-6.5521		36.99		-6.5521	37.8	37.92		-6.5521	37.9	38		-4.9167	38.1	38.43		-6.5521	37	36.99		-6.5521		37.6	-6.55208	37.3	37.4		-4.94792	38.1	37.8		-6.5521		37.5
-6.5417		37		-6.5417	37.6	37.83		-6.5417	37.9	37.89		-4.9063	38.2	38.14		-6.5417	37.2	37.03		-6.5417		37.6	-6.54167	37.3	37.19		-4.9375	38.2	37.94		-6.5417		37.5
-6.5313		37		-6.5313	37.4	37.67		-6.5313	37.7	37.9		-4.8958	38.2	38.39		-6.5313	37.2	37.16		-6.5313		37.6	-6.53125	37.1	37.22		-4.92708	37.6	37.95		-6.5313		37.5
-6.5208		37		-6.5208	37.5	37.48		-6.5208	37.6	37.7		-4.8854	38.2	38.33		-6.5208	37.2	37.2		-6.5208		37.6	-6.52083	36.9	37.07		-4.91667	38	37.87		-6.5208		37.5
-6.5104		37		-6.5104	37.5	37.53		-6.5104	37.4	37.6		-4.875	38.5	38.14		-6.5104	37.2	37.21		-6.5104		37.6	-6.51042	36.8	36.91		-4.90625	38	38.39		-6.5104		37.5
-6.5		37		-6.5	37.5	37.52		-6.5	37.3	37.4		-4.8646	38.5	38.51		-6.5	37.2	37.22		-6.5	37.6	37.6	-6.5	36.6	36.8		-4.89583	38	38		-6.5		37.5
-6.4896		37		-6.4896	37.4	37.52		-6.4896	37.4	37.31		-4.8542	38.6	38.34		-6.4896	36.9	37.22		-6.4896	37.6	37.6	-6.48958	36.5	36.63		-4.88542	37.9	37.97		-6.4896		37.5
-6.4792		37		-6.4792	37.4	37.44		-6.4792	37.4	37.42		-4.8438	38.6	38.48		-6.4792	37	37.03		-6.4792	37.4	37.6	-6.47917	36.5	36.52		-4.875	37.9	37.93		-6.4792		37.5
-6.4688		37		-6.4688	37.3	37.43		-6.4688	37.4	37.42		-4.8333	38.7	38.54		-6.4688	37.1	37.04		-6.4688	37.5	37.44	-6.46875	36.5	36.4		-4.86458	37.7	38.05		-6.4688		37.5
-6.4583		37		-6.4583	37.3	37.35		-6.4583	37.4	37.41		-4.8229	38.7	38.6		-6.4583	37.1	37.1		-6.4583	37.4	37.52	-6.45833	36.5	36.58		-4.85417	37.7	37.94		-6.4583		37.5
-6.4479		37		-6.4479	37.3	37.33		-6.4479	37.3	37.41		-4.8125	38.6	38.48		-6.4479	37.1	37.11		-6.4479	37.3	37.42	-6.44792	36.5	36.61		-4.84375	37.9	37.77		-6.4479		37.5
-6.4375	37	37		-6.4375	37.3	37.33		-6.4375	37.4	37.31		-4.8021	38.4	38.67		-6.4375	36.8	37.12		-6.4375	37.4	37.34	-6.4375	36.5	36.62		-4.83333	37.9	37.84		-6.4375		37.5
-6.4271	37	37		-6.4271	37.2	37.32		-6.4271	37.2	37.41		-4.7917	38.4	38.15		-6.4271	37	36.93		-6.4271	37.5	37.41	-6.42708	36.5	36.52		-4.82292	38.2	38.11		-6.4271		37.5
-6.4167	37.1	37		-6.4167	37.1	37.25		-6.4167	37.4	37.22		-4.7813	38.3	38.34		-6.4167	37.1	37.01		-6.4167	37.2	37.48	-6.41667	36.6	36.21		-4.8125	38	38.1		-6.4167		37.5
-6.4063	37.2	37.11		-6.4063	37.2	37.16		-6.4063	37.4	37.41		-4.7708	38.4	38.27		-6.4063	37.2	37.08		-6.4063	37.2	37.25	-6.40625	36.7	36.73		-4.80208	38	38.05		-6.4063		37.5
-6.3958		37.22		-6.3958	37.2	37.22		-6.3958	37.1	37.42		-4.7604	38.4	38.15		-6.3958	37.1	37.17		-6.3958	37.1	37.26	-6.39583	36.8	36.78		-4.79167	38.1	38.15		-6.3958		37.5
-6.3854		37.42		-6.3854	37.2	37.22		-6.3854	36.9	37.11		-4.75	38.4	38.26		-6.3854	37.2	37.14		-6.3854	37.3	37.15	-6.38542	36.5	36.9		-4.78125	38.1	38.14		-6.3854		37.5
-6.375		37.52		-6.375	37.3	37.22		-6.375	37.2	36.91		-4.7396	38.4	38.41		-6.375	37	37.2		-6.375	37.3	37.3	-6.375	36.3	36.27		-4.77083	38.1	38.15		-6.375		37.5
-6.3646	37.6	37.55		-6.3646	37.2	37.3		-6.3646	37.3	37.22		-4.7292	38.2	38.26		-6.3646	37.1	37.08		-6.3646	37.3	37.29	-6.36458	36.3	36.22		-4.76042	38.1	37.95		-6.3646		37.5
-6.3542	37.6	37.59		-6.3542	37.2	37.23		-6.3542	37.4	37.34		-4.7188	38.1	37.97		-6.3542	37	37.12		-6.3542	37.2	37.3	-6.35417	36.2	36.38		-4.75	38	37.98		-6.3542		37.5
-6.3438	37.6	37.59		-6.3438	37.2	37.23		-6.3438	37.2	37.42		-4.7083	38.1	37.93		-6.3438	37	37.06		-6.3438	37.3	37.23	-6.34375	36.2	36.33		-4.73958	38.1	38.28		-6.3438		37.5
-6.3333	37.8	37.58		-6.3333	37.2	37.23		-6.3333	37.3	37.22		-4.6979	38	37.96		-6.3333	37.1	37.04		-6.3333	37.3	37.31	-6.33333	36.3	36.24		-4.72917	38.2	38.17		-6.3333		37.5
-6.3229	37.8	37.79		-6.3229	37.1	37.23		-6.3229	37.4	37.31		-4.6875	38.1	37.92		-6.3229	37.2	37.1		-6.3229	37.2	37.3	-6.32292	36.4	36.5		-4.71875	38.2	38.32		-6.3229		37.5
-6.3125	37.8	37.81		-6.3125	37.1	37.15		-6.3125	37.3	37.42		-4.6771	37.8	37.92		-6.3125	37.1	37.18		-6.3125	37.2	37.23	-6.3125	36.4	36.32		-4.70833	38.3	38.35		-6.3125		37.5
-6.3021	37.8	37.77		-6.3021	37	37.14		-6.3021	37.3	37.32		-4.6667	37.7	37.59		-6.3021	37.3	37.14		-6.3021	37.2	37.23	-6.30208	36.3	36.2		-4.69792	38.1	38.36		-6.3021		37.5
-6.2917	37.7	37.77		-6.2917	37.1	37.05		-6.2917	37.2	37.31		-4.6563	37.4	37.52		-6.2917	37.2	37.26		-6.2917	37.2	37.22	-6.29167	36.4	36.28		-4.6875	38	38.11		-6.2917		37.5
-6.2813	37.7	37.67		-6.2813	37.2	37.12		-6.2813	37.1	37.22		-4.6458	37.4	37.34		-6.2813	37.1	37.23		-6.2813	37.2	37.22	-6.28125	36.3	36.28		-4.67708	38.2	37.91		-6.2813		37.5
-6.2708	37.8	37.67		-6.2708	37.2	37.2		-6.2708	37.1	37.11		-4.6354	37.5	37.36		-6.2708	37.1	37.16		-6.2708	37.1	37.22	-6.27083	36.4	36.29		-4.66667	38.2	38.05		-6.2708		37.5
-6.2604	37.9	37.79		-6.2604	37.2	37.21		-6.2604	37.1	37.12		-4.625	37.5	37.3		-6.2604	37.1	37.14		-6.2604	37.2	37.14	-6.26042	36.4	36.58		-4.65625	38.4	38.54		-6.2604		37.5
-6.25	38.1	37.9		-6.25	37.2	37.22		-6.25	37.1	37.12		-4.6146	37.5	37.58		-6.25	37.2	37.13		-6.25	37.1	37.21	-6.25	36.7	36.43		-4.64583	38.3	38.44		-6.25		37.5
-6.2396		38.1		-6.2396	37.2	37.22		-6.2396	37.2	37.12		-4.6042	37.4	37.52		-6.2396	37.2	37.2		-6.2396	37.3	37.12	-6.23958	36.6	36.76		-4.63542	38.4	38.37		-6.2396		37.5
-6.2292		37.37		-6.2292	37.1	37.22		-6.2292	37.2	37.22		-4.5938	37.4	36.81		-6.2292	37.2	37.21		-6.2292	37.2	37.29	-6.22917	36.6	36.71		-4.625	38.4	38.32		-6.2292		37.5
-6.2188		36.91		-6.2188	37.1	37.15		-6.2188	37.1	37.22		-4.5833	37.2	37.21		-6.2188	37.1	37.22		-6.2188	37.2	37.2	-6.21875	36.7	36.63		-4.61458	38.2	38.38		-6.2188		37.5
-6.2083		36.82		-6.2083	37.1	37.14		-6.2083	37.1	37.12		-4.5729	37	36.83		-6.2083	37.3	37.16		-6.2083	37.4	37.22	-6.20833	36.8	36.39		-4.60417	38.1	38.36		-6.2083		37.5
-6.1979		36.79		-6.1979	37	37.13		-6.1979	37.1	37.12		-4.5625	37	36.65		-6.1979	37.4	37.27		-6.1979	37.2	37.37	-6.19792	36.5	36.82		-4.59375	38.1	38.23		-6.1979		37.5
-6.1875		36.75		-6.1875	37.2	37.05		-6.1875	37	37.12		-4.5521	37.2	36.78		-6.1875	37.4	37.37		-6.1875	37.5	37.22	-6.1875	36.5	36.33		-4.58333	38.3	37.61		-6.1875		37.5
-6.1771		36.73		-6.1771	37.2	37.19		-6.1771	37.1	37.02		-4.5417	37.3	37.15		-6.1771	37.5	37.4		-6.1771	37.5	37.47	-6.17708	36.6	36.39		-4.57292	38.3	38.12		-6.1771		37.5
-6.1667		36.72		-6.1667	37.2	37.21		-6.1667	37	37.12		-4.5313	37.2	36.96		-6.1667	37.5	37.48		-6.1667	37.1	37.46	-6.16667	36.5	36.44		-4.5625	38.3	38.15		-6.1667		37.5
-6.1563		36.72		-6.1563	37.2	37.22		-6.1563	36.8	37.03		-4.5208	37.2	37.64		-6.1563	37.6	37.5		-6.1563	37.2	37.17	-6.15625	36.6	36.78		-4.55208	38	38.11		-6.1563		37.5
-6.1458		36.72		-6.1458	37.3	37.22		-6.1458	36.9	36.82		-4.5104	37.1	37.11		-6.1458	37.6	37.57		-6.1458	37.4	37.25	-6.14583	36.7	36.82		-4.54167	37.7	37.97		-6.1458		37.5
-6.1354		36.71		-6.1354	37.4	37.3		-6.1354	37.1	36.92		-4.5	37.3	36.93		-6.1354	37.6	37.6		-6.1354	37.4	37.38	-6.13542	36.8	36.62		-4.53125	37.5	37.78		-6.1354		37.5
-6.125		36.71		-6.125	37.3	37.39		-6.125	37	37.14		-4.4896	37.2	36.9		-6.125	37.7	37.61		-6.125	37.4	37.38	-6.125	37	36.86		-4.52083	37.2	37.61		-6.125		37.5
-6.1146		36.71		-6.1146	37.4	37.33		-6.1146	37.2	37.03		-4.4792	37.2	36.97		-6.1146	37.8	37.68		-6.1146	37.6	37.4	-6.11458	37	36.96		-4.51042	37.1	37.29		-6.1146		37.5
-6.1042		36.71		-6.1042	37.3	37.4		-6.1042	37.3	37.22		-4.4688	36.5	36.87		-6.1042	38.1	37.76		-6.1042	37.7	37.56	-6.10417	36.9	36.98		-4.5	37.1	36.96		-6.1042		37.5
-6.0938		36.71		-6.0938	37.2	37.33		-6.0938	37.1	37.33		-4.4583	36.2	36.28		-6.0938	38.1	37.99		-6.0938	37.7	37.65	-6.09375	36.9	36.7		-4.48958	37.1	37.04		-6.0938		37.5
-6.0833		36.71		-6.0833	37.3	37.25		-6.0833	37.2	37.12		-4.4479	36.3	35.95		-6.0833	38.2	38.05		-6.0833	37.8	37.67	-6.08333	36.9	37.06		-4.47917	37	37.11		-6.0833		37.5
-6.0729		36.71		-6.0729	37.5	37.31		-6.0729	37.2	37.21		-4.4375	36.5	36.71		-6.0729	38.3	38.15		-6.0729	37.5	37.76	-6.07292	37.1	37.01		-4.46875	37	36.87		-6.0729		37.5
-6.0625		36.71		-6.0625	37.6	37.47		-6.0625	37.2	37.23		-4.4271	36.7	36.76		-6.0625	38	38.24		-6.0625	37.6	37.53	-6.0625	36.9	36.98		-4.45833	36.9	37.01		-6.0625		37.5
-6.0521		36.71		-6.0521	37.7	37.57		-6.0521	37.3	37.22		-4.4167	37	36.74		-6.0521	38.1	38.08		-6.0521	37.5	37.62	-6.05208	37	36.8		-4.44792	36.9	36.94		-6.0521		37.5
-6.0417		36.71		-6.0417	37.9	37.67		-6.0417	37.5	37.32		-4.4063	37.1	36.92		-6.0417	38.2	38.1		-6.0417	37.6	37.52	-6.04167	37.3	37.26		-4.4375	37	36.86		-6.0417		37.5
-6.0313		36.71		-6.0313	37.6	37.85		-6.0313	37.6	37.53		-4.3958	37.1	37.2		-6.0313	38.3	38.17		-6.0313	37.5	37.6	-6.03125	37.4	37.57		-4.42708	36.9	36.97		-6.0313		37.5
-6.0208		36.71		-6.0208	37.7	37.65		-6.0208	37.7	37.62		-4.3854	36.8	37.01		-6.0208	38.3	38.25		-6.0208	37.5	37.51	-6.02083	37.4	37.42		-4.41667	36.9	37.12		-6.0208		37.5
-6.0104		36.71		-6.0104	37.8	37.71		-6.0104	37.8	37.72		-4.375	36.7	36.7		-6.0104	38.2	38.28		-6.0104	37.7	37.52	-6.01042	37.7	37.5		-4.40625	36.9	37		-6.0104		37.5
-6		36.71		-6	37.6	37.79		-6	37.8	37.81		-4.3646	36.5	36.78		-6	38	38.22		-6	37.5	37.67	-6	37.8	37.75		-4.39583	36.9	36.98		-6		37.5
-5.9896		36.71		-5.9896	37.9	37.64		-5.9896	37.9	37.81		-4.3542	36.4	36.22		-5.9896	37.9	38.08		-5.9896	37.4	37.51	-5.98958	37.8	37.77		-4.38542	36.8	36.77		-5.9896		37.5
-5.9792		36.71		-5.9792	38	37.86		-5.9792	37.8	37.91		-4.3438	36.4	36.28		-5.9792	38.1	37.97		-5.9792	37.4	37.45	-5.97917	37.8	37.78		-4.375	36.8	36.94		-5.9792		37.5
-5.9688		36.71		-5.9688	37.8	37.96		-5.9688	37.8	37.81		-4.3333	36.9	36.19		-5.9688	37.9	38.07		-5.9688	37.5	37.43	-5.96875	37.6	37.68		-4.36458	36.9	36.87		-5.9688		37.5
-5.9583		36.71		-5.9583	37.8	37.83		-5.9583	37.9	37.8		-4.3229	36.9	37.05		-5.9583	38	37.96		-5.9583	37.4	37.5	-5.95833	37.6	37.6		-4.35417	36.9	37.04		-5.9583		37.5
-5.9479		36.71		-5.9479	38	37.82		-5.9479	37.8	37.91		-4.3125	36.6	36.87		-5.9479	38	37.99		-5.9479	37.5	37.41	-5.94792	37.4	37.79		-4.34375	36.8	36.97		-5.9479		37.5
-5.9375		36.71		-5.9375	37.8	37.97		-5.9375	38	37.81		-4.3021	36.5	36.47		-5.9375	38	38		-5.9375	37.4	37.5	-5.9375	37.2	37.26		-4.33333	36.8	36.91		-5.9375		37.5
-5.9271		36.71		-5.9271	37.8	37.83		-5.9271	37.7	38		-4.2917	36.2	36.41		-5.9271	37.9	38		-5.9271	37.2	37.41	-5.92708	37.3	37.03		-4.32292	36.9	36.9		-5.9271		37.5
-5.9167		36.71		-5.9167	37.8	37.82		-5.9167	37.9	37.7		-4.2813	36	36.68		-5.9167	38.2	37.94		-5.9167	37.4	37.26	-5.91667	37.8	37.54		-4.3125	36.9	36.96		-5.9167		37.5
-5.9063		36.71		-5.9063	38	37.81		-5.9063	37.8	37.9		-4.2708	36	36.18		-5.9063	38.1	38.12		-5.9063	37.5	37.41	-5.90625	38.1	38.03		-4.30208	36.8	36.96		-5.9063		37.5
-5.8958		36.71		-5.8958	37.8	37.97		-5.8958	38	37.81		-4.2604	36	36.33		-5.8958	38	38.1		-5.8958	37.6	37.47	-5.89583	38.1	37.97		-4.29167	36.8	36.7		-5.8958		37.5
-5.8854		36.71		-5.8854	37.9	37.83		-5.8854	37.9	38		-4.25	35.9	35.84		-5.8854	38	38.04		-5.8854	37.8	37.56	-5.88542	37.8	38.26		-4.28125	36.8	36.93		-5.8854		37.5
-5.875		36.71		-5.875	37.9	37.9		-5.875	38.1	37.91		-4.2396	36	36.08		-5.875	38.1	38.02		-5.875	37.7	37.73	-5.875	37.7	37.37		-4.27083	36.8	36.86		-5.875		37.5
-5.8646		36.71		-5.8646	37.8	37.9		-5.8646	38	38.1		-4.2292	36.4	36.35		-5.8646	37.8	38.08		-5.8646	37.7	37.67	-5.86458	37.6	37.95		-4.26042	36.8	36.88		-5.8646		37.5
-5.8542		36.71		-5.8542	38	37.83		-5.8542	38	38		-4.2188	37	36.88		-5.8542	38	37.89		-5.8542	37.7	37.7	-5.85417	37.8	37.73		-4.25	36.8	36.87		-5.8542		37.5
-5.8438		36.71		-5.8438	37.9	37.97		-5.8438	38	38		-4.2083	37.2	37.33		-5.8438	38.2	37.98		-5.8438	37.7	37.69	-5.84375	37.9	37.91		-4.23958	36.8	36.57		-5.8438		37.5
-5.8333		36.71		-5.8333	37.8	37.91		-5.8333	37.9	38		-4.1979	37.2	37.35		-5.8333	38.2	38.12		-5.8333	37.9	37.7	-5.83333	37.8	37.88		-4.22917	36.7	36.77		-5.8333		37.5
-5.8229		36.71		-5.8229	37.7	37.83		-5.8229	37.9	37.9		-4.1875	37.3	37.42		-5.8229	38.2	38.17		-5.8229	37.8	37.86	-5.82292	37.8	37.42		-4.21875	36.7	36.71		-5.8229		37.5
-5.8125		36.46		-5.8125	37.9	37.74		-5.8125	37.9	37.9		-4.1771	37.5	37.25		-5.8125	38.1	38.19		-5.8125	37.9	37.78	-5.8125	37.5	37.82		-4.20833	36.7	36.73		-5.8125		37.5
-5.8021		36.6		-5.8021	37.8	37.88		-5.8021	38	37.9		-4.1667	37.7	37.6		-5.8021	38.1	38.13		-5.8021	37.9	37.88	-5.80208	37.7	37.63		-4.19792	36.7	36.82		-5.8021		37.5
-5.7917		36.69		-5.7917	37.9	37.81		-5.7917	38.1	38		-4.1563	37.7	37.86		-5.7917	38.1	38.11		-5.7917	37.9	37.87	-5.79167	37.8	37.8		-4.1875	36.8	36.76		-5.7917		37.5
-5.7813		36.69		-5.7813	37.9	37.89		-5.7813	38	38.01		-4.1458	37.8	37.56		-5.7813	37.9	38.11		-5.7813	37.8	37.88	-5.78125	37.8	37.88		-4.17708	36.7	36.82		-5.7813		37.5
-5.7708		36.69		-5.7708	37.8	37.9		-5.7708	38.1	38.1		-4.1354	37.9	38.09		-5.7708	38.1	37.97		-5.7708	37.7	37.81	-5.77083	37.6	37.92		-4.16667	36.8	36.75		-5.7708		37.5
-5.7604		36.69		-5.7604	37.8	37.43		-5.7604	38	38.1		-4.125	38	37.87		-5.7604	38.3	38.07		-5.7604	37.8	37.73	-5.76042	37	37.76		-4.15625	36.7	36.82		-5.7604		37.5
-5.75		36.7		-5.75	38.2	37.93		-5.75	38	38		-4.1146	38	38.08		-5.75	38.2	38.22		-5.75	37.7	37.8	-5.75	37.3	36.66		-4.14583	36.7	36.75		-5.75		37.5
-5.7396		36.7		-5.7396	38.2	38.12		-5.7396	38	38		-4.1042	38	38.09		-5.7396	38.3	38.2		-5.7396	37.8	37.71	-5.73958	37.5	37.53		-4.13542	36.8	36.86		-5.7396	37.5	37.5
-5.7292		36.7		-5.7292	38.2	38.16		-5.7292	38.1	38		-4.0938	38	38.18		-5.7292	38.2	38.16		-5.7292	37.8	37.79	-5.72917	37.4	37.47		-4.125	36.7	36.84		-5.7292		37.5
-5.7188		36.7		-5.7188	38.2	38.28		-5.7188	38.3	38		-4.0833	38.1	38		-5.7188	38.2	38.38		-5.7188	38	37.78	-5.71875	37.6	37.34		-4.11458	36.8	36.78		-5.7188		37.5
-5.7083		36.7		-5.7083	38.2	38.31		-5.7083	38.2	38.21		-4.0729	38.4	38.16		-5.7083	38	38.26		-5.7083	38	37.95	-5.70833	37.6	37.55		-4.10417	36.7	36.74		-5.7083	37.5	37.5
-5.6979		36.7		-5.6979	38.2	38.33		-5.6979	38.3	38.2		-4.0625	38.6	38.48		-5.6979	38.2	38.1		-5.6979	38.2	37.95	-5.69792	37.7	37.68		-4.09375	36.7	36.74		-5.6979	37.5	37.5
-5.6875		36.7		-5.6875	38.3	38.14		-5.6875	38.3	38.49		-4.0521	38.7	38.61		-5.6875	38.1	37.88		-5.6875	38.4	38.13	-5.6875	37.4	37.7		-4.08333	36.7	36.85		-5.6875	37.5	37.5
-5.6771	36.7	36.7		-5.6771	38.1	37.97		-5.6771	38.3	38.49		-4.0417	38.6	38.74		-5.6771	37.9	38.12		-5.6771	38.5	38.3	-5.67708	37.7	37.46		-4.07292	36.8	36.68		-5.6771	37.5	37.5
-5.6667	36.6	36.7		-5.6667	38.3	38.36		-5.6667	38.3	38.28		-4.0313	38.6	38.3		-5.6667	37.9	37.97		-5.6667	38.5	38.41	-5.66667	37.3	37.17		-4.0625	36.9	36.81		-5.6667	37.4	37.5
-5.6563	36.6	36.59		-5.6563	38.2	38.4		-5.6563	38.2	38.19		-4.0208	38.6	38.36		-5.6563	37.9	37.73		-5.6563	38.4	38.43	-5.65625	37.7	37.46		-4.05208	36.9	36.87		-5.6563	37.4	37.41
-5.6458	36.6	36.58		-5.6458	38.1	38.05		-5.6458	38.2	38.2		-4.0104	38.6	38.56		-5.6458	37.8	37.95		-5.6458	38.5	38.37	-5.64583	37.7	37.95		-4.04167	36.8	36.99		-5.6458	37.5	37.43
-5.6354	36.6	36.6		-5.6354	38.1	37.9		-5.6354	38.1	38.2		-4	38.4	38.48		-5.6354	37.7	37.85		-5.6354	38.5	38.46	-5.63542	37.6	37.83		-4.03125	37	36.87		-5.6354	37.3	37.51
-5.625	36.5	36.6		-5.625	38.1	38.35		-5.625	38.1	38.1		-3.9896	38.3	38.35		-5.625	37.5	37.46		-5.625	38.4	38.45	-5.625	37.8	37.06		-4.02083	37.2	37.49		-5.625	37.3	37.32
-5.6146	36.6	36.5		-5.6146	38.1	38.14		-5.6146	38.1	38		-3.9792	38.3	38.19		-5.6146	37.4	37.5		-5.6146	38.2	38.38	-5.61458	38	38.07		-4.01042	37.5	37.69		-5.6146	37.3	37.35
-5.6042	36.6	36.79		-5.6042	38	38.13		-5.6042	38.2	38.2		-3.9688	38.3	38.46		-5.6042	37.3	37.23		-5.6042	38.1	38.23	-5.60417	38	38.07		-4	37.7	37.83		-5.6042	37.2	37.35
-5.5938	36.5	36.71		-5.5938	38	38.13		-5.5938	38.1	38.2		-3.9583	38	38.16		-5.5938	37.1	37.19		-5.5938	38	38.13	-5.59375	37.9	37.82		-3.98958	37.6	37.79		-5.5938	37.2	37.26
-5.5833	36.5	36.52		-5.5833	38	37.84		-5.5833	38.2	38.1		-3.9479	38	37.97		-5.5833	37.1	37.03		-5.5833	37.8	38.03	-5.58333	37.8	38.17		-3.97917	37.8	37.43		-5.5833	37.2	37.27
-5.5729	36.5	36.5		-5.5729	37.8	37.68		-5.5729	38.3	38.2		-3.9375	38.1	38.04		-5.5729	37	36.98		-5.5729	37.7	37.85	-5.57292	37.7	37.76		-3.96875	37.8	38.05		-5.5729	37.2	37.27
-5.5625	36.6	36.53		-5.5625	37.6	37.86		-5.5625	38.2	38.2		-3.9271	38.2	38.26		-5.5625	37	36.6		-5.5625	37.5	37.76	-5.5625	37.6	37.73		-3.95833	37.9	37.76		-5.5625	37.2	37.27
-5.5521	36.6	36.63		-5.5521	37.5	37.55		-5.5521	38	38.1		-3.9167	37.8	38.02		-5.5521	37	37.06		-5.5521	37.5	37.57	-5.55208	37.3	37.22		-3.94792	37.9	38.03		-5.5521	37.2	37.27
-5.5417	36.6	36.63		-5.5417	37.5	37.33		-5.5417	37.8	37.99		-3.9063	37.9	37.9		-5.5417	36.9	37.21		-5.5417	37.6	37.55	-5.54167	37.2	37.29		-3.9375	38.1	38.03		-5.5417	37.2	37.27
-5.5313	36.6	36.61		-5.5313	37.4	37.27		-5.5313	37.7	37.59		-3.8958	37.9	37.95		-5.5313	37	37.01		-5.5313	37.7	37.6	-5.53125	37.2	37.01		-3.92708	38.1	37.53		-5.5313	37.1	37.27
-5.5208	36.5	36.61		-5.5208	37.3	37.46		-5.5208	37.6	37.6		-3.8854	38.1	37.98		-5.5208	36.9	37.02		-5.5208	37.6	37.67	-5.52083	36.9	36.97		-3.91667	38.4	38.3		-5.5208	37.1	37.18
-5.5104	36.6	36.51		-5.5104	37.2	37.33		-5.5104	37.6	37.41		-3.875	38.1	38.47		-5.5104	36.8	36.94		-5.5104	37.6	37.6	-5.51042	36.9	36.8		-3.90625	38.3	38.28		-5.5104	37.1	37.19
-5.5	36.6	36.6		-5.5	37.3	37.24		-5.5	37.6	37.5		-3.8646	38	38.11		-5.5	36.6	36.86		-5.5	37.5	37.61	-5.5	37	36.69		-3.89583	38.3	38.25		-5.5	37.1	37.19
-5.4896	36.6	36.63		-5.4896	37.3	37.2		-5.4896	37.4	37.7		-3.8542	38.1	38.14		-5.4896	36.7	36.4		-5.4896	37.2	37.52	-5.48958	36.7	36.83		-3.88542	38.3	38.13		-5.4896	37	37.19
-5.4792	36.6	36.61		-5.4792	37.3	37.28		-5.4792	37.4	37.39		-3.8438	38.1	38.22		-5.4792	36.7	36.71		-5.4792	37.2	37.08	-5.47917	36.7	36.7		-3.875	38.2	38.2		-5.4792	37.1	37.1
-5.4688	36.6	36.61		-5.4688	37.1	37.19		-5.4688	37.4	37.39		-3.8333	38.1	38.31		-5.4688	36.7	36.8		-5.4688	37.2	37.33	-5.46875	36.8	36.7		-3.86458	38.3	37.93		-5.4688	37.1	37.21
-5.4583	36.6	36.61		-5.4583	37	37.12		-5.4583	37.3	37.4		-3.8229	38.2	38.19		-5.4583	36.6	36.74		-5.4583	37.1	37.12	-5.45833	36.7	36.77		-3.85417	38.2	38.14		-5.4583	37.3	37.19
-5.4479	36.6	36.61		-5.4479	37.2	37.04		-5.4479	37.3	37.2		-3.8125	38.4	38.22		-5.4479	36.7	36.66		-5.4479	37.1	37.03	-5.44792	36.7	36.7		-3.84375	38.1	38.27		-5.4479	37.4	37.37
-5.4375	36.6	36.61		-5.4375	37.1	37.17		-5.4375	37.3	37.4		-3.8021	38.5	38.34		-5.4375	36.7	36.4		-5.4375	37	37.19	-5.4375	36.6	36.7		-3.83333	38.1	38.1		-5.4375	37.4	37.43
-5.4271	36.7	36.61		-5.4271	37.1	37.01		-5.4271	37.3	37.1		-3.7917	38.7	38.57		-5.4271	36.8	36.8		-5.4271	37.1	37.13	-5.42708	36.6	36.61		-3.82292	38.3	38.37		-5.4271	37.4	37.42
-5.4167	36.8	36.82		-5.4167	37.2	36.99		-5.4167	37.1	37.5		-3.7813	38.5	38.59		-5.4167	36.8	36.89		-5.4167	37.1	36.84	-5.41667	36.6	36.7		-3.8125	37.9	38.09		-5.4167	37.3	37.42
-5.4063	36.7	36.93		-5.4063	37.1	37.25		-5.4063	37.1	37.1		-3.7708	38.4	38.53		-5.4063	36.8	36.93		-5.4063	37	37.06	-5.40625	36.5	36.72		-3.80208	38.1	37.96		-5.4063	37.4	37.33
-5.3958	36.8	36.9		-5.3958	37	37.12		-5.3958	37.2	36.79		-3.7604	38.3	38.33		-5.3958	36.8	36.75		-5.3958	37	36.88	-5.39583	36.5	36.65		-3.79167	38.1	38.17		-5.3958	37.4	37.44
-5.3854	36.8	36.88		-5.3854	36.9	37.04		-5.3854	37	37.01		-3.75	38.3	38.29		-5.3854	36.8	36.89		-5.3854	37	37.19	-5.38542	36.8	36.24		-3.78125	38	38.1		-5.3854	37.4	37.42
-5.375	36.9	36.85		-5.375	36.9	37.04		-5.375	37.2	37.32		-3.7396	38.2	38.33		-5.375	36.8	36.64		-5.375	37	37.03	-5.375	36.8	36.5		-3.77083	38	38.04		-5.375	37.4	37.42
-5.3646	37	36.97		-5.3646	37	36.84		-5.3646	37.2	37.29		-3.7292	38.1	38.02		-5.3646	36.8	36.85		-5.3646	36.9	37.04	-5.36458	36.8	36.71		-3.76042	38	38.03		-5.3646	37.4	37.42
-5.3542	37.1	37.03		-5.3542	37	36.98		-5.3542	37.2	37.29		-3.7188	38.1	38.04		-5.3542	36.8	36.72		-5.3542	37	36.84	-5.35417	36.7	36.67		-3.75	37.9	37.92		-5.3542	37.3	37.42
-5.3438	37	37.13		-5.3438	36.9	36.99		-5.3438	37.2	37		-3.7083	38.3	38.14		-5.3438	36.7	36.78		-5.3438	37.1	37.09	-5.34375	36.5	36.68		-3.73958	37.8	38.02		-5.3438	37.3	37.33
-5.3333	37	37.23		-5.3333	37	36.92		-5.3333	37.2	37.3		-3.6979	38.1	38.21		-5.3333	36.7	36.83		-5.3333	37.1	37.08	-5.33333	36.5	36.62		-3.72917	37.8	37.99		-5.3333	37.3	37.35
-5.3229	37.1	36.99		-5.3229	37.1	36.89		-5.3229	37.2	37.31		-3.6875	37.8	38.16		-5.3229	36.8	36.85		-5.3229	37	37	-5.32292	36.5	36.62		-3.71875	37.8	37.92		-5.3229	37.4	37.35
-5.3125	37.2	37.1		-5.3125	37.1	37.05		-5.3125	37	37.1		-3.6771	37.8	37.43		-5.3125	36.7	36.73		-5.3125	37.1	37	-5.3125	36.6	36.52		-3.70833	37.8	38		-5.3125	37.3	37.44
-5.3021	37.4	37.25		-5.3021	37	36.98		-5.3021	36.9	37		-3.6667	37.7	37.76		-5.3021	36.7	36.92		-5.3021	37.2	37.08	-5.30208	36.2	36.49		-3.69792	37.9	37.73		-5.3021	37.3	37.33
-5.2917	37.5	37.35		-5.2917	36.8	37.09		-5.2917	37	36.8		-3.6563	37.6	37.45		-5.2917	36.8	36.68		-5.2917	37.1	37.17	-5.29167	36.3	36.34		-3.6875	38.2	37.82		-5.2917	37.4	37.35
-5.2813	37.6	37.55		-5.2813	37	36.96		-5.2813	37	36.91		-3.6458	37.5	37.59		-5.2813	36.7	36.68		-5.2813	37.1	37.1	-5.28125	36.4	36.22		-3.67708	38.1	38.28		-5.2813	37.2	37.44
-5.2708	37.5	37.74		-5.2708	37	37.01		-5.2708	37	37.02		-3.6354	37.3	37.56		-5.2708	36.6	36.69		-5.2708	37	37.01	-5.27083	36.5	36.46		-3.66667	38.3	38.13		-5.2708	36.9	37.24
-5.2604	37.7	37.6		-5.2604	37.1	37		-5.2604	36.9	37.01		-3.625	37.1	37.24		-5.2604	36.7	36.64		-5.2604	37.1	37.1	-5.26042	36.6	36.49		-3.65625	38.3	38.48		-5.2604	37.5	37.01
-5.25	37.8	37.87		-5.25	37	37.08		-5.25	36.8	36.9		-3.6146	37.2	37.11		-5.25	36.7	36.79		-5.25	37.1	37	-5.25	36.5	36.88		-3.64583	38.3	38.23		-5.25	37.6	37.58
-5.2396	38	37.12		-5.2396	36.9	37.02		-5.2396	36.9	36.9		-3.6042	37.4	37.2		-5.2396	36.8	36.74		-5.2396	37.1	37.28	-5.23958	36.7	36.46		-3.63542	38.2	38.41		-5.2396	37.6	37.58
-5.2292	38.1	37.68		-5.2292	36.9	36.83		-5.2292	36.9	36.9		-3.5938	37.6	37.5		-5.2292	36.8	36.79		-5.2292	37	37.03	-5.22917	36.5	36.68		-3.625	38.2	38.26		-5.2292	37.2	37.58
-5.2188	38	38.07		-5.2188	37	36.9		-5.2188	36.7	36.81		-3.5833	37.5	37.42		-5.2188	36.8	36.7		-5.2188	37.1	37.03	-5.21875	36.6	36.61		-3.61458	38.2	38.07		-5.2188	37.4	37.22
-5.2083	38	37.94		-5.2083	36.8	36.98		-5.2083	36.8	36.71		-3.5729	37.6	37.26		-5.2083	36.7	36.97		-5.2083	37.1	37.29	-5.20833	36.6	36.72		-3.60417	38.3	38.07		-5.2083	37.6	37.46
-5.1979	37.9	37.9		-5.1979	37	36.74		-5.1979	36.8	36.81		-3.5625	37.6	37.56		-5.1979	36.8	36.89		-5.1979	37.2	36.93	-5.19792	36.6	36.32		-3.59375	38.3	38.22		-5.1979	37.6	37.6
-5.1875	37.9	37.84		-5.1875	37.1	37.16		-5.1875	36.7	36.71		-3.5521	37.7	37.7		-5.1875	36.9	36.85		-5.1875	37.3	37.48	-5.1875	36.8	36.56		-3.58333	37.9	38.44		-5.1875	38.1	37.57
-5.1771	37.9	37.85		-5.1771	37.1	37.1		-5.1771	36.7	36.81		-3.5417	37.6	37.65		-5.1771	36.8	37		-5.1771	37.3	37.3	-5.17708	36.7	36.84		-3.57292	38	38.06		-5.1771	38.1	38.02
-5.1667	37.9	37.86		-5.1667	37	37.1		-5.1667	36.7	36.61		-3.5313	37.5	37.38		-5.1667	36.8	36.87		-5.1667	37.3	36.93	-5.16667	36.7	36.62		-3.5625	38	38.1		-5.1667	38.2	37.95
-5.1563	37.7	37.86		-5.1563	37	37.03		-5.1563	36.8	36.51		-3.5208	37.3	37.43		-5.1563	36.9	36.94		-5.1563	36.9	37.33	-5.15625	36.5	36.79		-3.55208	37.9	37.76		-5.1563	38.2	38.05
-5.1458	37.7	37.65		-5.1458	37.1	37.12		-5.1458	36.9	36.92		-3.5104	37.3	37.14		-5.1458	37	36.93		-5.1458	36.8	37.14	-5.14583	36.5	36.64		-3.54167	37.6	37.61		-5.1458	38.3	38.04
-5.1354	37.8	37.63		-5.1354	37.2	37.21		-5.1354	36.9	37.11		-3.5	37.2	37.47		-5.1354	37.2	36.99		-5.1354	37.1	36.93	-5.13542	36.7	36.64		-3.53125	37.4	37.4		-5.1354	38.4	38.13
-5.125	37.9	37.77		-5.125	37.3	37.11		-5.125	36.8	36.8		-3.4896	36.9	37.06		-5.125	37.1	37.23		-5.125	37.2	37.12	-5.125	36.7	36.89		-3.52083	37.1	37.13		-5.125	38.4	38.2
-5.1146	38	37.89		-5.1146	37.3	37.36		-5.1146	36.8	37		-3.4792	36.7	36.88		-5.1146	37.5	37.25		-5.1146	37.4	37.37	-5.11458	36.7	36.74		-3.51042	37	37.02		-5.1146	38.4	38.19
-5.1042	38.1	37.98		-5.1042	37.3	37.2		-5.1042	36.9	36.9		-3.4688	36.5	36.05		-5.1042	37.7	37.73		-5.1042	37.4	37.49	-5.10417	36.8	36.62		-3.5	36.9	37.02		-5.1042	37.9	38.19
-5.0938	38.1	38.07		-5.0938	37.4	37.18		-5.0938	36.9	36.7		-3.4583	36.5	36.34		-5.0938	37.8	37.71		-5.0938	37.4	37.42	-5.09375	36.9	36.77		-3.48958	36.8	36.96		-5.0938	37.7	37.75
-5.0833	38.1	38.07		-5.0833	37.6	37.45		-5.0833	36.9	37.01		-3.4479	36.9	36.67		-5.0833	37.9	37.87		-5.0833	37.4	37.52	-5.08333	37	36.87		-3.47917	36.7	36.79		-5.0833	37.5	37.64
-5.0729	38	38.05		-5.0729	37.6	37.75		-5.0729	37.1	36.91		-3.4375	37	37.04		-5.0729	37.7	37.99		-5.0729	37.3	37.13	-5.07292	36.9	37.17		-3.46875	36.8	36.78		-5.0729	37.7	37.48
-5.0625	38	37.95		-5.0625	37.6	37.72		-5.0625	37.2	37.11		-3.4271	37.1	37.07		-5.0625	37.8	37.5		-5.0625	37.2	37.39	-5.0625	36.8	36.75		-3.45833	36.7	36.74		-5.0625	38.2	37.68
-5.0521	38.1	37.94		-5.0521	37.6	37.73		-5.0521	37.4	37.31		-3.4167	37	37.27		-5.0521	37.6	37.82		-5.0521	37.4	37.12	-5.05208	37.2	36.91		-3.44792	36.9	36.74		-5.0521	37.9	38.1
-5.0417	37.9	38.06		-5.0417	37.5	37.84		-5.0417	37.6	37.61		-3.4063	36.9	36.99		-5.0417	38	37.77		-5.0417	37.4	37.48	-5.04167	37.3	37.44		-3.4375	36.7	36.98		-5.0417	38.1	37.76
-5.0313	38.1	37.87		-5.0313	37.7	37.29		-5.0313	37.7	37.7		-3.3958	37	36.87		-5.0313	38	38.03		-5.0313	37.7	37.28	-5.03125	37.3	37.41		-3.42708	36.8	36.69		-5.0313	38	37.99
-5.0208	38	38.03		-5.0208	37.7	37.73		-5.0208	37.7	37.8		-3.3854	36.6	36.76		-5.0208	38.2	38.01		-5.0208	37.8	37.63	-5.02083	37.3	37.33		-3.41667	36.9	36.82		-5.0208	38.2	37.87
-5.0104	38	37.98		-5.0104	37.8	37.78		-5.0104	37.8	37.8		-3.375	36.4	36.53		-5.0104	38.3	38.04		-5.0104	37.9	37.91	-5.01042	37.6	37.61		-3.40625	36.8	36.87		-5.0104	38.1	38.07
-5	38.1	37.94		-5	37.9	37.6		-5	37.7	37.8		-3.3646	36	36.21		-5	38.1	38.01		-5	38	37.67	-5	37.6	37.71		-3.39583	36.8	36.83		-5	38.4	37.94
-4.9896	38	38.06		-4.9896	38	38.13		-4.9896	37.8	37.8		-3.3542	36	35.95		-4.9896	38.1	37.96		-4.9896	37.9	37.83	-4.98958	37.4	37.62		-3.38542	36.8	36.73		-4.9896	38.4	38.23
-4.9792	38	37.97		-4.9792	38.1	38.11		-4.9792	37.7	37.7		-3.3438	36	36.1		-4.9792	38	38.25		-4.9792	37.9	37.83	-4.97917	37.4	37.45		-3.375	36.8	36.79		-4.9792	38.1	38.19
-4.9688	37.9	37.94		-4.9688	38.3	37.91		-4.9688	37.7	37.7		-3.3333	36	36.6		-4.9688	37.9	37.88		-4.9688	37.7	37.97	-4.96875	37.4	37.23		-3.36458	36.7	36.89		-4.9688	37.5	37.93
-4.9583	38	37.85		-4.9583	38.2	38.21		-4.9583	37.9	37.8		-3.3229	36	36.04		-4.9583	38.2	38		-4.9583	37.6	37.63	-4.95833	37.6	37.38		-3.35417	36.7	36.77		-4.9583	37.6	37.43
-4.9479	38.1	37.95		-4.9479	38.1	38.37		-4.9479	37.8	37.8		-3.3125	36.1	35.85		-4.9479	38.1	38.13		-4.9479	37.5	37.74	-4.94792	37.4	37.36		-3.34375	36.7	36.66		-4.9479	38.2	37.6
-4.9375	38.1	38.08		-4.9375	37.9	37.96		-4.9375	37.7	38		-3.3021	36.3	36.25		-4.9375	38.3	38.1		-4.9375	37.8	37.45	-4.9375	37.2	37.19		-3.33333	36.8	36.71		-4.9375	38.3	38.11
-4.9271	38.1	38.07		-4.9271	38.2	37.93		-4.9271	38	37.4		-3.2917	36.1	36.15		-4.9271	38.1	38.13		-4.9271	37.9	37.56	-4.92708	37.5	37.3		-3.32292	36.8	36.88		-4.9271	37.9	38.12
-4.9167	38	38.05		-4.9167	38.2	38.14		-4.9167	37.8	38.2		-3.2813	36	35.94		-4.9167	38.2	38.4		-4.9167	37.8	37.98	-4.91667	37.9	37.96		-3.3125	36.8	36.83		-4.9167	37.9	37.76
-4.9063	37.9	37.95		-4.9063	38.1	38.36		-4.9063	37.9	37.71		-3.2708	35.9	36.02		-4.9063	38.2	38.17		-4.9063	37.6	37.88	-4.90625	37.5	38.2		-3.30208	36.8	36.73		-4.9063	37.5	37.82
-4.8958	37.9	37.84		-4.8958	37.8	37.95		-4.8958	38	38.09		-3.2604	35.9	35.9		-4.8958	38.1	38.09		-4.8958	37.6	37.77	-4.89583	37.5	37.64		-3.29167	36.7	36.79		-4.8958	37.9	37.45
-4.8854	37.9	37.85		-4.8854	38	37.95		-4.8854	38.2	37.9		-3.25	35.9	35.81		-4.8854	37.8	38.1		-4.8854	37.9	37.87	-4.88542	37.4	37.27		-3.28125	36.8	36.73		-4.8854	38.1	37.87
-4.875	37.9	37.87		-4.875	37.8	38		-4.875	38	38.4		-3.2396	35.8	36.03		-4.875	38	38		-4.875	37.6	37.81	-4.875	37.1	37.28		-3.27083	36.8	36.8		-4.875	38.4	37.98
-4.8646	37.9	37.86		-4.8646	38	37.74		-4.8646	38.1	37.9		-3.2292	36	36.19		-4.8646	37.8	37.71		-4.8646	37.8	37.64	-4.86458	37.5	37.04		-3.26042	36.9	36.79		-4.8646	38.4	38.23
-4.8542	38	37.86		-4.8542	37.9	38.15		-4.8542	38.2	38.09		-3.2188	36.1	36.6		-4.8542	38.1	37.97		-4.8542	37.8	37.8	-4.85417	37.6	37.64		-3.25	36.8	36.87		-4.8542	38.4	38.19
-4.8438	37.8	37.96		-4.8438	37.8	37.84		-4.8438	38	38.21		-3.2083	36	36.35		-4.8438	38.2	38.25		-4.8438	37.8	37.78	-4.84375	37.7	37.69		-3.23958	36.8	36.8		-4.8438	38.4	38.19
-4.8333	37.7	37.77		-4.8333	37.9	37.73		-4.8333	38	37.9		-3.1979	35.9	36.14		-4.8333	38.1	38.21		-4.8333	37.8	37.99	-4.83333	37.8	37.62		-3.22917	36.8	36.71		-4.8333	38.2	38.19
-4.8229	37.5	37.63		-4.8229	38	37.76		-4.8229	38	37.99		-3.1875	36.1	36.25		-4.8229	37.8	38.14		-4.8229	37.6	37.73	-4.82292	37.9	37.76		-3.21875	36.8	36.76		-4.8229	38	38.01
-4.8125	37.4	37.44		-4.8125	37.9	38.14		-4.8125	38	38		-3.1771	36.5	36.58		-4.8125	37.9	37.82		-4.8125	37.8	37.75	-4.8125	37.8	37.57		-3.20833	36.8	36.77		-4.8125	37.6	37.86
-4.8021	37.3	37.35		-4.8021	37.8	37.83		-4.8021	37.9	38.1		-3.1667	37	36.97		-4.8021	38.1	37.89		-4.8021	37.6	37.81	-4.80208	38	37.95		-3.19792	36.8	36.78		-4.8021	37.7	37.53
-4.7917	37.2	37.26		-4.7917	37.7	37.92		-4.7917	38	37.99		-3.1563	37.4	37.23		-4.7917	38	38.03		-4.7917	37.7	37.64	-4.79167	38	38.07		-3.1875	36.8	36.88		-4.7917	37.5	37.67
-4.7813	37.3	37.17		-4.7813	37.6	37.75		-4.7813	38	37.89		-3.1458	37.5	37.68		-4.7813	38.1	37.8		-4.7813	37.6	37.62	-4.78125	38.1	38.01		-3.17708	36.8	36.71		-4.7813	37.8	37.47
-4.7708	37.1	37.27		-4.7708	37.8	37.55		-4.7708	38	38.1		-3.1354	37.7	37.67		-4.7708	38	38.2		-4.7708	37.5	37.5	-4.77083	38	37.88		-3.16667	36.7	36.87		-4.7708	38.2	37.77
-4.7604	37	37.09		-4.7604	37.9	37.76		-4.7604	38.1	37.9		-3.125	37.8	37.84		-4.7604	38.4	38.26		-4.7604	37.5	37.61	-4.76042	37.9	37.36		-3.15625	36.7	36.64		-4.7604	37.9	38.08
-4.75	37	36.95		-4.75	37.8	38.25		-4.75	38	38.1		-3.1146	38	37.85		-4.75	38.3	38.26		-4.75	37.5	37.43	-4.75	38	38.08		-3.14583	36.8	36.71		-4.75	37.8	37.76
-4.7396	37	36.97		-4.7396	38.3	37.89		-4.7396	38	38		-3.1042	37.9	38.05		-4.7396	38	38.38		-4.7396	37.8	37.61	-4.73958	38.1	38.17		-3.13542	36.8	36.86		-4.7396	37.7	37.73
-4.7292	36.9	37		-4.7292	38.1	38.24		-4.7292	38	38.1		-3.0938	38.2	37.91		-4.7292	38.1	38.03		-4.7292	37.8	37.76	-4.72917	37.9	38.01		-3.125	36.7	36.71		-4.7292	37.5	37.64
-4.7188	36.9	36.89		-4.7188	37.8	38.11		-4.7188	37.8	38.2		-3.0833	38.3	38.32		-4.7188	38.3	38.09		-4.7188	37.8	37.97	-4.71875	37.7	38.1		-3.11458	36.7	36.81		-4.7188	37.5	37.48
-4.7083	36.9	36.88		-4.7083	38	37.88		-4.7083	38.1	37.69		-3.0729	38.4	38.59		-4.7083	38.4	38.03		-4.7083	37.7	37.83	-4.70833	37.8	37.77		-3.10417	36.7	36.63		-4.7083	37.6	37.5
-4.6979	36.8	36.89		-4.6979	37.8	38		-4.6979	38.1	38.2		-3.0625	38.3	38.53		-4.6979	38.4	38.46		-4.6979	37.6	37.95	-4.69792	37.7	37.9		-3.09375	36.8	36.7		-4.6979	37.6	37.59
-4.6875	36.7	36.79		-4.6875	37.9	37.94		-4.6875	38.1	38.12		-3.0521	38.4	38.37		-4.6875	38.4	38.3		-4.6875	38	37.9	-4.6875	37.3	37.42		-3.08333	36.8	36.76		-4.6875	37.5	37.57
-4.6771	36.7	36.68		-4.6771	37.9	37.73		-4.6771	38	38.1		-3.0417	38.5	38.36		-4.6771	38.1	38.16		-4.6771	38	38.14	-4.67708	37.4	37.64		-3.07292	36.8	36.87		-4.6771	37.5	37.49
-4.6667	36.6	36.58		-4.6667	38.2	38.07		-4.6667	38	38		-3.0313	38.5	38.59		-4.6667	38.1	38.11		-4.6667	37.9	38.02	-4.66667	37.7	37.05		-3.0625	36.7	36.91		-4.6667	37.5	37.4
-4.6563	36.6	36.6		-4.6563	38	38.06		-4.6563	38.1	37.9		-3.0208	38.5	38.53		-4.6563	38.2	38.1		-4.6563	38.1	37.85	-4.65625	37.5	37.99		-3.05208	36.7	36.78		-4.6563	37.5	37.49
-4.6458	36.6	36.6		-4.6458	38.2	37.91		-4.6458	38	38.11		-3.0104	38.4	38.5		-4.6458	37.9	38.06		-4.6458	38.1	38.18	-4.64583	37.8	37.55		-3.04167	36.8	36.66		-4.6458	37.5	37.57
-4.6354	36.6	36.6		-4.6354	38	38.14		-4.6354	38	37.91		-3	38.2	38.22		-4.6354	37.9	37.85		-4.6354	38.2	38.09	-4.63542	38	37.69		-3.03125	37	36.98		-4.6354	37.3	37.29
-4.625	36.6	36.5		-4.625	38	38.01		-4.625	38.1	38		-2.9896	38.1	38.14		-4.625	37.8	37.69		-4.625	38.3	38.1	-4.625	37.9	38.11		-3.02083	37.2	37.19		-4.625	37.3	37.3
-4.6146	36.5	36.7		-4.6146	38.2	38.01		-4.6146	38.2	38.11		-2.9792	38.2	38.15		-4.6146	37.7	37.66		-4.6146	38.3	38.05	-4.61458	37.7	38.13		-3.01042	37.5	37.5		-4.6146	37.3	37.3
-4.6042	36.6	36.51		-4.6042	38.1	38.06		-4.6042	38.2	38.31		-2.9688	38.1	38.25		-4.6042	37.6	37.58		-4.6042	38.3	38.13	-4.60417	37.7	37.79		-3	37.7	37.7		-4.6042	37.2	37.2
-4.5938	36.6	36.47		-4.5938	38	38.08		-4.5938	38.3	38.1		-2.9583	38.5	37.82		-4.5938	37.6	37.39		-4.5938	38.1	38.13	-4.59375	37.7	37.64		-2.98958	37.8	37.6		-4.5938	37.3	37.2
-4.5833	36.6	36.62		-4.5833	37.7	38.01		-4.5833	38.2	38.4		-2.9479	38.5	38.57		-4.5833	37.5	37.52		-4.5833	37.8	37.88	-4.58333	37.6	37.59		-2.97917	37.9	37.93		-4.5833	37.2	37.29
-4.5729	36.6	36.62		-4.5729	37.7	37.58		-4.5729	38.2	38.3		-2.9375	38.5	38.56		-4.5729	37.3	37.39		-4.5729	37.9	37.72	-4.57292	37.2	37.5		-2.96875	38.2	37.87		-4.5729	37.2	37.19
-4.5625	36.6	36.69		-4.5625	37.5	37.49		-4.5625	38	38.09		-2.9271	38.6	38.44		-4.5625	37.2	37.33		-4.5625	37.9	37.67	-4.5625	37	37.16		-2.95833	38	38.18		-4.5625	37.1	37.2
-4.5521	36.6	36.59		-4.5521	37.5	37.39		-4.5521	37.8	37.8		-2.9167	38.5	38.11		-4.5521	37.2	37.24		-4.5521	37.8	37.83	-4.55208	36.9	36.76		-2.94792	37.9	37.98		-4.5521	37.2	37.11
-4.5417	36.5	36.58		-4.5417	37.4	37.48		-4.5417	37.8	37.6		-2.9063	38.5	38.55		-4.5417	37.3	37.12		-4.5417	37.7	37.87	-4.54167	36.8	36.79		-2.9375	38	38.14		-4.5417	37.3	37.21
-4.5313	36.6	36.5		-4.5313	37.4	37.31		-4.5313	37.7	37.71		-2.8958	38.5	38.37		-4.5313	37.3	37.34		-4.5313	37.6	37.83	-4.53125	36.7	36.8		-2.92708	38	38.04		-4.5313	37.3	37.19
-4.5208	36.6	36.49		-4.5208	37.4	37.29		-4.5208	37.8	37.61		-2.8854	38.4	38.55		-4.5208	37.2	37.2		-4.5208	37.6	37.57	-4.52083	36.6	36.43		-2.91667	38.3	38.34		-4.5208	37.2	37.26
-4.5104	36.6	36.72		-4.5104	37.3	37.27		-4.5104	37.8	37.8		-2.875	38.3	38.27		-4.5104	37.1	37.1		-4.5104	37.6	37.62	-4.51042	36.5	36.59		-2.90625	38.5	38.22		-4.5104	37.3	37.16
-4.5	36.6	36.61		-4.5	37.3	37.38		-4.5	37.8	37.8		-2.8646	38.4	38.11		-4.5	37.1	36.89		-4.5	37.6	37.5	-4.5	36.3	36.62		-2.89583	38.6	38.42		-4.5	37.2	37.27
-4.4896	36.6	36.58		-4.4896	37.4	37.32		-4.4896	37.8	37.59		-2.8542	38.3	38.48		-4.4896	37.1	37.12		-4.4896	37.5	37.28	-4.48958	36.2	36.08		-2.88542	38.4	38.5		-4.4896	37.3	37.06
-4.4792	36.6	36.6		-4.4792	37.3	37.39		-4.4792	37.8	37.8		-2.8438	38.5	38.23		-4.4792	37.1	37.09		-4.4792	37.5	37.44	-4.47917	36.2	36.21		-2.875	38.3	38.29		-4.4792	37.2	37.36
-4.4688	36.6	36.6		-4.4688	37.2	37.11		-4.4688	37.8	37.8		-2.8333	38.5	38.44		-4.4688	36.8	37.09		-4.4688	37.5	37.45	-4.46875	36.4	36.31		-2.86458	38.4	38.39		-4.4688	37.3	37.15
-4.4583	36.6	36.6		-4.4583	37.3	37.09		-4.4583	37.7	37.69		-2.8229	38.1	38.55		-4.4583	37	36.79		-4.4583	37.4	37.38	-4.45833	36.4	36.3		-2.85417	38.2	38.28		-4.4583	37.3	37.47
-4.4479	36.7	36.6		-4.4479	37.2	37.44		-4.4479	37.2	37.69		-2.8125	38.2	38.17		-4.4479	37	37.04		-4.4479	37.2	37.38	-4.44792	36.5	36.39		-2.84375	38.4	38.11		-4.4479	37.2	37.37
-4.4375	36.7	36.7		-4.4375	37.1	37.14		-4.4375	37.2	37.18		-2.8021	38.2	38.27		-4.4375	37	37		-4.4375	37.2	37.13	-4.4375	36.7	36.39		-2.83333	38.4	38.3		-4.4375	37.1	37.23
-4.4271	36.7	36.81		-4.4271	37	37.12		-4.4271	37.4	37.18		-2.7917	38.3	38.47		-4.4271	37	37.1		-4.4271	37.2	37.31	-4.42708	36.6	36.64		-2.82292	38.5	38.51		-4.4271	37	37.16
-4.4167	36.6	36.79		-4.4167	37	37.13		-4.4167	37.4	37.21		-2.7813	38.4	38.15		-4.4167	37	37.03		-4.4167	37	37.21	-4.41667	36.4	36.6		-2.8125	38.3	38.07		-4.4167	36.9	36.98
-4.4063	36.6	36.47		-4.4063	37	36.94		-4.4063	37.6	37.41		-2.7708	38.4	38.39		-4.4063	37	37.01		-4.4063	37.1	36.95	-4.40625	36.4	36.34		-2.80208	38.4	38.39		-4.4063	37.1	37.09
-4.3958	36.6	36.68		-4.3958	37	36.9		-4.3958	37.4	37.7		-2.7604	38.5	38.36		-4.3958	37.1	37		-4.3958	37.1	37.1	-4.39583	36.4	36.4		-2.79167	38.4	38.33		-4.3958	37.1	37.18
-4.3854	36.7	36.62		-4.3854	37.1	36.87		-4.3854	37.2	37.19		-2.75	38.5	38.5		-4.3854	37.1	37.06		-4.3854	37.1	37.08	-4.38542	36.5	36.7		-2.78125	38	38.24		-4.3854	37.1	37.17
-4.375	36.8	36.8		-4.375	36.9	37.04		-4.375	37.3	37.38		-2.7396	38.5	38.37		-4.375	37	37.08		-4.375	37	37.09	-4.375	36.5	36.54		-2.77083	38.2	38.03		-4.375	37	37.17
-4.3646	36.8	36.92		-4.3646	37	37.02		-4.3646	37.4	37.29		-2.7292	38.4	38.36		-4.3646	37.1	37.02		-4.3646	37	36.91	-4.36458	36.5	36.52		-2.76042	38.2	38.16		-4.3646	37	37.08
-4.3542	36.8	36.9		-4.3542	37	37.01		-4.3542	37.5	37.4		-2.7188	38.3	38.35		-4.3542	37.1	37.07		-4.3542	37	37.09	-4.35417	36.5	36.41		-2.75	38.2	38.04		-4.3542	37	36.99
-4.3438	36.9	36.68		-4.3438	37	36.9		-4.3438	37.5	37.5		-2.7083	38.3	38.43		-4.3438	36.9	36.98		-4.3438	37	37.11	-4.34375	36.5	36.29		-2.73958	38.3	38.03		-4.3438	36.9	37.08
-4.3333	36.8	36.9		-4.3333	37	37.08		-4.3333	37.4	37.5		-2.6979	38.2	38.04		-4.3333	37	36.92		-4.3333	36.9	37.03	-4.33333	36.6	36.46		-2.72917	37.9	38.15		-4.3333	37	36.98
-4.3229	36.9	36.94		-4.3229	37.1	37.11		-4.3229	37.4	37.39		-2.6875	38.2	37.9		-4.3229	37.1	37.07		-4.3229	36.8	36.84	-4.32292	36.6	36.57		-2.71875	38.2	37.91		-4.3229	36.9	37.18
-4.3125	36.9	36.99		-4.3125	37.1	37.11		-4.3125	37.5	37.19		-2.6771	38.1	38.22		-4.3125	37.1	36.98		-4.3125	37	36.93	-4.3125	36.6	36.69		-2.70833	38.1	38.1		-4.3125	37	36.89
-4.3021	36.9	37.1		-4.3021	37.1	37		-4.3021	37.6	37.4		-2.6667	38.2	37.92		-4.3021	37	37.05		-4.3021	36.9	37.1	-4.30208	36.7	36.21		-2.69792	38.1	38.12		-4.3021	36.9	37.1
-4.2917	36.9	36.99		-4.2917	37.1	36.88		-4.2917	37.6	37.7		-2.6563	37.7	38.02		-4.2917	37.1	37.11		-4.2917	37	36.83	-4.29167	36.6	36.71		-2.6875	38.2	38.38		-4.2917	37	37.08
-4.2813	37.1	36.98		-4.2813	37.1	37.24		-4.2813	37.4	37.59		-2.6458	37.6	37.5		-4.2813	37.1	37		-4.2813	37	37	-4.28125	36.5	36.69		-2.67708	38.1	38.12		-4.2813	36.9	36.9
-4.2708	37.3	37.01		-4.2708	37.1	37.11		-4.2708	37.4	37.38		-2.6354	37.7	37.34		-4.2708	37.1	36.96		-4.2708	37	36.88	-4.27083	36.5	36.64		-2.66667	38.2	38.32		-4.2708	37	36.68
-4.2604	37.3	37.55		-4.2604	37.1	37.21		-4.2604	37.3	37.28		-2.625	37.6	37.53		-4.2604	37.1	37.14		-4.2604	37.1	37.08	-4.26042	36.6	36.62		-2.65625	37.9	38.23		-4.2604	37	37.62
-4.25	37.5	37.45		-4.25	37	37.02		-4.25	37.3	37.19		-2.6146	37.6	37.65		-4.25	37.2	37.1		-4.25	37.2	37.08	-4.25	36.5	36.51		-2.64583	38.1	38.04		-4.25	37.1	37.13
-4.2396	37.6	37.67		-4.2396	37.1	36.91		-4.2396	37.2	37.39		-2.6042	37.4	37.67		-4.2396	37.1	37.26		-4.2396	37.1	37.17	-4.23958	36.7	36.7		-2.63542	38.3	38.05		-4.2396	37	37.23
-4.2292	37.7	37.72		-4.2292	37.1	37.06		-4.2292	37.3	37.19		-2.5938	37.4	37.48		-4.2292	37.2	37.14		-4.2292	36.9	37	-4.22917	36.8	36.5		-2.625	38.1	38.23		-4.2292	36.9	36.72
-4.2188	37.7	37.6		-4.2188	37.1	37.18		-4.2188	37.2	37.08		-2.5833	37.2	37.27		-4.2188	37.3	37.18		-4.2188	37.1	37.03	-4.21875	36.5	36.84		-2.61458	38.2	38.13		-4.2188	37.5	37.21
-4.2083	37.8	37.72		-4.2083	37.2	36.91		-4.2083	37.3	37.3		-2.5729	37.3	37.35		-4.2083	37.3	37.15		-4.2083	37.3	37.1	-4.20833	36.6	36.55		-2.60417	38.3	38.3		-4.2083	37.5	37.72
-4.1979	37.8	37.73		-4.1979	37.1	37.34		-4.1979	37.1	37.29		-2.5625	37.3	37.36		-4.1979	37.4	37.34		-4.1979	37.4	37.35	-4.19792	36.5	36.61		-2.59375	38.4	38.29		-4.1979	37.5	37.49
-4.1875	37.8	37.82		-4.1875	37.2	37.23		-4.1875	37.1	36.98		-2.5521	37.3	37.46		-4.1875	37.4	37.46		-4.1875	37.3	37.46	-4.1875	36.5	36.71		-2.58333	38.3	37.97		-4.1875	37.9	38.03
-4.1771	37.9	37.81		-4.1771	37.2	37.22		-4.1771	37	37.09		-2.5417	37.4	37.25		-4.1771	37.4	37.31		-4.1771	37.4	37.32	-4.17708	36.4	36.45		-2.57292	38.1	38.26		-4.1771	37.8	37.93
-4.1667	37.8	37.9		-4.1667	37.2	37.1		-4.1667	36.9	36.99		-2.5313	37.4	37.39		-4.1667	37.5	37.36		-4.1667	37.5	37.4	-4.16667	36.6	36.42		-2.5625	37.8	38.09		-4.1667	37.7	37.96
-4.1563	37.9	37.61		-4.1563	37.1	37.18		-4.1563	37	36.99		-2.5208	36.9	37.27		-4.1563	37.5	37.54		-4.1563	37.5	37.07	-4.15625	36.9	36.37		-2.55208	37.6	37.8		-4.1563	38.2	37.79
-4.1458	38	37.9		-4.1458	37.1	37.21		-4.1458	37	37.09		-2.5104	36.6	36.89		-4.1458	37.5	37.6		-4.1458	37.6	37.29	-4.14583	36.7	36.8		-2.54167	37.4	37.4		-4.1458	37.9	38.37
-4.1354	38.1	38.15		-4.1354	37.2	37.23		-4.1354	36.9	36.99		-2.5	36.3	36.53		-4.1354	37.6	37.73		-4.1354	37.1	37.77	-4.13542	36.6	36.89		-2.53125	37.5	37.25		-4.1354	38.1	38.03
-4.125	38	38.2		-4.125	37.3	37.31		-4.125	37.1	36.79		-2.4896	36.4	36.13		-4.125	37.5	37.54		-4.125	37	37.28	-4.125	36.8	36.66		-2.52083	37.4	37.14		-4.125	38.2	38.19
-4.1146	38	38.07		-4.1146	37.3	37.3		-4.1146	37	37.1		-2.4792	36.9	36.42		-4.1146	37.8	37.91		-4.1146	37.2	37.34	-4.11458	36.9	36.78		-2.51042	37.4	37.19		-4.1146	38	38.26
-4.1042	37.8	38.06		-4.1042	37.5	37.3		-4.1042	37	37.1		-2.4688	37.1	36.89		-4.1042	37.9	38.03		-4.1042	37.4	37.27	-4.10417	36.7	36.97		-2.5	37.2	37.18		-4.1042	37.7	37.57
-4.0938	37.9	37.78		-4.0938	37.6	37.56		-4.0938	37.1	36.99		-2.4583	37.2	37.11		-4.0938	38	38.05		-4.0938	37.6	37.4	-4.09375	36.9	36.84		-2.48958	37	37.03		-4.0938	37.9	37.58
-4.0833	37.8	37.87		-4.0833	37.7	37.78		-4.0833	37.2	37.09		-2.4479	36.6	37.47		-4.0833	38	38.12		-4.0833	37.5	37.54	-4.08333	37	37		-2.47917	37.1	36.87		-4.0833	38.2	37.7
-4.0729	37.8	37.73		-4.0729	37.7	37.71		-4.0729	37.3	37.4		-2.4375	36.3	36.48		-4.0729	38	37.84		-4.0729	37.6	37.38	-4.07292	36.7	36.89		-2.46875	37.1	37.09		-4.0729	38.1	38.29
-4.0625	37.9	37.8		-4.0625	37.5	37.71		-4.0625	37.5	37.4		-2.4271	36.4	36.36		-4.0625	38	38.05		-4.0625	37.6	37.46	-4.0625	36.9	36.64		-2.45833	36.9	36.93		-4.0625	38	38.46
-4.0521	38	38.02		-4.0521	37.7	37.55		-4.0521	37.7	37.69		-2.4167	36.3	36.49		-4.0521	38	37.81		-4.0521	37.6	37.74	-4.05208	37	37.26		-2.44792	37	37.08		-4.0521	38.2	37.68
-4.0417	37.9	37.82		-4.0417	37.7	37.58		-4.0417	37.8	37.9		-2.4063	36.2	36.36		-4.0417	38.1	38.33		-4.0417	37.6	37.6	-4.04167	37	37.13		-2.4375	37.1	36.79		-4.0417	37.9	38.4
-4.0313	37.9	38.1		-4.0313	37.8	37.86		-4.0313	37.8	37.89		-2.3958	36.1	36.43		-4.0313	38.3	38.17		-4.0313	37.5	37.91	-4.03125	37.2	37.05		-2.42708	37.1	37.08		-4.0313	37.9	37.77
-4.0208	37.9	37.81		-4.0208	37.8	37.8		-4.0208	37.9	37.79		-2.3854	36.1	35.83		-4.0208	38.2	38.46		-4.0208	37.5	37.68	-4.02083	37.1	37.18		-2.41667	37	37.12		-4.0208	38.4	38.15
-4.0104	37.8	37.88		-4.0104	37.9	37.9		-4.0104	37.9	38		-2.375	36	36.1		-4.0104	38	38.38		-4.0104	37.6	37.69	-4.01042	37.3	37.41		-2.40625	36.9	36.91		-4.0104	38.2	38.29
-4	37.9	37.92		-4	38.1	38		-4	38	37.8		-2.3646	36	35.75		-4	37.6	37.94		-4	37.9	37.75	-4	37.4	37.33		-2.39583	37.1	36.89		-4	37.6	38.46
-3.9896	37.9	37.79		-3.9896	37.7	38.18		-3.9896	38	38.1		-2.3542	36.2	36.09		-3.9896	37.9	37.73		-3.9896	37.9	37.79	-3.98958	37.5	37.2		-2.38542	37.1	37.01		-3.9896	37.5	37.68
-3.9792	37.9	37.91		-3.9792	37.9	37.9		-3.9792	38	37.9		-2.3438	36.1	36.24		-3.9792	37.9	37.76		-3.9792	37.7	37.86	-3.97917	36.6	37.44		-2.375	37	37.02		-3.9792	37.7	37.41
-3.9688	37.9	37.82		-3.9688	38.1	38.13		-3.9688	37.9	37.99		-2.3333	36	36.04		-3.9688	38.1	37.75		-3.9688	37.7	37.52	-3.96875	36.6	36.75		-2.36458	37.1	36.87		-3.9688	38.1	37.25
-3.9583	38	38.01		-3.9583	38	38.01		-3.9583	37.8	38.1		-2.3229	36	35.95		-3.9583	38.1	38.28		-3.9583	37.6	37.59	-3.95833	36.9	36.89		-2.35417	37	36.99		-3.9583	38.3	38.18
-3.9479	37.9	38.11		-3.9479	38	37.91		-3.9479	38	37.69		-2.3125	36	36.1		-3.9479	38.5	38.05		-3.9479	37.6	37.47	-3.94792	36.9	36.71		-2.34375	36.9	36.93		-3.9479	38.1	38.73
-3.9375	37.9	37.89		-3.9375	38	37.78		-3.9375	38	37.89		-2.3021	36	36.2		-3.9375	38.5	38.55		-3.9375	37.7	37.87	-3.9375	37	36.69		-2.33333	36.9	36.98		-3.9375	38	38.12
-3.9271	38.1	37.87		-3.9271	38.1	38.25		-3.9271	38	38.31		-2.2917	36	35.8		-3.9271	38.5	38.3		-3.9271	37.7	37.82	-3.92708	37.5	37.25		-2.32292	37	36.89		-3.9271	37.9	37.66
-3.9167	38.1	38.02		-3.9167	38.2	38.12		-3.9167	38.1	37.79		-2.2813	35.9	35.97		-3.9167	38.2	38.53		-3.9167	37.8	37.65	-3.91667	37.6	37.85		-2.3125	36.9	36.95		-3.9167	37.8	37.94
-3.9063	38.1	38.04		-3.9063	38.2	38.09		-3.9063	38	38.19		-2.2708	35.8	35.85		-3.9063	38.4	38.3		-3.9063	37.6	37.59	-3.90625	37.7	37.24		-2.30208	36.9	36.88		-3.9063	37.4	37.4
-3.8958	38.1	38.11		-3.8958	38.1	37.87		-3.8958	38	38.1		-2.2604	35.9	35.8		-3.8958	38.3	38.28		-3.8958	37.5	37.58	-3.89583	37.2	37.63		-2.29167	37	36.79		-3.8958	37.4	37.83
-3.8854	38	38.1		-3.8854	38	38.24		-3.8854	38.2	38.19		-2.25	35.8	35.93		-3.8854	38.2	37.99		-3.8854	37.9	37.81	-3.88542	37.3	37.15		-2.28125	36.9	37.01		-3.8854	37.5	37.67
-3.875	37.9	37.99		-3.875	37.8	37.84		-3.875	38.1	38		-2.2396	35.9	35.7		-3.875	38.5	38.32		-3.875	38	37.59	-3.875	37.7	37.01		-2.27083	37	36.89		-3.875	37.9	37.93
-3.8646	37.9	37.88		-3.8646	37.9	38.02		-3.8646	38.2	38.2		-2.2292	35.8	36.12		-3.8646	38.3	38.23		-3.8646	37.8	38.11	-3.86458	37.7	37.95		-2.26042	36.9	37.06		-3.8646	37.6	38.03
-3.8542	37.8	37.99		-3.8542	38.2	37.83		-3.8542	38.1	38.3		-2.2188	35.8	35.88		-3.8542	38.4	38.56		-3.8542	37.9	37.8	-3.85417	37.7	37.81		-2.25	37	36.81		-3.8542	38.2	37.75
-3.8438	38.1	37.6		-3.8438	37.9	38.02		-3.8438	38.1	37.89		-2.2083	35.9	35.7		-3.8438	38.3	38.54		-3.8438	37.9	37.92	-3.84375	37.6	37.84		-2.23958	37	36.95		-3.8438	38	38.33
-3.8333	38	37.99		-3.8333	38	38		-3.8333	38.1	38.1		-2.1979	35.9	35.89		-3.8333	38.1	38.28		-3.8333	37.6	37.89	-3.83333	37.5	37.74		-2.22917	36.9	36.94		-3.8333	37.9	37.85
-3.8229	37.9	37.87		-3.8229	37.8	38.11		-3.8229	38.1	38.11		-2.1875	35.9	36.15		-3.8229	38.2	37.87		-3.8229	37.5	37.46	-3.82292	37.3	37.66		-2.21875	36.9	36.89		-3.8229	38.1	37.79
-3.8125	37.8	37.79		-3.8125	37.8	37.77		-3.8125	38.1	38.1		-2.1771	35.9	36.28		-3.8125	38.2	38.19		-3.8125	38.1	37.73	-3.8125	37.4	37.28		-2.20833	36.9	36.88		-3.8125	37.8	37.72
-3.8021	37.8	37.69		-3.8021	37.8	37.71		-3.8021	38.1	38		-2.1667	36.1	36.39		-3.8021	38.2	38.38		-3.8021	37.6	37.82	-3.80208	37.6	37.61		-2.19792	36.8	36.88		-3.8021	38.3	37.86
-3.7917	37.8	37.69		-3.7917	37.9	37.68		-3.7917	38.1	38.2		-2.1563	35.9	36.59		-3.7917	38.2	38.16		-3.7917	37.4	37.69	-3.79167	37.6	37.6		-2.1875	36.9	36.81		-3.7917	38.2	38.01
-3.7813	37.6	37.9		-3.7813	37.7	37.75		-3.7813	38	38.1		-2.1458	36.7	36.15		-3.7813	37.9	38.29		-3.7813	38	37.39	-3.78125	37.6	37.72		-2.17708	36.9	36.87		-3.7813	37.8	38.34
-3.7708	37.5	37.38		-3.7708	37.9	37.89		-3.7708	37.9	37.99		-2.1354	37.1	37.23		-3.7708	38.2	37.93		-3.7708	38.1	37.82	-3.77083	37.6	37.53		-2.16667	36.9	36.77		-3.7708	38.2	38.11
-3.7604	37.4	37.34		-3.7604	38	38		-3.7604	38	37.99		-2.125	37.3	37.47		-3.7604	38.2	38.52		-3.7604	37.7	37.95	-3.76042	37.5	37.51		-2.15625	36.9	36.84		-3.7604	37.6	37.91
-3.75	37.3	37.41		-3.75	37.9	37.9		-3.75	38.2	37.9		-2.1146	37.5	37.59		-3.75	37.9	38.2		-3.75	37.7	37.7	-3.75	37.4	37.61		-2.14583	36.9	36.94		-3.75	38.1	37.53
-3.7396	37.3	37.29		-3.7396	38	38.4		-3.7396	38.3	38.21		-2.1042	37.7	37.49		-3.7396	37.9	37.72		-3.7396	37.4	38.03	-3.73958	37.3	37.55		-2.13542	36.9	36.89		-3.7396	38.2	38.01
-3.7292	37.2	37.17		-3.7292	38	37.89		-3.7292	38.3	38.31		-2.0938	37.8	38.13		-3.7292	38.3	37.95		-3.7292	37.4	37.52	-3.72917	36.9	37.17		-2.125	36.9	36.78		-3.7292	38	37.9
-3.7188	37.1	37.19		-3.7188	38.2	37.7		-3.7188	38.3	38.1		-2.0833	37.9	37.95		-3.7188	38.4	38.38		-3.7188	37.5	37.52	-3.71875	37.2	36.78		-2.11458	36.9	36.84		-3.7188	37.8	37.88
-3.7083	37.1	37.09		-3.7083	38	38.28		-3.7083	38.5	38.59		-2.0729	38.1	38.04		-3.7083	38.4	38.48		-3.7083	37.6	37.43	-3.70833	37.3	37.26		-2.10417	36.9	36.85		-3.7083	38	37.81
-3.6979	36.8	36.98		-3.6979	38.1	37.83		-3.6979	38.3	38.49		-2.0625	38.3	38.1		-3.6979	38.3	38.42		-3.6979	37.6	37.47	-3.69792	37.7	37.19		-2.09375	36.9	36.95		-3.6979	38	37.92
-3.6875	37	36.69		-3.6875	38	38.15		-3.6875	38.3	38.28		-2.0521	38.2	38.49		-3.6875	38.2	38.34		-3.6875	37.3	37.95	-3.6875	37.5	37.22		-2.08333	36.9	36.89		-3.6875	37.9	37.8
-3.6771	36.8	36.98		-3.6771	38	38.01		-3.6771	38.3	38.19		-2.0417	37.9	38.3		-3.6771	38.1	37.96		-3.6771	37.6	37.42	-3.67708	37.8	37.52		-2.07292	36.9	36.89		-3.6771	37.7	37.81
-3.6667	36.8	36.74		-3.6667	37.9	38.31		-3.6667	38.4	38.3		-2.0313	38	37.88		-3.6667	38	38.06		-3.6667	37.5	37.56	-3.66667	37.8	38.04		-2.0625	36.9	36.78		-3.6667	37.8	37.63
-3.6563	36.7	36.77		-3.6563	38.1	37.79		-3.6563	38.4	38.5		-2.0208	37.9	38.12		-3.6563	37.8	38.12		-3.6563	37.9	37.7	-3.65625	37.9	37.62		-2.05208	37.2	36.84		-3.6563	37.6	37.75
-3.6458	36.6	36.7		-3.6458	38.1	38.26		-3.6458	38.2	38.29		-2.0104	38	37.93		-3.6458	37.8	37.61		-3.6458	38	37.88	-3.64583	37.9	38.16		-2.04167	37.6	37.14		-3.6458	37.6	37.55
-3.6354	36.6	36.58		-3.6354	37.9	37.92		-3.6354	38.2	38.19		-2	38.2	37.92		-3.6354	37.8	37.75		-3.6354	37.9	38.05	-3.63542	37.7	38.12		-2.03125	38	37.56		-3.6354	37.6	37.38
-3.625	36.5	36.58		-3.625	38.2	37.91		-3.625	38.2	38.29		-1.9896	38.2	38.23		-3.625	37.7	37.68		-3.625	37.8	38.02	-3.625	37.6	37.7		-2.02083	38	37.93		-3.625	37.5	37.55
-3.6146	36.5	36.4		-3.6146	38	38.34		-3.6146	38.3	38.29		-1.9792	38.2	38.32		-3.6146	37.6	37.59		-3.6146	37.8	37.87	-3.61458	37.7	37.43		-2.01042	38.2	38.12		-3.6146	37.5	37.44
-3.6042	36.5	36.59		-3.6042	37.9	37.96		-3.6042	38.4	38.29		-1.9688	38.2	38.05		-3.6042	37.6	37.5		-3.6042	37.7	37.85	-3.60417	37.7	37.66		-2	38.2	38.27		-3.6042	37.5	37.36
-3.5938	36.6	36.51		-3.5938	37.7	37.84		-3.5938	38.4	38.5		-1.9583	38.3	38.6		-3.5938	37.4	37.57		-3.5938	37.7	37.55	-3.59375	37.5	37.68		-1.98958	38.1	38.21		-3.5938	37.5	37.54
-3.5833	36.5	36.59		-3.5833	37.6	37.44		-3.5833	38.3	38.3		-1.9479	38.3	38.28		-3.5833	37.4	37.35		-3.5833	37.5	37.4	-3.58333	37.4	37.44		-1.97917	38	38.17		-3.5833	37	37.34
-3.5729	36.5	36.51		-3.5729	37.5	37.58		-3.5729	38.2	38.29		-1.9375	38.3	38.31		-3.5729	37.5	37.19		-3.5729	37.3	37.57	-3.57292	37.3	37.02		-1.96875	38.3	38.32		-3.5729	37.1	37
-3.5625	36.5	36.49		-3.5625	37.4	37.31		-3.5625	37.8	38		-1.9271	38.3	38.46		-3.5625	37.4	37.29		-3.5625	37.1	37.35	-3.5625	37.2	37.05		-1.95833	38.4	38.09		-3.5625	37.2	37.04
-3.5521	36.5	36.5		-3.5521	37.5	37.39		-3.5521	37.8	37.59		-1.9167	38.2	38.23		-3.5521	37.1	37.35		-3.5521	37	37.1	-3.55208	37	37.06		-1.94792	38.2	38.18		-3.5521	37.1	37.3
-3.5417	36.5	36.41		-3.5417	37.4	37.37		-3.5417	37.7	37.8		-1.9063	38.3	38.25		-3.5417	37.2	37.28		-3.5417	37.1	36.97	-3.54167	36.9	36.9		-1.9375	38.3	38.22		-3.5417	37.2	37.19
-3.5313	36.5	36.61		-3.5313	37.3	37.39		-3.5313	37.7	37.61		-1.8958	38.3	38.38		-3.5313	37.2	37.24		-3.5313	37	36.93	-3.53125	36.8	36.8		-1.92708	38.4	38.24		-3.5313	37.2	37.23
-3.5208	36.4	36.51		-3.5208	37.2	37.32		-3.5208	37.7	37.8		-1.8854	38.5	38.25		-3.5208	37.3	37.12		-3.5208	37.2	37	-3.52083	36.8	36.7		-1.91667	38.6	38.59		-3.5208	37.2	37.12
-3.5104	36.5	36.38		-3.5104	37.2	37.13		-3.5104	37.4	37.7		-1.875	38.5	38.45		-3.5104	37.1	37.14		-3.5104	37.1	37.16	-3.51042	36.8	36.68		-1.90625	38.6	38.74		-3.5104	37.1	37.31
-3.5	36.4	36.49		-3.5	37.2	37.19		-3.5	37.4	37.39		-1.8646	38.4	38.61		-3.5	37.2	37.11		-3.5	37.1	37.1	-3.5	36.5	36.57		-1.89583	38.5	38.71		-3.5	37	37.02
-3.4896	36.4	36.42		-3.4896	37.2	37.3		-3.4896	37.4	37.4		-1.8542	38.3	38.23		-3.4896	37	37.17		-3.4896	37	37.02	-3.48958	36.5	36.4		-1.88542	38.5	38.36		-3.4896	37.1	37.15
-3.4792	36.4	36.39		-3.4792	37.2	37.12		-3.4792	37.4	37.41		-1.8438	38.2	38.48		-3.4792	37.1	37.05		-3.4792	37.1	37.02	-3.47917	36.4	36.48		-1.875	38.6	38.37		-3.4792	37	37.05
-3.4688	36.3	36.4		-3.4688	37.2	37.09		-3.4688	37.4	37.41		-1.8333	38.1	38.2		-3.4688	37	36.79		-3.4688	37	37.1	-3.46875	36.4	36.6		-1.86458	38.6	38.59		-3.4688	37.1	37.15
-3.4583	36.4	36.31		-3.4583	37.2	37.27		-3.4583	37.3	37.31		-1.8229	38.3	37.73		-3.4583	37	37.13		-3.4583	37	36.92	-3.45833	36.3	36.44		-1.85417	38.6	38.35		-3.4583	37.2	37.15
-3.4479	36.4	36.5		-3.4479	37.1	37.11		-3.4479	37.2	36.81		-1.8125	38.3	38.53		-3.4479	37	37.03		-3.4479	37	36.81	-3.44792	36.3	36.43		-1.84375	38.5	38.69		-3.4479	37.1	37.14
-3.4375	36.4	36.42		-3.4375	37	37.01		-3.4375	37.3	37.22		-1.8021	38.4	38.3		-3.4375	37	37.02		-3.4375	36.9	36.96	-3.4375	36.3	36.53		-1.83333	38.5	38.49		-3.4375	37	37.02
-3.4271	36.4	36.39		-3.4271	37	36.9		-3.4271	37.3	37.52		-1.7917	38.4	38.43		-3.4271	37	37.01		-3.4271	36.9	36.89	-3.42708	36.3	36.25		-1.82292	38.4	38.6		-3.4271	37	36.92
-3.4167	36.5	36.31		-3.4167	37	36.98		-3.4167	37.2	37.3		-1.7813	38.6	38.47		-3.4167	36.9	37		-3.4167	36.8	36.71	-3.41667	36.5	36.11		-1.8125	38.4	38.24		-3.4167	37	36.91
-3.4063	36.5	36.52		-3.4063	37	36.99		-3.4063	37.2	37.39		-1.7708	38.6	38.58		-3.4063	36.9	36.94		-3.4063	36.8	36.89	-3.40625	36.5	36.43		-1.80208	38.4	38.47		-3.4063	37.1	37.19
-3.3958	36.5	36.54		-3.3958	36.9	37		-3.3958	37.2	37		-1.7604	38.8	38.67		-3.3958	36.9	37.02		-3.3958	36.8	36.81	-3.39583	36.5	36.47		-1.79167	38.4	38.39		-3.3958	37	37.09
-3.3854	36.5	36.6		-3.3854	36.8	37.02		-3.3854	37.2	37.01		-1.75	38.6	38.76		-3.3854	36.8	36.94		-3.3854	36.8	36.82	-3.38542	36.6	36.6		-1.78125	38.4	38.01		-3.3854	37.1	37.01
-3.375	36.5	36.59		-3.375	36.7	36.66		-3.375	37.1	37.32		-1.7396	38.8	38.53		-3.375	36.9	36.76		-3.375	36.9	36.71	-3.375	36.4	36.59		-1.77083	38.3	38.46		-3.375	37.1	37.01
-3.3646	36.6	36.49		-3.3646	36.6	36.81		-3.3646	37	37.21		-1.7292	38.6	38.67		-3.3646	36.9	36.96		-3.3646	36.8	36.87	-3.36458	36.2	36.44		-1.76042	38.3	38.28		-3.3646	37.1	37.09
-3.3542	36.6	36.6		-3.3542	36.6	36.65		-3.3542	37	37.09		-1.7188	38.6	38.46		-3.3542	36.8	36.92		-3.3542	36.8	36.79	-3.35417	36.2	36.25		-1.75	38.2	38.3		-3.3542	37.1	37.08
-3.3438	36.6	36.73		-3.3438	36.6	36.63		-3.3438	36.9	37		-1.7083	38.6	38.54		-3.3438	36.7	36.65		-3.3438	36.8	36.81	-3.34375	36.4	36.22		-1.73958	38.2	38.31		-3.3438	37.2	36.98
-3.3333	36.5	36.5		-3.3333	36.7	36.62		-3.3333	36.9	36.81		-1.6979	38.5	38.45		-3.3333	36.8	36.79		-3.3333	36.7	36.71	-3.33333	36.6	36.47		-1.72917	38.2	37.85		-3.3333	37	37.26
-3.3229	36.6	36.59		-3.3229	36.8	36.79		-3.3229	36.9	36.91		-1.6875	38.5	38.43		-3.3229	36.6	36.9		-3.3229	36.6	36.61	-3.32292	36.4	36.57		-1.71875	38.2	38.39		-3.3229	37	36.86
-3.3125	36.7	36.61		-3.3125	36.7	36.8		-3.3125	36.8	37.02		-1.6771	38.4	38.34		-3.3125	36.7	36.71		-3.3125	36.5	36.81	-3.3125	36.5	36.43		-1.70833	38.3	38.1		-3.3125	37	37.1
-3.3021	36.8	36.72		-3.3021	36.7	36.73		-3.3021	36.9	36.91		-1.6667	38.2	38.44		-3.3021	36.7	36.62		-3.3021	36.6	36.47	-3.30208	36.4	36.6		-1.69792	38.3	38.26		-3.3021	37	36.88
-3.2917	36.7	36.83		-3.2917	36.6	36.72		-3.2917	36.8	36.91		-1.6563	38	37.62		-3.2917	36.8	36.78		-3.2917	36.6	36.72	-3.29167	36.5	36.33		-1.6875	38.3	38.33		-3.2917	37	37.09
-3.2813	36.7	36.91		-3.2813	36.7	36.64		-3.2813	36.8	36.62		-1.6458	37.9	37.9		-3.2813	36.7	36.79		-3.2813	36.7	36.62	-3.28125	36.5	36.39		-1.67708	38.2	38.19		-3.2813	36.8	36.89
-3.2708	36.8	36.88		-3.2708	36.7	36.7		-3.2708	36.6	36.82		-1.6354	37.8	37.98		-3.2708	36.8	36.74		-3.2708	36.7	36.71	-3.27083	36.5	36.47		-1.66667	38	38.28		-3.2708	37	36.91
-3.2604	36.8	36.78		-3.2604	36.7	36.7		-3.2604	36.6	36.52		-1.625	37.8	37.6		-3.2604	36.9	36.79		-3.2604	36.7	36.8	-3.26042	36.6	36.6		-1.65625	38	37.78		-3.2604	37.1	37.01
-3.25	36.7	37.01		-3.25	36.7	36.61		-3.25	36.7	36.61		-1.6146	37.5	37.77		-3.25	36.9	36.96		-3.25	36.8	36.83	-3.25	36.7	36.5		-1.64583	38	38.17		-3.25	37.1	37.19
-3.2396	36.8	36.81		-3.2396	36.7	36.79		-3.2396	36.7	36.62		-1.6042	37.6	37.27		-3.2396	36.9	36.82		-3.2396	36.7	36.73	-3.23958	36.5	36.86		-1.63542	38	38.22		-3.2396	37.1	36.99
-3.2292	36.9	36.88		-3.2292	36.7	36.72		-3.2292	36.7	36.82		-1.5938	37.6	37.61		-3.2292	36.9	36.98		-3.2292	36.8	36.52	-3.22917	36.6	36.66		-1.625	38.3	37.91		-3.2292	37.2	36.99
-3.2188	37	36.93		-3.2188	36.8	36.72		-3.2188	36.7	36.61		-1.5833	37.5	37.4		-3.2188	37	37.03		-3.2188	36.9	36.96	-3.21875	36.5	36.33		-1.61458	38.3	38.31		-3.2188	37.3	37.75
-3.2083	37.3	37.14		-3.2083	36.7	36.89		-3.2083	36.6	36.81		-1.5729	37.4	37.55		-3.2083	37	37.02		-3.2083	36.9	37.08	-3.20833	36.4	36.57		-1.60417	38.3	38.35		-3.2083	37.1	37.28
-3.1979	37.3	37.35		-3.1979	36.6	36.64		-3.1979	36.8	36.41		-1.5625	36.9	37.33		-3.1979	37.2	37.11		-3.1979	36.8	37.05	-3.19792	36.4	36.33		-1.59375	38.4	38.42		-3.1979	37.1	37.18
-3.1875	37.5	37.35		-3.1875	36.7	36.73		-3.1875	36.6	36.81		-1.5521	36.5	36.83		-3.1875	37.2	37.17		-3.1875	37	36.78	-3.1875	36.4	36.4		-1.58333	38.4	38.3		-3.1875	36.9	37.59
-3.1771	37.4	37.62		-3.1771	36.7	36.72		-3.1771	36.7	36.52		-1.5417	36.4	36.63		-3.1771	37.1	37.19		-3.1771	36.9	37.1	-3.17708	36.4	36.3		-1.57292	38.2	38.17		-3.1771	36.9	36.96
-3.1667	37.6	37.33		-3.1667	36.7	36.71		-3.1667	36.8	36.61		-1.5313	36.4	36.56		-3.1667	37.2	37.23		-3.1667	37	37.02	-3.16667	36.4	36.59		-1.5625	38	37.87		-3.1667	37.5	37.03
-3.1563	37.6	37.69		-3.1563	36.8	36.61		-3.1563	36.7	36.92		-1.5208	36.2	36.11		-3.1563	37.2	37.22		-3.1563	37.1	37.04	-3.15625	36.3	36.73		-1.55208	37.9	37.74		-3.1563	37.6	38.13
-3.1458	37.6	37.75		-3.1458	36.8	36.77		-3.1458	36.8	36.71		-1.5104	36.1	36.13		-3.1458	37.3	37.21		-3.1458	37.1	37.2	-3.14583	36.4	36.2		-1.54167	37.7	37.61		-3.1458	37.6	37.38
-3.1354	37.7	37.69		-3.1354	36.9	36.89		-3.1354	36.8	36.7		-1.5	36	35.97		-3.1354	37.3	37.38		-3.1354	37.2	36.62	-3.13542	36.4	36.29		-1.53125	37.6	37.72		-3.1354	37.8	37.92
-3.125	37.8	37.59		-3.125	37	37		-3.125	36.8	37.01		-1.4896	36.1	36.21		-3.125	37.4	37.23		-3.125	36.8	37.01	-3.125	36.7	36.57		-1.52083	37.5	37.5		-3.125	37.8	37.96
-3.1146	37.9	37.83		-3.1146	37	37		-3.1146	37	36.7		-1.4792	36	36.66		-3.1146	37.5	37.65		-3.1146	36.6	36.97	-3.11458	36.8	36.78		-1.51042	37.3	37.49		-3.1146	37.9	37.68
-3.1042	38.1	37.75		-3.1042	37.1	37.21		-3.1042	37.1	37		-1.4688	36	36.21		-3.1042	37.8	37.65		-3.1042	36.5	36.91	-3.10417	36.9	36.59		-1.5	37	37.14		-3.1042	37.9	37.66
-3.0938	38.1	38.23		-3.0938	37	37.23		-3.0938	37.1	37.22		-1.4583	36	36.23		-3.0938	37.9	37.86		-3.0938	36.8	36.84	-3.09375	36.8	37.05		-1.48958	37	36.88		-3.0938	38.1	38.08
-3.0833	38.3	38.04		-3.0833	37	37.16		-3.0833	37.1	37.2		-1.4479	36	35.65		-3.0833	38.1	37.88		-3.0833	37	36.78	-3.08333	36.7	36.93		-1.47917	37	37.08		-3.0833	38.2	38.35
-3.0729	38.1	38.28		-3.0729	37.2	37.06		-3.0729	37.3	37.19		-1.4375	36	35.99		-3.0729	38	38.02		-3.0729	37.2	37.08	-3.07292	36.7	36.46		-1.46875	36.7	37.02		-3.0729	38.3	38.08
-3.0625	38	38.22		-3.0625	37.3	36.99		-3.0625	37.4	37.5		-1.4271	36.1	36.29		-3.0625	37.8	38		-3.0625	37.3	37.16	-3.0625	36.7	36.86		-1.45833	36.6	36.63		-3.0625	38.3	38.18
-3.0521	38	38.05		-3.0521	37.4	37.43		-3.0521	37.6	37.6		-1.4167	36.1	36.04		-3.0521	38.1	37.87		-3.0521	37.1	37.27	-3.05208	37	36.82		-1.44792	36.7	36.78		-3.0521	38.2	38.44
-3.0417	38	37.86		-3.0417	37.5	37.39		-3.0417	37.7	37.7		-1.4063	36	36.05		-3.0417	37.9	38.13		-3.0417	37.3	37.12	-3.04167	37.1	36.98		-1.4375	36.8	36.86		-3.0417	38.2	37.86
-3.0313	38.2	38		-3.0313	37.6	37.58		-3.0313	37.7	37.7		-1.3958	36	35.96		-3.0313	38.3	38.17		-3.0313	37.4	37.2	-3.03125	36.9	37.27		-1.42708	36.8	36.87		-3.0313	38.2	38.17
-3.0208	38.1	38.23		-3.0208	38.1	37.59		-3.0208	37.7	37.8		-1.3854	36.1	36.04		-3.0208	38.2	38.17		-3.0208	37.4	37.34	-3.02083	37.5	36.87		-1.41667	36.9	36.77		-3.0208	38.1	38.62
-3.0104	38.2	38.02		-3.0104	38.1	38.09		-3.0104	37.6	37.7		-1.375	36	36.03		-3.0104	38.4	37.98		-3.0104	37.4	37.46	-3.01042	37.5	37.6		-1.40625	37	36.8		-3.0104	38.1	37.9
-3	38.1	38.28		-3	38	38.26		-3	37.7	37.7		-1.3646	36	36		-3	38.3	37.86		-3	37.4	37.71	-3	37.6	37.58		-1.39583	36.9	37.14		-3	38.1	37.56
-2.9896	38.2	38.11		-2.9896	38.1	37.66		-2.9896	37.8	37.7		-1.3542	36.1	36.19		-2.9896	37.9	38.43		-2.9896	37.4	37.48	-2.98958	37.5	37.71		-1.38542	36.9	36.96		-2.9896	38.2	37.95
-2.9792	38.1	38.17		-2.9792	38.2	38.22		-2.9792	37.8	37.81		-1.3438	36	35.99		-2.9792	38.2	38.06		-2.9792	37.4	37.27	-2.97917	37.5	36.62		-1.375	37	36.87		-2.9792	38	38.25
-2.9688	38	38.1		-2.9688	38.2	38.37		-2.9688	37.8	37.71		-1.3333	36.1	35.91		-2.9688	38.3	38.37		-2.9688	37.4	37.39	-2.96875	37.1	37.35		-1.36458	36.8	37.07		-2.9688	38.3	38.28
-2.9583	38.1	38.08		-2.9583	38.1	38.13		-2.9583	37.9	37.71		-1.3229	36.1	36.14		-2.9583	38.3	38.31		-2.9583	37.2	37.29	-2.95833	37.1	37.38		-1.35417	36.9	36.79		-2.9583	38.2	38.45
-2.9479	38.1	37.98		-2.9479	38.1	38.12		-2.9479	38	38.11		-1.3125	36	36.09		-2.9479	38.1	38.7		-2.9479	37.4	37.22	-2.94792	37.2	37.17		-1.34375	37	36.82		-2.9479	38.3	37.99
-2.9375	38	38.1		-2.9375	37.9	38.1		-2.9375	37.9	38		-1.3021	36	35.96		-2.9375	38.2	38.31		-2.9375	37.6	37.49	-2.9375	37.4	37.29		-1.33333	37	36.94		-2.9375	38.3	38.2
-2.9271	38.1	38.21		-2.9271	37.7	38.05		-2.9271	37.8	37.89		-1.2917	35.9	35.99		-2.9271	38.2	38.26		-2.9271	37.3	37.56	-2.92708	37.7	37.87		-1.32292	36.9	37.07		-2.9271	38.4	38.14
-2.9167	38.1	38.07		-2.9167	37.9	37.89		-2.9167	38	37.9		-1.2813	36	35.8		-2.9167	38.1	37.93		-2.9167	37.5	37.44	-2.91667	38.1	37.82		-1.3125	36.9	36.84		-2.9167	38.4	38.21
-2.9063	38.1	38.08		-2.9063	38	37.92		-2.9063	38	37.9		-1.2708	36	35.92		-2.9063	38	38.25		-2.9063	37.5	37.33	-2.90625	38.1	38.15		-1.30208	36.9	36.9		-2.9063	38.4	37.87
-2.8958	38.2	38.11		-2.8958	37.8	37.89		-2.8958	38.1	38.01		-1.2604	35.9	36.11		-2.8958	37.8	37.98		-2.8958	37.6	37.36	-2.89583	37.5	37.58		-1.29167	36.9	36.99		-2.8958	38.7	38.22
-2.8854	38.1	38.11		-2.8854	38	37.72		-2.8854	38.1	38.31		-1.25	35.9	35.74		-2.8854	37.9	37.78		-2.8854	37.9	37.93	-2.88542	37.8	37.61		-1.28125	36.9	36.84		-2.8854	38.6	38.53
-2.875	38.1	38.01		-2.875	38	37.75		-2.875	38.1	38		-1.2396	36	35.99		-2.875	38.3	38.17		-2.875	37.9	37.97	-2.875	37.8	38.15		-1.27083	37	36.99		-2.875	38.4	38.72
-2.8646	38.2	38.1		-2.8646	38	38.03		-2.8646	38.2	38.19		-1.2292	36	35.9		-2.8646	38.4	38.06		-2.8646	37.9	37.72	-2.86458	37.7	37.85		-1.26042	37	36.89		-2.8646	38.2	37.91
-2.8542	38.1	38.11		-2.8542	38	38.29		-2.8542	38.2	38.1		-1.2188	36	35.98		-2.8542	38.4	38.38		-2.8542	37.7	37.97	-2.85417	37.8	37.74		-1.25	36.9	37.07		-2.8542	38.1	38.68
-2.8438	38	38.41		-2.8438	38.4	37.77		-2.8438	38.2	38.2		-1.2083	35.9	36.06		-2.8438	38.5	38.28		-2.8438	37.8	37.73	-2.84375	37.8	37.69		-1.23958	36.9	36.94		-2.8438	37.9	37.83
-2.8333	38	37.87		-2.8333	38.2	38.38		-2.8333	38.2	38.2		-1.1979	36	35.84		-2.8333	38.3	38.22		-2.8333	37.6	37.53	-2.83333	37.7	37.67		-1.22917	37	36.84		-2.8333	37.7	37.84
-2.8229	38.1	37.84		-2.8229	38	38		-2.8229	38.1	38.2		-1.1875	35.9	35.99		-2.8229	38.1	38.36		-2.8229	37.4	37.48	-2.82292	37.5	37.49		-1.21875	37	36.95		-2.8229	37.7	37.93
-2.8125	38.2	38.03		-2.8125	37.9	38.01		-2.8125	38.1	38.1		-1.1771	36	35.9		-2.8125	38.1	38.18		-2.8125	37.6	38.01	-2.8125	37.4	37.59		-1.20833	37	36.96		-2.8125	38	37.47
-2.8021	38	38.24		-2.8021	37.9	37.92		-2.8021	38.1	38.1		-1.1667	36.1	36.19		-2.8021	38	38.14		-2.8021	38	37.2	-2.80208	37.4	37.63		-1.19792	36.9	36.88		-2.8021	38.2	38.53
-2.7917	38	38		-2.7917	38.1	38.01		-2.7917	38.1	38.1		-1.1563	36.1	35.89		-2.7917	38.3	38.05		-2.7917	38.4	37.7	-2.79167	37.4	37.45		-1.1875	36.9	36.98		-2.7917	38.3	38.07
-2.7813	37.9	37.75		-2.7813	38.4	37.88		-2.7813	38.2	38		-1.1458	36	36.9		-2.7813	38.3	37.92		-2.7813	38	38.74	-2.78125	37.5	37.42		-1.17708	37	36.91		-2.7813	38.4	37.91
-2.7708	37.7	37.8		-2.7708	38.2	38.47		-2.7708	38.1	38.1		-1.1354	36.2	36.32		-2.7708	38.4	38.46		-2.7708	37.7	38.14	-2.77083	37.6	37.49		-1.16667	36.8	36.97		-2.7708	38.3	38.72
-2.7604	37.7	37.61		-2.7604	37.9	38.32		-2.7604	38.2	38.2		-1.125	36.3	36.45		-2.7604	38.3	38.4		-2.7604	37.8	37.49	-2.76042	37.8	37.48		-1.15625	36.9	36.84		-2.7604	38.4	37.61
-2.75	37.6	37.58		-2.75	38.2	37.91		-2.75	38.1	38.39		-1.1146	36.7	36.73		-2.75	38.1	38.03		-2.75	37.4	37.8	-2.75	37.7	37.64		-1.14583	36.8	36.91		-2.75	38.4	38.81
-2.7396	37.5	37.6		-2.7396	38.1	38.26		-2.7396	38.1	38.19		-1.1042	37.2	37.12		-2.7396	37.9	38.08		-2.7396	37.6	37.14	-2.73958	37.7	37.57		-1.13542	36.8	36.82		-2.7396	38	38.35
-2.7292	37.4	37.39		-2.7292	37.9	38.11		-2.7292	38.1	38.09		-1.0938	37.9	37.49		-2.7292	38.2	38.36		-2.7292	37.5	37.56	-2.72917	37.5	37.27		-1.125	36.9	36.83		-2.7292	38.1	37.8
-2.7188	37.4	37.27		-2.7188	38.1	38.16		-2.7188	38.2	38.1		-1.0833	38	38.15		-2.7188	38.3	38.36		-2.7188	37.2	37.55	-2.71875	37.3	37.74		-1.11458	36.8	36.89		-2.7188	38.3	37.92
-2.7083	37.2	37.4		-2.7083	37.8	37.93		-2.7083	38.1	38.41		-1.0729	38	38.2		-2.7083	38.5	38.33		-2.7083	37.4	37.38	-2.70833	37.1	37.46		-1.10417	36.8	36.83		-2.7083	38.3	38.43
-2.6979	37.2	36.9		-2.6979	37.9	37.93		-2.6979	38.2	37.9		-1.0625	37.9	38.13		-2.6979	38.3	38.34		-2.6979	37.4	37.45	-2.69792	37.4	37.59		-1.09375	36.9	36.83		-2.6979	38.1	38.2
-2.6875	37.2	37.37		-2.6875	38.1	37.82		-2.6875	38.3	38.2		-1.0521	38.1	37.79		-2.6875	38.2	38.21		-2.6875	37.5	37.11	-2.6875	37.5	37.24		-1.08333	36.8	36.89		-2.6875	37.8	37.96
-2.6771	37	37.03		-2.6771	37.9	38.04		-2.6771	38.2	38.32		-1.0417	38	37.9		-2.6771	38.1	38.1		-2.6771	37.3	37.73	-2.67708	37.1	37.76		-1.07292	36.8	36.83		-2.6771	37.5	37.6
-2.6667	37.1	36.96		-2.6667	38	37.81		-2.6667	38.2	38.3		-1.0313	38.1	38.17		-2.6667	38.1	38		-2.6667	37.8	37.23	-2.66667	37.4	37.21		-1.0625	36.8	36.83		-2.6667	37.5	37.64
-2.6563	36.9	36.99		-2.6563	38.3	38.17		-2.6563	38.2	38.2		-1.0208	38.1	37.97		-2.6563	38.1	37.87		-2.6563	37.9	38.15	-2.65625	37.4	37.52		-1.05208	37.2	37.12		-2.6563	37.5	37.36
-2.6458	37	36.81		-2.6458	38.2	38.26		-2.6458	38.1	38		-1.0104	38.2	38.17		-2.6458	38	38.01		-2.6458	37.9	37.97	-2.64583	37.4	37.41		-1.04167	37.4	37.59		-2.6458	37.5	37.55
-2.6354	36.9	36.98		-2.6354	37.9	38		-2.6354	38.1	38.11		-1	37	38.37		-2.6354	38	37.99		-2.6354	37.6	37.85	-2.63542	37.5	37.23		-1.03125	37.8	37.86		-2.6354	37.5	37.52
-2.625	36.8	36.81		-2.625	38.1	38.22		-2.625	38.1	38.11		-0.9896	36.4	36.86		-2.625	37.8	37.89		-2.625	38	37.56	-2.625	37.4	37.36		-1.02083	38	37.86		-2.625	37.5	37.42
-2.6146	36.8	36.77		-2.6146	38	37.93		-2.6146	37.9	38.2		-0.9792	35	36.99		-2.6146	37.8	37.73		-2.6146	38.1	37.95	-2.61458	37.6	37.49		-1.01042	37.9	38.18		-2.6146	37.5	37.51
-2.6042	36.6	36.79		-2.6042	37.9	37.89		-2.6042	38.1	38		-0.9688	34.1	37.37		-2.6042	37.7	37.78		-2.6042	38.1	37.91	-2.60417	37.7	37.59		-1	37.9	37.99		-2.6042	37.5	37.5
-2.5938	36.7	36.69		-2.5938	37.8	37.69		-2.5938	38	38.1		-0.9583	34.6	37.75		-2.5938	37.6	37.52		-2.5938	38.1	38.03	-2.59375	37.3	37.48		-0.98958	38.3	37.89		-2.5938	37.4	37.5
-2.5833	36.6	36.56		-2.5833	37.8	37.68		-2.5833	37.9	37.91		-0.9479	35	37.94		-2.5833	37.4	37.57		-2.5833	38.1	37.85	-2.58333	37.1	37.23		-0.97917	38.1	37.83		-2.5833	37.3	36.91
-2.5729	36.6	36.6		-2.5729	37.7	37.66		-2.5729	37.8	37.81		-0.9375	34.1	38.06		-2.5729	37.2	37.55		-2.5729	38	37.83	-2.57292	37.2	37.04		-0.96875	38	38.16		-2.5729	37.3	37.38
-2.5625	36.6	36.6		-2.5625	37.6	37.58		-2.5625	37.8	37.41		-0.9271	33.7	38.14		-2.5625	37.2	37.23		-2.5625	38	37.72	-2.5625	37.2	37.08		-0.95833	37.9	38.28		-2.5625	37.3	37.33
-2.5521	36.6	36.6		-2.5521	37.4	37.69		-2.5521	37.8	37.82		-0.9167	34	38.1		-2.5521	37.3	36.93		-2.5521	38	37.8	-2.55208	37	36.97		-0.94792	37.8	38.1		-2.5521	37.3	37.17
-2.5417	36.6	36.6		-2.5417	37.4	37.36		-2.5417	37.7	37.72		-0.9063	34.8	38.23		-2.5417	37.1	37.28		-2.5417	37.9	37.9	-2.54167	36.7	36.89		-0.9375	38.3	38.22		-2.5417	37.2	37.37
-2.5313	36.6	36.6		-2.5313	37.4	37.31		-2.5313	37.7	37.7		-0.8958	35.5	38.26		-2.5313	36.9	37.15		-2.5313	37.7	37.85	-2.53125	36.6	36.64		-0.92708	38.4	38.34		-2.5313	37.1	37.17
-2.5208	36.5	36.5		-2.5208	37.3	37.28		-2.5208	37.7	37.7		-0.8854	36.3	38.47		-2.5208	36.9	37.09		-2.5208	37.6	37.91	-2.52083	36.5	36.62		-0.91667	38.3	38.55		-2.5208	37.3	37.12
-2.5104	36.5	36.6		-2.5104	37.3	37.29		-2.5104	37.7	37.4		-0.875	36.8	38.48		-2.5104	37	36.78		-2.5104	37.6	37.57	-2.51042	36.6	36.53		-0.90625	37.7	38.56		-2.5104	37.3	37.2
-2.5	36.5	36.39		-2.5	37.3	37.29		-2.5	37.7	37.7		-0.8646	37.5	38.39		-2.5	37.1	37.04		-2.5	37.5	37.62	-2.5	36.5	36.3		-0.89583	38	38.46		-2.5	37.2	37.16
-2.4896	36.4	36.49		-2.4896	37.2	37.3		-2.4896	37.4	37.71		-0.8542	37.7	38.29		-2.4896	37	36.87		-2.4896	37.4	37.41	-2.48958	36.5	36.46		-0.88542	38.2	38.47		-2.4896	37.1	37.25
-2.4792	36.6	36.41		-2.4792	37.1	37.22		-2.4792	37.5	37.39		-0.8438	38	38.19		-2.4792	37	37.06		-2.4792	37.3	37.51	-2.47917	36.5	36.39		-0.875	38.3	38.58		-2.4792	37.3	36.98
-2.4688	36.4	36.49		-2.4688	37.2	37.13		-2.4688	37.4	37.49		-0.8333	38.3	38.1		-2.4688	36.9	36.91		-2.4688	37.3	37.23	-2.46875	36.5	36.48		-0.86458	38.2	38.58		-2.4688	37.3	37.37
-2.4583	36.4	36.52		-2.4583	37.1	37.19		-2.4583	37.4	37.3		-0.8229	38.5	38.3		-2.4583	36.9	36.91		-2.4583	37.3	37.31	-2.45833	36.6	36.39		-0.85417	38.2	38.58		-2.4583	37.4	37.33
-2.4479	36.5	36.38		-2.4479	37.2	37.02		-2.4479	37.3	37.3		-0.8125	38.6	38.3		-2.4479	36.9	36.9		-2.4479	37.1	37.29	-2.44792	36.7	36.56		-0.84375	38.3	38.49		-2.4479	37.3	37.26
-2.4375	36.6	36.48		-2.4375	37.1	37.07		-2.4375	37.3	37.4		-0.8021	38.6	38.4		-2.4375	36.8	36.9		-2.4375	37.1	37.03	-2.4375	36.4	36.66		-0.83333	38.3	38.49		-2.4375	37.2	37.15
-2.4271	36.6	36.62		-2.4271	36.9	37.08		-2.4271	37.3	37.3		-0.7917	38.8	38.4		-2.4271	36.7	36.84		-2.4271	37	37.11	-2.42708	36.5	36.44		-0.82292	38.2	38.39		-2.4271	37.1	37.15
-2.4167	36.5	36.71		-2.4167	36.9	36.94		-2.4167	37.1	37.2		-0.7813	38.6	38.6		-2.4167	36.7	36.65		-2.4167	37	36.91	-2.41667	36.6	36.7		-0.8125	38.2	38.39		-2.4167	37	37.06
-2.4063	36.6	36.48		-2.4063	36.8	36.92		-2.4063	36.8	37.1		-0.7708	38.7	38.6		-2.4063	36.6	36.69		-2.4063	37	36.99	-2.40625	36.4	36.6		-0.80208	38	38.39		-2.4063	37.1	37.09
-2.3958	36.5	36.57		-2.3958	36.9	36.73		-2.3958	36.9	36.79		-0.7604	38.7	38.8		-2.3958	36.6	36.63		-2.3958	37	36.98	-2.39583	36.4	36.44		-0.79167	37.8	38.4		-2.3958	37.2	37
-2.3854	36.5	36.51		-2.3854	36.9	36.77		-2.3854	37	36.9		-0.75	38.6	38.6		-2.3854	36.6	36.52		-2.3854	36.9	36.99	-2.38542	36.5	36.52		-0.78125	37.8	38.4		-2.3854	37.2	37.28
-2.375	36.5	36.49		-2.375	36.8	36.76		-2.375	37	36.91		-0.7396	38.6	38.8		-2.375	36.7	36.68		-2.375	37	37.01	-2.375	36.6	36.3		-0.77083	38	38.3		-2.375	37.2	37.16
-2.3646	36.4	36.6		-2.3646	36.9	36.68		-2.3646	37.1	36.91		-0.7292	38.7	38.6		-2.3646	36.8	36.69		-2.3646	37.1	36.91	-2.36458	36.4	36.35		-0.76042	38.1	38.3		-2.3646	37.3	37.18
-2.3542	36.5	36.39		-2.3542	37.1	36.85		-2.3542	37.1	37.11		-0.7188	38.6	38.6		-2.3542	36.6	36.67		-2.3542	37.1	37.06	-2.35417	36.3	36.37		-0.75	38.2	38.2		-2.3542	37.2	37.27
-2.3438	36.6	36.48		-2.3438	37.1	37.03		-2.3438	36.8	37.01		-0.7083	38.7	38.6		-2.3438	36.6	36.52		-2.3438	37.1	37.06	-2.34375	36.5	36.51		-0.73958	37.8	38.2		-2.3438	37.1	37.26
-2.3333	36.6	36.53		-2.3333	37	37.16		-2.3333	36.9	36.79		-0.6979	38.5	38.5		-2.3333	36.6	36.68		-2.3333	37.1	36.98	-2.33333	36.7	36.7		-0.72917	37.6	38.2		-2.3333	37	36.9
-2.3229	36.6	36.72		-2.3229	36.9	37.12		-2.3229	37	36.9		-0.6875	38.2	38.5		-2.3229	36.5	36.43		-2.3229	36.9	36.96	-2.32292	36.7	36.5		-0.71875	37.9	38.2		-2.3229	37.1	37.02
-2.3125	36.6	36.7		-2.3125	37	36.85		-2.3125	36.9	36.91		-0.6771	38.3	38.4		-2.3125	36.6	36.58		-2.3125	36.9	36.79	-2.3125	36.7	36.76		-0.70833	38	38.3		-2.3125	37	37.09
-2.3021	36.7	36.67		-2.3021	36.7	36.98		-2.3021	37	37		-0.6667	38.3	38.2		-2.3021	36.5	36.59		-2.3021	37	36.98	-2.30208	36.7	36.59		-0.69792	38.1	38.3		-2.3021	36.9	36.99
-2.2917	36.6	36.59		-2.2917	36.8	36.65		-2.2917	36.8	36.9		-0.6563	38.2	38		-2.2917	36.4	36.63		-2.2917	36.9	36.97	-2.29167	36.7	36.78		-0.6875	38.1	38.3		-2.2917	37	36.91
-2.2813	36.7	36.61		-2.2813	36.8	36.88		-2.2813	36.8	36.8		-0.6458	38.4	37.9		-2.2813	36.6	36.39		-2.2813	36.9	37	-2.28125	36.7	36.7		-0.67708	38.4	38.2		-2.2813	37	36.81
-2.2708	36.7	36.81		-2.2708	36.6	36.81		-2.2708	36.9	36.6		-0.6354	38.3	37.8		-2.2708	36.7	36.64		-2.2708	36.9	36.92	-2.27083	36.7	36.7		-0.66667	38.3	38		-2.2708	37.1	37.18
-2.2604	36.7	36.71		-2.2604	36.7	36.65		-2.2604	37	36.91		-0.625	37.9	37.8		-2.2604	36.7	36.77		-2.2604	37	36.91	-2.26042	36.8	36.79		-0.65625	38.1	38		-2.2604	37.1	37.16
-2.25	36.8	36.58		-2.25	36.6	36.7		-2.25	36.6	37.11		-0.6146	38	37.5		-2.25	36.8	36.72		-2.25	36.9	37.08	-2.25	36.8	36.89		-0.64583	38.2	38		-2.25	36.8	37.09
-2.2396	36.8	36.91		-2.2396	36.6	36.62		-2.2396	36.4	36.59		-0.6042	38.1	37.6		-2.2396	36.8	36.78		-2.2396	36.8	36.82	-2.23958	36.7	36.61		-0.63542	38.2	38		-2.2396	37	36.83
-2.2292	36.9	36.93		-2.2292	36.7	36.61		-2.2292	36.4	36.38		-0.5938	37.6	37.6		-2.2292	36.8	36.79		-2.2292	36.9	36.92	-2.22917	36.7	36.78		-0.625	38.2	38.3		-2.2292	37.1	37.15
-2.2188	37	36.98		-2.2188	36.6	36.78		-2.2188	36.7	36.4		-0.5833	37.3	37.5		-2.2188	36.7	36.9		-2.2188	37	37	-2.21875	36.8	36.6		-0.61458	38.2	38.3		-2.2188	37.1	37.22
-2.2083	36.7	37.3		-2.2083	36.8	36.54		-2.2083	36.8	36.61		-0.5729	37	37.4		-2.2083	36.8	36.77		-2.2083	36.9	37	-2.20833	36.1	36.67		-0.60417	38.1	38.3		-2.2083	37.1	36.93
-2.1979	36.9	36.68		-2.1979	36.9	36.65		-2.1979	36.9	37.02		-0.5625	36.9	36.9		-2.1979	37	37		-2.1979	37	36.82	-2.19792	35.7	36.19		-0.59375	38.2	38.4		-2.1979	37.1	37.13
-2.1875	37	37.03		-2.1875	36.9	36.93		-2.1875	36.8	36.7		-0.5521	36.8	36.5		-2.1875	37	37		-2.1875	37	37.18	-2.1875	35.8	35.83		-0.58333	38	38.4		-2.1875	37.1	36.9
-2.1771	37.3	36.95		-2.1771	36.9	36.89		-2.1771	36.8	36.89		-0.5417	36.8	36.4		-2.1771	37	36.9		-2.1771	37	36.91	-2.17708	36.2	35.83		-0.57292	37.8	38.2		-2.1771	37.1	37.08
-2.1667	37.5	37.53		-2.1667	37	36.9		-2.1667	36.8	36.9		-0.5313	36.8	36.4		-2.1667	37.2	37.07		-2.1667	37	37.1	-2.16667	36.4	36.14		-0.5625	37.7	38		-2.1667	36.9	37.65
-2.1563	37.5	37.56		-2.1563	37.1	37.07		-2.1563	36.8	36.69		-0.5208	36.8	36.2		-2.1563	37.1	37.15		-2.1563	37	37.11	-2.15625	36.7	36.24		-0.55208	37.4	37.9		-2.1563	36.7	37.04
-2.1458	37.5	37.5		-2.1458	37.1	37.08		-2.1458	36.9	36.9		-0.5104	36.9	36.1		-2.1458	37.3	37.21		-2.1458	37	37.04	-2.14583	36.4	36.71		-0.54167	37.3	37.7		-2.1458	36.7	36.89
-2.1354	37.5	37.59		-2.1354	37.2	37.19		-2.1354	37	36.9		-0.5	36.7	36		-2.1354	37.4	37.27		-2.1354	37.1	37.12	-2.13542	36.7	36.43		-0.53125	37.2	37.6		-2.1354	37.4	37.11
-2.125	37.7	37.6		-2.125	37.2	37.29		-2.125	37.1	37		-0.4896	36.6	36.1		-2.125	37.3	37.45		-2.125	37.2	36.71	-2.125	36.9	36.97		-0.52083	37.1	37.5		-2.125	37.5	37.55
-2.1146	37.8	37.8		-2.1146	37.3	37.21		-2.1146	37.2	37.3		-0.4792	36.5	36		-2.1146	37.4	37.45		-2.1146	36.9	36.91	-2.11458	36.8	36.98		-0.51042	36.8	37.3		-2.1146	38.5	37.67
-2.1042	38	38.02		-2.1042	37.4	37.38		-2.1042	37.1	37.29		-0.4688	36.6	36		-2.1042	37.6	37.72		-2.1042	36.5	36.73	-2.10417	36.6	36.94		-0.5	36.7	37		-2.1042	38.2	38.47
-2.0938	38	38		-2.0938	37.3	37.29		-2.0938	37	37.09		-0.4583	36.6	36		-2.0938	37.6	37.75		-2.0938	36.6	36.84	-2.09375	36.9	36.57		-0.48958	36.7	37		-2.0938	38.1	38.28
-2.0833	38	38.2		-2.0833	37.3	37.29		-2.0833	37.1	36.99		-0.4479	36.6	36		-2.0833	37.5	37.86		-2.0833	36.9	36.88	-2.08333	36.7	36.76		-0.47917	36.8	37		-2.0833	37.7	38.17
-2.0729	38	37.8		-2.0729	37.3	37.49		-2.0729	37.3	37.3		-0.4375	36.6	36		-2.0729	37.8	37.53		-2.0729	37.1	37.13	-2.07292	36.9	36.69		-0.46875	36.8	36.7		-2.0729	37.5	37.86
-2.0625	38.1	37.89		-2.0625	37.4	37.44		-2.0625	37.4	37.41		-0.4271	36.8	36.1		-2.0625	37.6	37.53		-2.0625	37.1	37.21	-2.0625	36.8	36.87		-0.45833	36.7	36.6		-2.0625	37.6	37.66
-2.0521	37.9	38.15		-2.0521	37.6	37.52		-2.0521	37.6	37.6		-0.4167	36.8	36.1		-2.0521	37.7	37.87		-2.0521	37.1	36.93	-2.05208	37	37.09		-0.44792	36.8	36.7		-2.0521	37.6	37.68
-2.0417	38.2	37.92		-2.0417	37.5	37.68		-2.0417	37.4	37.7		-0.4063	36.8	36		-2.0417	38	37.56		-2.0417	37.2	37.28	-2.04167	37.3	37.12		-0.4375	36.7	36.8		-2.0417	37.6	37.75
-2.0313	38.2	38.37		-2.0313	37.6	37.63		-2.0313	37.5	37.4		-0.3958	36.8	36		-2.0313	38.1	38.26		-2.0313	37.2	37.29	-2.03125	37.2	37.07		-0.42708	36.7	36.8		-2.0313	37.6	37.74
-2.0208	38.2	38.13		-2.0208	38	38.12		-2.0208	37.7	37.5		-0.3854	36.6	36.1		-2.0208	38	38.04		-2.0208	37.2	37.23	-2.02083	37.3	37.76		-0.41667	36.7	36.9		-2.0208	37.4	37.64
-2.0104	38.3	38.27		-2.0104	37.8	38.03		-2.0104	37.5	37.61		-0.375	36.6	36		-2.0104	38.3	38.22		-2.0104	37.2	37.22	-2.01042	37.4	37.38		-0.40625	36.6	37		-2.0104	37.6	37.55
-2	38.2	38.21		-2	37.6	37.76		-2	37.6	37.61		-0.3646	36.8	36		-2	38.3	38.18		-2	37.3	37.21	-2	37.1	37.52		-0.39583	36.7	36.9		-2	38	37.74
-1.9896	38.2	38.3		-1.9896	37.8	37.75		-1.9896	37.7	37.7		-0.3542	36.7	36.1		-1.9896	38.3	37.86		-1.9896	37.4	37.29	-1.98958	37.2	37.07		-0.38542	36.7	36.9		-1.9896	37.8	38.17
-1.9792	38.1	38.09		-1.9792	38.1	37.91		-1.9792	37.5	37.7		-0.3438	36.7	36		-1.9792	38.2	38.44		-1.9792	37.5	37.37	-1.97917	37.7	37.21		-0.375	36.7	37		-1.9792	37.7	37.65
-1.9688	38.1	37.98		-1.9688	38	38.06		-1.9688	37.7	37.5		-0.3333	36.6	36.1		-1.9688	38.4	38.36		-1.9688	37.8	37.46	-1.96875	37.5	37.2		-0.36458	36.7	36.8		-1.9688	37.6	38.09
-1.9583	38	38.21		-1.9583	37.9	37.9		-1.9583	37.7	37.8		-0.3229	36.5	36.1		-1.9583	38.2	38.39		-1.9583	37.6	37.51	-1.95833	37.5	37.43		-0.35417	36.6	36.9		-1.9583	37.1	37.61
-1.9479	38	38.01		-1.9479	37.9	37.91		-1.9479	38.1	37.81		-0.3125	36.7	36		-1.9479	37.9	38.06		-1.9479	37.6	37.73	-1.94792	37.6	37.57		-0.34375	36.5	37		-1.9479	37.6	37.41
-1.9375	38.1	37.87		-1.9375	37.9	37.71		-1.9375	38.1	38		-0.3021	36.8	36		-1.9375	38.2	38.06		-1.9375	37.5	37.81	-1.9375	37.7	37.78		-0.33333	36.6	37		-1.9375	37.6	37.82
-1.9271	38.1	38.21		-1.9271	38	37.66		-1.9271	38.1	38.01		-0.2917	37.2	35.9		-1.9271	38.1	38.16		-1.9271	37.5	37.27	-1.92708	37.7	38		-0.32292	36.6	36.9		-1.9271	37.6	37.85
-1.9167	38.1	38.13		-1.9167	38.2	38.11		-1.9167	38	38.3		-0.2813	37.3	36		-1.9167	38.3	38.02		-1.9167	37.7	37.7	-1.91667	37.8	38.15		-0.3125	36.6	36.9		-1.9167	37.7	37.77
-1.9063	38	38.08		-1.9063	38.1	38.26		-1.9063	38	37.99		-0.2708	36.9	36		-1.9063	38.3	38.11		-1.9063	37.6	37.67	-1.90625	37.8	37.88		-0.30208	36.7	36.9		-1.9063	37.7	37.88
-1.8958	38	38.09		-1.8958	38	37.93		-1.8958	38	38.09		-0.2604	36.7	35.9		-1.8958	38.2	38.02		-1.8958	37.6	37.71	-1.89583	37.4	37.23		-0.29167	36.7	36.9		-1.8958	37.6	38.16
-1.8854	38.1	37.89		-1.8854	37.9	38.19		-1.8854	38.1	38		-0.25	36.9	35.9		-1.8854	38	38.23		-1.8854	37.4	37.93	-1.88542	37.5	37.67		-0.28125	36.7	36.9		-1.8854	37.9	37.71
-1.875	38.2	38.1		-1.875	38.2	37.96		-1.875	37.9	38.1		-0.2396	37	36		-1.875	38.1	38.47		-1.875	37.6	37.52	-1.875	37.8	37.53		-0.27083	36.7	37		-1.875	38.1	37.92
-1.8646	38.1	38.34		-1.8646	38	38.16		-1.8646	38.1	38		-0.2292	37.1	36		-1.8646	38.2	38.33		-1.8646	37.5	37.66	-1.86458	37.8	37.67		-0.26042	36.8	37		-1.8646	38.4	38.01
-1.8542	38	38		-1.8542	37.9	38.02		-1.8542	38.1	38.1		-0.2188	37.1	36		-1.8542	38.2	38.26		-1.8542	37.5	37.33	-1.85417	37.7	37.86		-0.25	36.7	36.9		-1.8542	38.1	38.31
-1.8438	37.9	37.86		-1.8438	37.8	38.34		-1.8438	38.2	38.11		-0.2083	37.2	35.9		-1.8438	38.3	38.33		-1.8438	37.4	37.6	-1.84375	37.8	37.73		-0.23958	36.7	36.9		-1.8438	37.8	37.87
-1.8333	38	37.9		-1.8333	37.8	37.73		-1.8333	38	38.2		-0.1979	37.1	36		-1.8333	38.2	38.12		-1.8333	37.5	37.22	-1.83333	37.9	37.7		-0.22917	36.6	37		-1.8333	38	37.62
-1.8229	38.1	38.11		-1.8229	37.8	37.62		-1.8229	37.9	37.9		-0.1875	37.3	35.9		-1.8229	38.1	37.97		-1.8229	37.7	37.28	-1.82292	37.8	37.66		-0.21875	36.5	37		-1.8229	37.8	37.98
-1.8125	38	38.22		-1.8125	37.9	37.66		-1.8125	38.1	37.9		-0.1771	37.2	36		-1.8125	37.9	38.06		-1.8125	37.9	37.78	-1.8125	37.9	37.66		-0.20833	36.5	37		-1.8125	38.3	38.04
-1.8021	37.9	37.79		-1.8021	37.9	37.84		-1.8021	38.1	38.11		-0.1667	37.3	36.1		-1.8021	38	37.85		-1.8021	37.6	38.21	-1.80208	37.9	37.84		-0.19792	36.5	36.9		-1.8021	38.4	38.46
-1.7917	38	37.87		-1.7917	37.9	38.07		-1.7917	38.1	38.11		-0.1563	37.3	36.1		-1.7917	38	38.26		-1.7917	37.6	38.1	-1.79167	37.4	37.87		-0.1875	36.6	36.9		-1.7917	37.5	38.44
-1.7813	38.3	37.93		-1.7813	37.8	38.24		-1.7813	37.8	38.2		-0.1458	37.4	36		-1.7813	38.2	38.08		-1.7813	37.7	37.39	-1.78125	37.6	37.58		-0.17708	36.6	37		-1.7813	37.2	37.66
-1.7708	38.3	38.14		-1.7708	37.7	37.71		-1.7708	37.9	37.69		-0.1354	37.1	36.2		-1.7708	38.1	38.27		-1.7708	37.8	37.42	-1.77083	37.3	37.71		-0.16667	36.5	36.8		-1.7708	37.2	37.35
-1.7604	38.2	38.35		-1.7604	38	37.44		-1.7604	37.7	38		-0.125	37.3	36.3		-1.7604	38.2	38.06		-1.7604	37.5	37.79	-1.76042	37.2	37.57		-0.15625	36.5	36.9		-1.7604	37.6	37.57
-1.75	38	38.1		-1.75	38.1	38.18		-1.75	37.8	37.61		-0.1146	37.3	36.7		-1.75	38.1	37.96		-1.75	37.9	37.11	-1.75	37.7	37.2		-0.14583	36.5	36.8		-1.75	37.6	37.82
-1.7396	38.1	37.85		-1.7396	38.4	37.99		-1.7396	37.9	37.8		-0.1042	37	37.2		-1.7396	38.4	37.85		-1.7396	37.8	37.98	-1.73958	37.6	37.63		-0.13542	36.5	36.8		-1.7396	38	37.38
-1.7292	38	37.98		-1.7292	38.2	38.11		-1.7292	38.2	37.92		-0.0938	37.1	37.9		-1.7292	38.4	38.51		-1.7292	37.6	37.62	-1.72917	37.7	37.38		-0.125	36.3	36.9		-1.7292	38.2	38.2
-1.7188	38	38.02		-1.7188	38.1	38.35		-1.7188	38.5	38.31		-0.0833	37.4	38		-1.7188	38.4	38.51		-1.7188	37.6	37.32	-1.71875	38.1	37.45		-0.11458	36.4	36.8		-1.7188	37.9	38.37
-1.7083	38	37.78		-1.7083	38.1	37.85		-1.7083	38.5	38.41		-0.0729	37.6	38		-1.7083	38.2	38.64		-1.7083	37.6	37.74	-1.70833	37.8	37.75		-0.10417	36.4	36.8		-1.7083	37.6	37.93
-1.6979	37.8	37.98		-1.6979	38.1	38.16		-1.6979	38.6	38.6		-0.0625	38.1	37.9		-1.6979	38.4	38.15		-1.6979	37.7	37.58	-1.69792	37.9	38.05		-0.09375	36.5	36.9		-1.6979	37.9	37.53
-1.6875	37.6	37.8		-1.6875	37.9	38.29		-1.6875	38.6	38.69		-0.0521	38.3	38.1		-1.6875	38.3	38.23		-1.6875	37.5	37.79	-1.6875	38	38.02		-0.08333	36.4	36.8		-1.6875	37.7	37.71
-1.6771	37.6	37.34		-1.6771	38.3	37.79		-1.6771	38.5	38.49		-0.0417	38.4	38		-1.6771	37.9	38.17		-1.6771	37.2	37.34	-1.67708	37.6	37.59		-0.07292	36.5	36.8		-1.6771	38	37.42
-1.6667	37.5	37.66		-1.6667	38.1	38.31		-1.6667	38.4	38.49		-0.0313	38.4	38.1		-1.6667	38	37.99		-1.6667	37.5	37.77	-1.66667	37.7	37.88		-0.0625	36.6	36.8		-1.6667	38	37.96
-1.6563	37.4	37.32		-1.6563	38.2	38.41		-1.6563	38.4	38.39		-0.0208	38.3	38.1		-1.6563	37.9	38.01		-1.6563	37.5	37.67	-1.65625	37.7	37.72		-0.05208	36.8	37.2		-1.6563	37.8	37.87
-1.6458	37.4	37.46		-1.6458	38	38.16		-1.6458	38.5	38.29		-0.0104	38.3	38.2		-1.6458	37.9	37.84		-1.6458	37.5	37.58	-1.64583	37.7	37.7		-0.04167	37.2	37.4		-1.6458	37.6	37.71
-1.6354	37.4	37.29		-1.6354	38	37.75		-1.6354	38.5	38.5		0	37.8	37		-1.6354	37.7	37.89		-1.6354	37.4	37.25	-1.63542	37.9	37.79		-0.03125	37.4	37.8		-1.6354	37.4	37.56
-1.625	37.3	37.28		-1.625	38.1	38.16		-1.625	38.4	38.5		0.01042	36.2	36.86		-1.625	37.7	37.56		-1.625	37.2	37.79	-1.625	37.7	37.77		-0.02083	37.4	38		-1.625	37.4	37.4
-1.6146	37.3	37.3		-1.6146	37.9	38		-1.6146	38.3	38.19		0.02083	35.6	36.99		-1.6146	37.5	37.66		-1.6146	37.5	37.41	-1.61458	37.6	37.9		-0.01042	37.7	37.9		-1.6146	37.5	37.43
-1.6042	37.1	37.08		-1.6042	37.6	37.83		-1.6042	38.2	38.49		0.03125	35.5	37.37		-1.6042	37.4	37.45		-1.6042	37.6	37.57	-1.60417	37.7	37.75		0	37.7	37.9		-1.6042	37.5	37.51
-1.5938	37	37.18		-1.5938	37.5	37.56		-1.5938	38.1	38.09		0.04167	35.1	37.75		-1.5938	37.4	37.33		-1.5938	37.8	37.6	-1.59375	37.4	37.32		0.010417	37.7	37.89		-1.5938	37.5	37.4
-1.5833	37.1	36.88		-1.5833	37.4	37.53		-1.5833	37.9	37.98		0.05208	35.6	37.94		-1.5833	37.2	37.18		-1.5833	37.8	37.77	-1.58333	37.4	37.18		0.020833	37.8	37.83		-1.5833	37.4	37.39
-1.5729	37.1	37.07		-1.5729	37.3	37.34		-1.5729	37.9	37.8		0.0625	36.1	38.06		-1.5729	36.9	36.99		-1.5729	37.8	37.67	-1.57292	37.1	37.45		0.03125	36	38.16		-1.5729	37	37.37
-1.5625	37	37.12		-1.5625	37.1	37.22		-1.5625	37.8	37.9		0.07292	36.7	38.14		-1.5625	37	36.93		-1.5625	37.7	37.78	-1.5625	37.1	37.15		0.041667	35	38.28		-1.5625	36.9	37.02
-1.5521	37	36.98		-1.5521	37.1	36.94		-1.5521	37.8	37.8		0.08333	37.1	38.1		-1.5521	36.9	37.09		-1.5521	37.7	37.7	-1.55208	36.8	36.93		0.052083	34.5	38.1		-1.5521	37.2	36.99
-1.5417	37	36.96		-1.5417	37	37.08		-1.5417	37.8	37.7		0.09375	37.7	38.23		-1.5417	37.1	36.76		-1.5417	37.7	37.62	-1.54167	36.9	36.52		0.0625	34.6	38.22		-1.5417	37.2	37.16
-1.5313	37	36.99		-1.5313	37	37.01		-1.5313	37.7	37.8		0.10417	38	38.26		-1.5313	37.1	36.8		-1.5313	37.6	37.49	-1.53125	36.9	36.74		0.072917	34.2	38.34		-1.5313	37.3	37.11
-1.5208	36.9	36.89		-1.5208	36.9	36.91		-1.5208	37.7	37.7		0.11458	38.1	38.47		-1.5208	37	36.99		-1.5208	37.6	37.47	-1.52083	36.8	36.75		0.083333	33.5	38.55		-1.5208	37.2	37.48
-1.5104	36.9	36.89		-1.5104	36.9	36.91		-1.5104	37.5	37.7		0.125	38.4	38.48		-1.5104	37.2	37.08		-1.5104	37.5	37.56	-1.51042	36.7	36.88		0.09375	33.5	38.56		-1.5104	37.2	37.18
-1.5	36.9	36.89		-1.5	36.8	36.91		-1.5	37.6	37.5		0.13542	38.5	38.39		-1.5	37.1	37.26		-1.5	37.5	37.4	-1.5	36.7	36.62		0.104167	34	38.46		-1.5	37.1	37.13
-1.4896	36.9	36.79		-1.4896	36.7	36.73		-1.4896	37.7	37.3		0.14583	38.5	38.29		-1.4896	37.1	37.05		-1.4896	37.4	37.39	-1.48958	36.7	36.69		0.114583	34.1	38.47		-1.4896	37.2	37.02
-1.4792	36.7	37.09		-1.4792	36.7	36.62		-1.4792	37.6	37.81		0.15625	38.6	38.19		-1.4792	37	37.09		-1.4792	37.3	37.28	-1.47917	36.7	36.69		0.125	34.3	38.58		-1.4792	37.2	37.4
-1.4688	36.8	36.49		-1.4688	36.7	36.79		-1.4688	37.4	37.51		0.16667	38.6	38.1		-1.4688	37	36.93		-1.4688	37.1	37.3	-1.46875	36.7	36.69		0.135417	34.6	38.58		-1.4688	37.2	37.19
-1.4583	36.7	36.74		-1.4583	36.7	36.62		-1.4583	37.2	37.39		0.17708	38.6	38.3		-1.4583	37	36.98		-1.4583	37.1	37.14	-1.45833	36.8	36.79		0.145833	35.1	38.58		-1.4583	37.2	37.33
-1.4479	36.7	36.84		-1.4479	36.8	36.8		-1.4479	36.9	37.09		0.1875	38.6	38.3		-1.4479	36.9	36.99		-1.4479	37.1	36.94	-1.44792	36.6	36.89		0.15625	35.5	38.49		-1.4479	37.2	37.13
-1.4375	36.6	36.78		-1.4375	36.6	36.7		-1.4375	37.1	36.89		0.19792	38.5	38.4		-1.4375	36.9	36.83		-1.4375	37.1	37.08	-1.4375	36.5	36.35		0.166667	36	38.49		-1.4375	37.1	37.14
-1.4271	36.7	36.56		-1.4271	36.6	36.43		-1.4271	37.2	37.11		0.20833	38.7	38.4		-1.4271	36.9	36.78		-1.4271	37	36.97	-1.42708	36.4	36.59		0.177083	36.4	38.39		-1.4271	37	37.02
-1.4167	36.7	36.57		-1.4167	36.5	36.58		-1.4167	37.1	37.02		0.21875	38.5	38.6		-1.4167	36.9	36.85		-1.4167	36.9	36.99	-1.41667	36.3	36.52		0.1875	36.6	38.39		-1.4167	37	36.92
-1.4063	36.6	36.82		-1.4063	36.5	36.41		-1.4063	37.1	36.81		0.22917	38.4	38.6		-1.4063	36.7	36.78		-1.4063	36.9	36.92	-1.40625	36.5	36.16		0.197917	36.8	38.39		-1.4063	36.9	37.11
-1.3958	36.7	36.51		-1.3958	36.6	36.59		-1.3958	37.1	37.21		0.23958	38.3	38.8		-1.3958	36.7	36.72		-1.3958	36.7	36.92	-1.39583	36.3	36.45		0.208333	37	38.4		-1.3958	37	37.02
-1.3854	36.7	36.67		-1.3854	36.5	36.6		-1.3854	37	37.2		0.25	38.4	38.6		-1.3854	36.6	36.71		-1.3854	36.8	36.65	-1.38542	36.3	36.41		0.21875	37.1	38.4		-1.3854	37.1	37.05
-1.375	36.7	36.73		-1.375	36.4	36.43		-1.375	36.8	36.99		0.26042	38.4	38.8		-1.375	36.5	36.74		-1.375	36.8	36.9	-1.375	36.4	36.44		0.229167	37	38.3		-1.375	36.9	37.13
-1.3646	36.7	36.6		-1.3646	36.5	36.52		-1.3646	36.8	36.89		0.27083	38.5	38.6		-1.3646	36.6	36.68		-1.3646	36.7	36.9	-1.36458	36.4	36.21		0.239583	37.1	38.3		-1.3646	36.9	37.04
-1.3542	36.8	36.79		-1.3542	36.6	36.71		-1.3542	36.8	36.8		0.28125	38.5	38.6		-1.3542	36.5	36.44		-1.3542	36.7	36.76	-1.35417	36.5	36.27		0.25	37	38.2		-1.3542	37	36.88
-1.3438	36.6	36.91		-1.3438	36.4	36.63		-1.3438	36.8	36.5		0.29167	38.4	38.6		-1.3438	36.5	36.49		-1.3438	36.7	36.75	-1.34375	36.6	36.65		0.260417	37.1	38.2		-1.3438	37.1	36.97
-1.3333	36.7	36.58		-1.3333	36.3	36.37		-1.3333	36.8	36.91		0.30208	38.4	38.5		-1.3333	36.4	36.49		-1.3333	36.7	36.73	-1.33333	36.7	36.8		0.270833	37.3	38.2		-1.3333	37.1	37.02
-1.3229	36.7	36.65		-1.3229	36.5	36.24		-1.3229	36.7	36.91		0.3125	38.3	38.5		-1.3229	36.4	36.33		-1.3229	36.6	36.52	-1.32292	36.6	36.72		0.28125	37.4	38.2		-1.3229	37.1	37.19
-1.3125	36.7	36.72		-1.3125	36.6	36.56		-1.3125	36.8	36.59		0.32292	38.5	38.4		-1.3125	36.5	36.48		-1.3125	36.6	36.6	-1.3125	36.6	36.62		0.291667	37.3	38.3		-1.3125	37.1	36.99
-1.3021	36.7	36.8		-1.3021	36.6	36.28		-1.3021	36.8	36.9		0.33333	38.7	38.2		-1.3021	36.4	36.39		-1.3021	36.6	36.7	-1.30208	36.8	36.61		0.302083	37.4	38.3		-1.3021	37	36.99
-1.2917	36.7	36.59		-1.2917	36.7	36.63		-1.2917	36.8	36.61		0.34375	38.8	38		-1.2917	36.5	36.3		-1.2917	36.6	36.53	-1.29167	36.7	36.77		0.3125	37.4	38.3		-1.2917	37	37.07
-1.2813	36.6	36.79		-1.2813	36.5	36.67		-1.2813	36.6	36.8		0.35417	38.7	37.9		-1.2813	36.4	36.63		-1.2813	36.6	36.61	-1.28125	36.8	36.7		0.322917	37.4	38.2		-1.2813	37.1	36.99
-1.2708	36.7	36.61		-1.2708	36.6	36.34		-1.2708	36.6	36.71		0.36458	38.7	37.8		-1.2708	36.5	36.57		-1.2708	36.6	36.6	-1.27083	36.7	36.79		0.333333	37.4	38		-1.2708	37	37.19
-1.2604	36.6	36.68		-1.2604	36.5	36.66		-1.2604	36.6	36.69		0.375	38.6	37.8		-1.2604	36.4	36.53		-1.2604	36.6	36.71	-1.26042	36.8	36.81		0.34375	37.4	38		-1.2604	37	37
-1.25	36.6	36.71		-1.25	36.5	36.42		-1.25	36.7	36.2		0.38542	38.4	37.5		-1.25	36.4	36.55		-1.25	36.6	36.53	-1.25	36.9	36.81		0.354167	37.4	38		-1.25	37	36.73
-1.2396	36.7	36.59		-1.2396	36.5	36.49		-1.2396	36.7	36.51		0.39583	38.4	37.6		-1.2396	36.6	36.46		-1.2396	36.6	36.51	-1.23958	36.8	36.78		0.364583	37.5	38		-1.2396	36.9	37.19
-1.2292	36.7	36.79		-1.2292	36.6	36.6		-1.2292	36.7	36.72		0.40625	38.4	37.6		-1.2292	36.8	36.56		-1.2292	36.7	36.68	-1.22917	36.9	36.79		0.375	37.5	38.3		-1.2292	37	36.98
-1.2188	36.7	36.82		-1.2188	36.5	36.5		-1.2188	36.5	37		0.41667	38.3	37.5		-1.2188	36.8	36.62		-1.2188	36.6	36.79	-1.21875	36.9	36.98		0.385417	37.5	38.3		-1.2188	37.1	37.03
-1.2083	36.7	36.39		-1.2083	36.6	36.7		-1.2083	36.4	36.58		0.42708	38.3	37.4		-1.2083	36.9	36.83		-1.2083	36.7	36.54	-1.20833	37	36.2		0.395833	37.3	38.3		-1.2083	37	37.11
-1.1979	36.8	36.9		-1.1979	36.6	36.72		-1.1979	36.5	36.48		0.4375	38.2	36.9		-1.1979	36.9	37.07		-1.1979	36.7	36.8	-1.19792	36.8	36.45		0.40625	37.4	38.4		-1.1979	37.1	37.01
-1.1875	36.8	36.95		-1.1875	36.7	36.64		-1.1875	36.7	36.4		0.44792	37.9	36.5		-1.1875	36.9	36.95		-1.1875	36.7	36.7	-1.1875	36.8	36.77		0.416667	37.4	38.4		-1.1875	36.7	37.11
-1.1771	37	37.08		-1.1771	36.7	36.7		-1.1771	36.6	36.72		0.45833	37.8	36.4		-1.1771	37	36.93		-1.1771	36.7	36.72	-1.17708	36.9	37.17		0.427083	37.3	38.2		-1.1771	36.9	36.74
-1.1667	37	37.18		-1.1667	36.8	36.8		-1.1667	36.7	36.61		0.46875	37.7	36.4		-1.1667	37.1	37.18		-1.1667	36.8	36.71	-1.16667	36.9	37.12		0.4375	37.2	38		-1.1667	37.1	36.78
-1.1563	37.1	36.99		-1.1563	36.9	36.9		-1.1563	36.8	36.7		0.47917	37.6	36.2		-1.1563	36.9	37.02		-1.1563	36.9	36.79	-1.15625	36.9	37.23		0.447917	37.3	37.9		-1.1563	37.2	36.9
-1.1458	37.4	37.09		-1.1458	37	36.9		-1.1458	36.9	36.91		0.48958	37.5	36.1		-1.1458	37	37.15		-1.1458	36.9	36.87	-1.14583	37	36.65		0.458333	37.2	37.7		-1.1458	37.2	37.11
-1.1354	37.4	37.45		-1.1354	37.1	37.08		-1.1354	36.8	37		0.5	37.4	36		-1.1354	37.1	37.16		-1.1354	36.9	36.98	-1.13542	37.2	37.24		0.46875	37.1	37.6		-1.1354	37.3	37.78
-1.125	37.6	37.66		-1.125	37.2	37.09		-1.125	36.9	36.9		0.51042	37.6	36.1		-1.125	37.1	37.03		-1.125	36.9	37.02	-1.125	37	37.37		0.479167	37.2	37.5		-1.125	37	37.35
-1.1146	37.5	37.69		-1.1146	37.1	37.28		-1.1146	37	37		0.52083	37.7	36		-1.1146	37	37.18		-1.1146	36.9	36.64	-1.11458	37.2	36.97		0.489583	36.9	37.3		-1.1146	36.4	38.08
-1.1042	37.6	37.69		-1.1042	37	37.23		-1.1042	37.1	36.91		0.53125	37.6	36		-1.1042	37.4	37.26		-1.1042	36.8	36.47	-1.10417	37.3	36.96		0.5	36.9	37		-1.1042	36.5	36.39
-1.0938	37.6	37.58		-1.0938	37.2	36.97		-1.0938	37.1	37.01		0.54167	37.5	36		-1.0938	37.4	37.37		-1.0938	36.5	36.8	-1.09375	37	37.51		0.510417	37	37		-1.0938	36.9	36.87
-1.0833	37.5	37.6		-1.0833	37.4	37.17		-1.0833	37.3	37.21		0.55208	37.5	36		-1.0833	37.7	37.29		-1.0833	36.6	36.81	-1.08333	37.2	36.87		0.520833	36.9	37		-1.0833	37.5	36.83
-1.0729	37.6	37.52		-1.0729	37.6	37.34		-1.0729	37.3	37.5		0.5625	37.5	36		-1.0729	37.5	37.86		-1.0729	36.8	36.88	-1.07292	37.1	37.36		0.53125	36.9	36.7		-1.0729	37.6	37.46
-1.0625	37.5	37.71		-1.0625	37.6	37.63		-1.0625	37.5	37.4		0.57292	37.3	36.1		-1.0625	37.6	37.41		-1.0625	37.2	36.85	-1.0625	37.1	37.01		0.541667	36.9	36.6		-1.0625	37.6	37.7
-1.0521	37.6	37.32		-1.0521	37.6	37.79		-1.0521	37.4	37.69		0.58333	37	36.1		-1.0521	37.6	37.65		-1.0521	37.3	37.15	-1.05208	37	37.3		0.552083	37	36.7		-1.0521	37.5	37.58
-1.0417	37.5	37.9		-1.0417	37.6	37.54		-1.0417	37.5	37.2		0.59375	36.7	36		-1.0417	37.8	37.91		-1.0417	37.3	37.32	-1.04167	37.1	37.33		0.5625	36.9	36.8		-1.0417	37.7	37.51
-1.0313	37.6	37.54		-1.0313	37.6	37.7		-1.0313	37.7	37.6		0.60417	36.8	36		-1.0313	37.3	37.94		-1.0313	37.5	37.28	-1.03125	37.1	37.06		0.572917	36.9	36.8		-1.0313	37.9	37.7
-1.0208	37.8	37.56		-1.0208	37.6	38.02		-1.0208	37.6	37.91		0.61458	37.2	36.1		-1.0208	37.4	37.43		-1.0208	37.5	37.46	-1.02083	37.5	37.2		0.583333	36.9	36.9		-1.0208	38.3	37.65
-1.0104	37.8	37.94		-1.0104	37.7	37.5		-1.0104	37.7	37.39		0.625	37.3	36		-1.0104	37.6	37.74		-1.0104	37.4	37.46	-1.01042	37.3	37.54		0.59375	36.9	37		-1.0104	38.2	38.36
-1	37.8	37.75		-1	38.1	37.48		-1	37.4	37.79		0.63542	37.4	36		-1	37.5	37.66		-1	37.5	37.5	-1	37.4	37.03		0.604167	36.9	36.9		-1	37.6	38.41
-0.9896	37.8	37.8		-0.9896	38	38.15		-0.9896	37.6	37.5		0.64583	37.4	36.1		-0.9896	37.6	37.57		-0.9896	37.4	37.6	-0.989583	37.6	37.45		0.614583	36.9	36.9		-0.9896	37.5	37.38
-0.9792	37.9	37.72		-0.9792	38.1	38.41		-0.9792	37.7	37.29		0.65625	37.2	36		-0.9792	37.6	37.49		-0.9792	37.5	37.7	-0.979167	37.2	37.92		0.625	36.9	37		-0.9792	37.4	37.5
-0.9688	37.7	37.74		-0.9688	37.9	38.3		-0.9688	37.8	37.5		0.66667	37.1	36.1		-0.9688	37.6	37.7		-0.9688	37.6	37.99	-0.96875	37.3	37.72		0.635417	37.1	36.8		-0.9688	37.5	37.36
-0.9583	37.8	37.65		-0.9583	38	38.2		-0.9583	37.9	37.5		0.67708	37.2	36.1		-0.9583	37.6	37.51		-0.9583	37.9	37.79	-0.958333	37.2	37.71		0.645833	37.1	36.9		-0.9583	37.5	37.05
-0.9479	37.8	37.67		-0.9479	37.7	38.19		-0.9479	38.1	37.91		0.6875	37.2	36		-0.9479	37.8	37.22		-0.9479	37.9	37.78	-0.947917	37.6	37.81		0.65625	37	37		-0.9479	37.6	37.97
-0.9375	37.9	37.78		-0.9375	37.9	38.19		-0.9375	38.1	37.91		0.69792	37.3	36		-0.9375	38	37.53		-0.9375	37.9	37.68	-0.9375	37.7	37.9		0.666667	37.2	37		-0.9375	37.8	37.54
-0.9271	37.8	37.79		-0.9271	37.8	38.28		-0.9271	38	37.92		0.70833	37.3	35.9		-0.9271	37.8	37.44		-0.9271	37.8	37.67	-0.927083	37.9	37.89		0.677083	37.3	36.9		-0.9271	38.2	37.79
-0.9167	37.8	37.81		-0.9167	37.8	38.48		-0.9167	38	37.82		0.71875	37.3	36		-0.9167	36.6	37.65		-0.9167	38	37.87	-0.916667	37.8	37.99		0.6875	37.3	36.9		-0.9167	37.9	38.21
-0.9063	37.7	37.72		-0.9063	38	38.37		-0.9063	38.1	37.83		0.72917	36.9	36		-0.9063	36.4	37.66		-0.9063	37.7	37.77	-0.90625	37.9	37.98		0.697917	37.4	36.9		-0.9063	37.7	37.8
-0.8958	37.9	37.73		-0.8958	37.8	38.27		-0.8958	38.1	37.83		0.73958	36.6	35.9		-0.8958	35.9	37.57		-0.8958	37.8	37.76	-0.895833	37.8	37.58		0.708333	37.3	36.9		-0.8958	37.7	37.58
-0.8854	37.8	37.84		-0.8854	37.5	38.16		-0.8854	38.2	37.94		0.75	36.5	35.9		-0.8854	35.8	37.38		-0.8854	38.1	37.56	-0.885417	37.6	37.67		0.71875	37.4	36.9		-0.8854	38	37.99
-0.875	37.9	37.95		-0.875	36.5	38.46		-0.875	38.3	37.74		0.76042	36.4	36		-0.875	35.9	37.49		-0.875	37.1	37.75	-0.875	37.8	37.97		0.729167	37.6	37		-0.875	37.7	38.17
-0.8646	37.9	37.86		-0.8646	35.9	38.25		-0.8646	38.2	37.95		0.77083	36.6	36		-0.8646	35.9	37.6		-0.8646	36.1	37.65	-0.864583	37.8	37.96		0.739583	37.8	37		-0.8646	38.4	38.03
-0.8542	38	37.77		-0.8542	35.4	38.15		-0.8542	38.5	37.95		0.78125	36.9	36		-0.8542	36.1	37.61		-0.8542	36.4	37.65	-0.854167	37.7	37.86		0.75	37.8	36.9		-0.8542	38.2	38.16
-0.8438	37.9	37.68		-0.8438	35.8	38.04		-0.8438	37.7	38.05		0.79167	37	35.9		-0.8438	36.5	37.72		-0.8438	36.1	37.54	-0.84375	37.7	37.95		0.760417	38	36.9		-0.8438	37.6	37.88
-0.8333	38	37.79		-0.8333	35.8	38.04		-0.8333	37.1	37.86		0.80208	37	36		-0.8333	36.8	37.63		-0.8333	35.8	37.64	-0.833333	37.8	38.05		0.770833	38.2	37		-0.8333	37.5	38.06
-0.8229	38.1	37.9		-0.8229	36.2	38.03		-0.8229	36.7	37.76		0.8125	37	35.9		-0.8229	37.2	37.54		-0.8229	35.8	37.84	-0.822917	37.6	37.94		0.78125	38.2	37		-0.8229	37.5	37.84
-0.8125	38.1	37.81		-0.8125	36.7	38.13		-0.8125	36.1	37.97		0.82292	37	36		-0.8125	37.3	37.35		-0.8125	35.8	38.03	-0.8125	37.6	38.04		0.791667	38.3	37		-0.8125	37.6	38.33
-0.8021	38	37.71		-0.8021	37.2	38.13		-0.8021	36	37.97		0.83333	37.1	36.1		-0.8021	37.6	37.46		-0.8021	36	37.73	-0.802083	37.6	38.03		0.802083	38.4	36.9		-0.8021	38.3	38.42
-0.7917	38.1	37.82		-0.7917	37.6	38.12		-0.7917	35.7	37.97		0.84375	37.1	36.1		-0.7917	37.7	37.46		-0.7917	36.3	37.73	-0.791667	37.8	37.53		0.8125	38.4	36.9		-0.7917	37.9	37.52
-0.7813	38.1	38.13		-0.7813	37.8	38.02		-0.7813	36.2	37.68		0.85417	37	36		-0.7813	37.8	37.67		-0.7813	36.6	37.82	-0.78125	37.8	37.73		0.822917	38.5	37		-0.7813	37.9	37.21
-0.7708	38.1	38.14		-0.7708	38.1	37.91		-0.7708	36.7	37.78		0.86458	37	36.2		-0.7708	37.7	37.58		-0.7708	36.9	37.92	-0.770833	37.8	37.42		0.833333	38.4	36.8		-0.7708	37.2	37.21
-0.7604	38	38.04		-0.7604	38.1	38.21		-0.7604	36.8	37.58		0.875	37.1	36.3		-0.7604	37.8	37.69		-0.7604	37	37.62	-0.760417	37.4	37.32		0.84375	38.5	36.9		-0.7604	37.5	37.61
-0.75	38	37.85		-0.75	38.2	38.31		-0.75	37.3	37.69		0.88542	36.9	36.7		-0.75	37.6	37.6		-0.75	37.2	38.01	-0.75	37.2	37.82		0.854167	38.5	36.8		-0.75	37.5	37.6
-0.7396	37.9	37.96		-0.7396	37.9	38.6		-0.7396	37.6	37.79		0.89583	36.5	37.2		-0.7396	37.4	37.9		-0.7396	37.5	37.91	-0.739583	37.7	37.71		0.864583	38.6	36.8		-0.7396	37.8	38
-0.7292	38	37.86		-0.7292	37.4	38.4		-0.7292	37.6	38.09		0.90625	36.5	37.9		-0.7292	37.7	37.91		-0.7292	37.7	37.71	-0.729167	37.7	37.81		0.875	38.7	36.9		-0.7292	38.1	38.2
-0.7188	38	37.87		-0.7188	37.6	38.3		-0.7188	37.7	38.4		0.91667	36.5	38		-0.7188	37.7	37.92		-0.7188	37.7	37.71	-0.71875	37.7	38.21		0.885417	38.7	36.8		-0.7188	38.3	37.9
-0.7083	38	37.87		-0.7083	37.4	38.29		-0.7083	37.6	38.4		0.92708	36.7	38		-0.7083	37.7	37.73		-0.7083	37.3	37.7	-0.708333	37.9	37.9		0.895833	38.7	36.8		-0.7083	38.5	37.6
-0.6979	37.8	37.68		-0.6979	37	38.29		-0.6979	37.7	38.5		0.9375	37.1	37.9		-0.6979	37.7	37.94		-0.6979	37.1	37.8	-0.697917	37.7	38		0.90625	38.7	36.9		-0.6979	38.3	37.9
-0.6875	37.6	37.48		-0.6875	36.8	38.09		-0.6875	37.7	38.5		0.94792	37.5	38.1		-0.6875	37.9	37.84		-0.6875	37	37.6	-0.6875	37.8	38.1		0.916667	38.7	36.8		-0.6875	38	37.7
-0.6771	37.6	37.49		-0.6771	36.9	38.48		-0.6771	37.7	38.41		0.95833	37.7	38		-0.6771	37.8	37.45		-0.6771	37	37.3	-0.677083	37.9	37.69		0.927083	38.7	36.8		-0.6771	37.9	38
-0.6667	37.7	37.39		-0.6667	37	38.28		-0.6667	37.7	38.31		0.96875	37.8	38.1		-0.6667	37.8	37.56		-0.6667	37	37.59	-0.666667	38.1	37.79		0.9375	38.8	36.8		-0.6667	37.8	38
-0.6563	37.6	37.3		-0.6563	37.3	38.38		-0.6563	37.5	38.31		0.97917	38	38.1		-0.6563	37.6	37.46		-0.6563	37	37.59	-0.65625	38.1	37.79		0.947917	38.9	37.2		-0.6563	37.8	37.8
-0.6458	37.5	37.3		-0.6458	37.2	38.17		-0.6458	37.5	38.41		0.98958	38	38.2		-0.6458	37.5	37.47		-0.6458	37.1	37.59	-0.645833	38.1	37.79		0.958333	38.9	37.4		-0.6458	38	37.6
-0.6354	37.4	37.3		-0.6354	37.1	38.17		-0.6354	37.4	38.42		1	37.8	37		-0.6354	37.5	37.28		-0.6354	37.4	37.49	-0.635417	38	37.98		0.96875	38.9	37.8		-0.6354	38.1	37.4
-0.625	37.4	37.21		-0.625	37	38.27		-0.625	37.5	38.32		1.01042	37.8	36.86		-0.625	37.5	37.28		-0.625	37.6	37.29	-0.625	37.8	37.78		0.979167	39.2	38		-0.625	38	37.4
-0.6146	37.3	37.21		-0.6146	37.1	38.06		-0.6146	37.3	38.22		1.02083	38	36.99		-0.6146	37.4	37.09		-0.6146	37.8	37.58	-0.614583	37.6	37.68		0.989583	39.1	37.9		-0.6146	37.9	37.5
-0.6042	37.3	37.02		-0.6042	37.1	37.76		-0.6042	37.2	38.12		1.03125	38.1	37.37		-0.6042	37.2	37		-0.6042	37.9	37.68	-0.604167	37.3	37.78		1	39.3	37.9		-0.6042	37.7	37.5
-0.5938	37.2	36.92		-0.5938	37.1	37.66		-0.5938	37.2	38.02		1.04167	38.3	37.75		-0.5938	37.1	37		-0.5938	37.8	37.88	-0.59375	37.3	37.47		1.01042	39.5	37.89		-0.5938	37.6	37.5
-0.5833	37.1	37.02		-0.5833	37.2	37.55		-0.5833	37.2	37.83		1.05208	37.9	37.94		-0.5833	37.1	36.81		-0.5833	37.8	37.88	-0.583333	37.1	37.47		1.02083	39.5	37.83		-0.5833	37.6	37.4
-0.5729	37	37.03		-0.5729	37.1	37.45		-0.5729	37.3	37.83		1.0625	38	38.06		-0.5729	36.9	36.52		-0.5729	37.9	37.88	-0.572917	37	37.17		1.03125	39.6	38.16		-0.5729	37.6	37
-0.5625	37	36.93		-0.5625	37.1	37.25		-0.5625	37.2	37.73		1.07292	38.4	38.14		-0.5625	36.9	36.62		-0.5625	37.9	37.77	-0.5625	36.8	37.17		1.04167	39.7	38.28		-0.5625	37.6	36.9
-0.5521	37	36.93		-0.5521	37.1	37.25		-0.5521	37.3	37.73		1.08333	38.6	38.1		-0.5521	36.9	36.53		-0.5521	37.9	37.77	-0.552083	36.6	36.86		1.05208	39.2	38.1		-0.5521	37.5	37.2
-0.5417	36.9	36.93		-0.5417	36.7	37.14		-0.5417	37.3	37.73		1.09375	38.3	38.23		-0.5417	36.9	36.73		-0.5417	37.8	37.77	-0.541667	36.5	36.96		1.0625	38.3	38.22		-0.5417	37.5	37.2
-0.5313	36.8	36.94		-0.5313	36.6	37.14		-0.5313	37.2	37.64		1.10417	38.3	38.26		-0.5313	36.8	36.74		-0.5313	37.8	37.67	-0.53125	36.6	36.96		1.07292	38	38.34		-0.5313	37.5	37.3
-0.5208	36.8	36.84		-0.5208	36.7	37.04		-0.5208	37.1	37.64		1.11458	38.4	38.47		-0.5208	36.5	36.64		-0.5208	37.7	37.67	-0.520833	36.7	36.86		1.08333	37.6	38.55		-0.5208	37.5	37.2
-0.5104	36.8	36.84		-0.5104	36.8	37.04		-0.5104	36.9	37.44		1.125	38.4	38.48		-0.5104	36.6	36.85		-0.5104	37.5	37.56	-0.510417	36.5	36.76		1.09375	37.4	38.56		-0.5104	37.4	37.2
-0.5	36.8	36.84		-0.5	36.8	36.93		-0.5	36.8	37.54		1.13542	38.3	38.39		-0.5	36.6	36.76		-0.5	37.5	37.56	-0.5	36.5	36.76		1.10417	37.4	38.46		-0.5	37.4	37.1
-0.4896	36.7	36.85		-0.4896	36.9	36.83		-0.4896	36.9	37.64		1.14583	38.3	38.29		-0.4896	36.6	36.76		-0.4896	37.6	37.46	-0.489583	36.6	36.75		1.11458	37.4	38.47		-0.4896	37.4	37.2
-0.4792	36.7	36.65		-0.4792	36.8	36.83		-0.4792	36.9	37.54		1.15625	38.2	38.19		-0.4792	36.6	36.67		-0.4792	37.6	37.36	-0.479167	36.7	36.75		1.125	37.6	38.58		-0.4792	37.2	37.2
-0.4688	36.6	36.75		-0.4688	36.8	36.83		-0.4688	37	37.35		1.16667	38.5	38.1		-0.4688	36.5	36.67		-0.4688	37.4	37.16	-0.46875	36.4	36.75		1.13542	38	38.58		-0.4688	37.3	37.2
-0.4583	36.6	36.65		-0.4583	36.9	36.82		-0.4583	36.9	37.15		1.17708	38.3	38.3		-0.4583	36.5	36.68		-0.4583	37.3	37.16	-0.458333	36.5	36.85		1.14583	38.1	38.58		-0.4583	37.3	37.2
-0.4479	36.6	36.66		-0.4479	36.9	36.92		-0.4479	36.8	36.85		1.1875	38.3	38.3		-0.4479	36.5	36.58		-0.4479	37.3	37.16	-0.447917	36.3	36.65		1.15625	38.4	38.49		-0.4479	37.3	37.2
-0.4375	36.6	36.56		-0.4375	36.9	36.72		-0.4375	36.8	37.05		1.19792	38.4	38.4		-0.4375	36.4	36.59		-0.4375	37.4	37.15	-0.4375	36.4	36.55		1.16667	38.7	38.49		-0.4375	37.2	37.1
-0.4271	36.6	36.66		-0.4271	36.8	36.72		-0.4271	36.8	37.15		1.20833	38.2	38.4		-0.4271	36.1	36.59		-0.4271	37.3	37.05	-0.427083	36.4	36.45		1.17708	38.8	38.39		-0.4271	37.1	37
-0.4167	36.6	36.66		-0.4167	36.9	36.62		-0.4167	36.7	37.05		1.21875	38.1	38.6		-0.4167	36.4	36.6		-0.4167	37.3	36.95	-0.416667	36.3	36.34		1.1875	39.1	38.39		-0.4167	37	37
-0.4063	36.6	36.56		-0.4063	37	36.61		-0.4063	36.8	37.05		1.22917	38	38.6		-0.4063	36.3	36.4		-0.4063	37.3	36.95	-0.40625	36.3	36.54		1.19792	39.1	38.39		-0.4063	37.1	36.9
-0.3958	36.6	36.66		-0.3958	37	36.71		-0.3958	36.8	37.06		1.23958	37.9	38.8		-0.3958	36.4	36.41		-0.3958	37.3	36.75	-0.395833	36.4	36.34		1.20833	39.4	38.4		-0.3958	37.1	37
-0.3854	36.6	36.67		-0.3854	37	36.61		-0.3854	36.9	36.96		1.25	38.3	38.6		-0.3854	36.5	36.31		-0.3854	37.3	36.85	-0.385417	36.3	36.34		1.21875	39.3	38.4		-0.3854	37.1	37.1
-0.375	36.6	36.67		-0.375	36.5	36.51		-0.375	36.9	36.76		1.26042	38.3	38.8		-0.375	36.5	36.21		-0.375	37.3	36.85	-0.375	36.4	36.44		1.22917	39.5	38.3		-0.375	37	36.9
-0.3646	36.7	36.67		-0.3646	36.4	36.61		-0.3646	36.9	36.76		1.27083	38.4	38.6		-0.3646	36.2	36.32		-0.3646	37.3	36.75	-0.364583	36	36.44		1.23958	39.5	38.3		-0.3646	37.1	36.9
-0.3542	36.6	36.77		-0.3542	36.6	36.7		-0.3542	36.9	36.76		1.28125	38.3	38.6		-0.3542	36.5	36.22		-0.3542	37.3	36.74	-0.354167	36.1	36.54		1.25	39.5	38.2		-0.3542	37.1	37
-0.3438	36.6	36.57		-0.3438	36.6	36.5		-0.3438	36.8	36.76		1.29167	38.4	38.6		-0.3438	36.6	36.23		-0.3438	37.3	36.74	-0.34375	36.1	36.64		1.26042	39.5	38.2		-0.3438	37.1	37.1
-0.3333	36.6	36.67		-0.3333	36.6	36.4		-0.3333	36.9	36.76		1.30208	38.4	38.5		-0.3333	36.7	36.13		-0.3333	37.2	36.74	-0.333333	36.1	36.73		1.27083	39.6	38.2		-0.3333	37.2	37.1
-0.3229	36.7	36.67		-0.3229	36.6	36.6		-0.3229	36.9	36.66		1.3125	38.6	38.5		-0.3229	36.7	36.14		-0.3229	37.2	36.64	-0.322917	36.2	36.63		1.28125	39.6	38.2		-0.3229	37.1	37.1
-0.3125	36.6	36.67		-0.3125	36.6	36.7		-0.3125	37	36.76		1.32292	38.4	38.4		-0.3125	36.5	36.24		-0.3125	37.3	36.64	-0.3125	36	36.63		1.29167	39.7	38.3		-0.3125	36.9	37.1
-0.3021	36.6	36.68		-0.3021	36.5	36.69		-0.3021	37.1	36.77		1.33333	38.4	38.2		-0.3021	36.5	36.14		-0.3021	37.3	36.64	-0.302083	36	36.83		1.30208	39.7	38.3		-0.3021	36.9	37
-0.2917	36.6	36.68		-0.2917	36.6	36.79		-0.2917	36.9	36.77		1.34375	38.4	38		-0.2917	36.5	36.25		-0.2917	37.3	36.64	-0.291667	35.9	36.73		1.3125	39.7	38.3		-0.2917	36.9	37
-0.2813	36.6	36.58		-0.2813	36.7	36.59		-0.2813	36.9	36.57		1.35417	38.3	37.9		-0.2813	36.6	36.15		-0.2813	37.1	36.64	-0.28125	36	36.83		1.32292	39.7	38.2		-0.2813	36.9	37.1
-0.2708	36.6	36.68		-0.2708	36.6	36.69		-0.2708	36.9	36.57		1.36458	38.2	37.8		-0.2708	36.5	36.26		-0.2708	37	36.64	-0.270833	36.3	36.73		1.33333	39.6	38		-0.2708	36.9	37
-0.2604	36.6	36.58		-0.2604	36.8	36.59		-0.2604	36.8	36.57		1.375	38.1	37.8		-0.2604	36.7	36.16		-0.2604	36.9	36.64	-0.260417	36.1	36.83		1.34375	39.6	38		-0.2604	37	37
-0.25	36.7	36.58		-0.25	36.7	36.59		-0.25	36.8	36.67		1.38542	38.1	37.5		-0.25	36.7	36.16		-0.25	37.1	36.64	-0.25	36.3	36.93		1.35417	39.7	38		-0.25	37	37
-0.2396	36.6	36.68		-0.2396	36.6	36.59		-0.2396	36.8	36.67		1.39583	38.1	37.6		-0.2396	36.6	36.37		-0.2396	37	36.63	-0.239583	36.3	36.83		1.36458	39.6	38		-0.2396	37	36.9
-0.2292	36.7	36.68		-0.2292	36.7	36.68		-0.2292	36.9	36.67		1.40625	38.1	37.6		-0.2292	36.8	36.57		-0.2292	37	36.73	-0.229167	36	36.93		1.375	39.4	38.3		-0.2292	36.9	37
-0.2188	36.6	36.68		-0.2188	36.6	36.58		-0.2188	36.8	36.47		1.41667	38	37.5		-0.2188	36.9	36.57		-0.2188	37	36.63	-0.21875	36	36.92		1.38542	39.4	38.3		-0.2188	36.8	37.1
-0.2083	36.7	36.68		-0.2083	36.7	36.68		-0.2083	36.8	36.37		1.42708	37.9	37.4		-0.2083	37	36.68		-0.2083	37	36.73	-0.208333	36	37.02		1.39583	39.5	38.3		-0.2083	36.9	37
-0.1979	36.7	36.78		-0.1979	36.6	36.68		-0.1979	36.9	36.47		1.4375	37.7	36.9		-0.1979	36.9	36.68		-0.1979	37	36.73	-0.197917	36	36.82		1.40625	39.6	38.4		-0.1979	37	37.1
-0.1875	36.7	36.78		-0.1875	36.6	36.78		-0.1875	37	36.67		1.44792	37.5	36.5		-0.1875	36.9	36.69		-0.1875	37.1	36.73	-0.1875	36.1	36.82		1.41667	39.6	38.4		-0.1875	37	36.7
-0.1771	36.7	36.98		-0.1771	36.8	36.78		-0.1771	36.9	36.58		1.45833	37.5	36.4		-0.1771	37	36.79		-0.1771	37	36.73	-0.177083	36.1	36.92		1.42708	39.6	38.2		-0.1771	37	36.9
-0.1667	36.8	36.99		-0.1667	37.1	36.87		-0.1667	36.9	36.68		1.46875	37.5	36.4		-0.1667	37.1	36.89		-0.1667	37.1	36.83	-0.166667	36.1	36.92		1.4375	39.5	38		-0.1667	37.1	37.1
-0.1563	36.8	37.09		-0.1563	37.1	36.97		-0.1563	36.9	36.78		1.47917	37.4	36.2		-0.1563	36.9	36.7		-0.1563	37	36.93	-0.15625	36.2	36.92		1.44792	39.4	37.9		-0.1563	37	37.2
-0.1458	36.9	37.39		-0.1458	37	37.07		-0.1458	37.1	36.88		1.48958	37.3	36.1		-0.1458	37.1	36.8		-0.1458	37.1	36.93	-0.145833	36.2	37.02		1.45833	39.4	37.7		-0.1458	37.1	37.2
-0.1354	37	37.39		-0.1354	37.1	37.17		-0.1354	37.1	36.78		1.5	37.3	36		-0.1354	37.3	36.9		-0.1354	37.1	36.93	-0.135417	36.3	37.22		1.46875	39.4	37.6		-0.1354	37.1	37.3
-0.125	37.1	37.59		-0.125	36.9	37.27		-0.125	37.1	36.88		1.51042	37.2	36.1		-0.125	36.9	36.9		-0.125	37.3	36.93	-0.125	36.3	37.02		1.47917	39.2	37.5		-0.125	37	37
-0.1146	37	37.49		-0.1146	37	37.17		-0.1146	37.1	36.98		1.52083	37.3	36		-0.1146	37.1	36.81		-0.1146	37.3	36.93	-0.114583	36.4	37.22		1.48958	39.2	37.3		-0.1146	37	36.4
-0.1042	37.1	37.59		-0.1042	37.1	37.07		-0.1042	37.2	37.08		1.53125	37.3	36		-0.1042	37.4	37.21		-0.1042	37.3	36.82	-0.104167	36.4	37.32		1.5	39.2	37		-0.1042	37.1	36.5
-0.0938	37.3	37.59		-0.0938	37.3	37.27		-0.0938	37.4	37.08		1.54167	37	36		-0.0938	37.5	37.21		-0.0938	37.4	36.52	-0.09375	36.4	37.02		1.51042	39.2	37		-0.0938	37	36.9
-0.0833	37.4	37.49		-0.0833	37.5	37.46		-0.0833	37.4	37.28		1.55208	36.9	36		-0.0833	37.7	37.52		-0.0833	37.1	36.62	-0.0833333	36.7	37.22		1.52083	39.2	37		-0.0833	36.8	37.5
-0.0729	37.5	37.59		-0.0729	37.5	37.66		-0.0729	37.5	37.28		1.5625	36.9	36		-0.0729	37.8	37.32		-0.0729	36.9	36.82	-0.0729167	36.5	37.12		1.53125	39.1	36.7		-0.0729	37	37.6
-0.0625	37.5	37.49		-0.0625	37.4	37.66		-0.0625	37.7	37.48		1.57292	36.8	36.1		-0.0625	37.9	37.42		-0.0625	37.1	37.22	-0.0625	36.9	37.12		1.54167	39.1	36.6		-0.0625	37.1	37.6
-0.0521	37.5	37.59		-0.0521	37.5	37.66		-0.0521	37.6	37.38		1.58333	36.9	36.1		-0.0521	38.1	37.42		-0.0521	37.4	37.32	-0.0520833	37.2	37.02		1.55208	39.1	36.7		-0.0521	36.8	37.5
-0.0417	37.6	37.49		-0.0417	37.5	37.66		-0.0417	37.7	37.48		1.59375	37	36		-0.0417	38.1	37.63		-0.0417	37.5	37.32	-0.0416667	37.3	37.11		1.5625	39	36.8		-0.0417	37	37.7
-0.0313	37.8	37.59		-0.0313	37.7	37.66		-0.0313	37.7	37.68		1.60417	37.1	36		-0.0313	37.5	37.13		-0.0313	37.5	37.52	-0.03125	37.3	37.11		1.57292	39	36.8		-0.0313	37.4	37.9
-0.0208	38	37.79		-0.0208	38	37.66		-0.0208	37.6	37.58		1.61458	37.1	36.1		-0.0208	37.5	37.23		-0.0208	37.7	37.52	-0.0208333	37.1	37.51		1.58333	38.9	36.9		-0.0208	37.5	38.3
-0.0104	38.1	37.79		-0.0104	37.9	37.76		-0.0104	37.8	37.68		1.625	36.8	36		-0.0104	37.7	37.44		-0.0104	37.5	37.42	-0.0104167	36.5	37.31		1.59375	38.9	37		-0.0104	37.4	38.2
0	38.2	37.79		0	37.9	38.16		0	38	37.38		1.63542	36.2	36		0	37.8	37.34		0	37.5	37.52	0	35.5	37.41		1.60417	38.9	36.9		0	37.2	37.6
0.01042	38	37.79		0.01042	37.9	38.21		0.01042	37.9	37.49		1.64583	36.4	36.1		0.01042	36.2	37.41		0.01042	37.6	37.62	0.0104167	34.9	37.46		1.61458	38.8	36.9		0.01042	37.2	37.5
0.02083	38	37.71		0.02083	37.8	38.46		0.02083	38	37.28		1.65625	36.4	36		0.02083	35.5	37.33		0.02083	37.8	37.72	0.0208333	35.5	37.93		1.625	38.7	37		0.02083	37.4	37.4
0.03125	38.2	37.73		0.03125	37.4	38.36		0.03125	38	37.48		1.66667	36.2	36.1		0.03125	36.2	37.55		0.03125	37.8	38.01	0.03125	35.5	37.73		1.63542	38.7	36.8		0.03125	37.5	37.5
0.04167	38.2	37.65		0.04167	36.2	38.25		0.04167	37.9	37.49		1.67708	36.2	36.1		0.04167	35.5	37.36		0.04167	37.6	37.81	0.0416667	35.5	37.72		1.64583	38.6	36.9		0.04167	37.5	37.5
0.05208	38	37.66		0.05208	35.8	38.24		0.05208	38	37.89		1.6875	36.5	36		0.05208	35.9	37.07		0.05208	37.7	37.8	0.0520833	35.6	37.82		1.65625	38.5	37		0.05208	37.6	37.6
0.0625	36.9	37.77		0.0625	35.4	38.24		0.0625	38.3	37.9		1.69792	36.8	36		0.0625	35.7	37.39		0.0625	37.2	37.7	0.0625	35.8	37.91		1.66667	38.5	37		0.0625	37.3	37.8
0.07292	36.6	37.79		0.07292	35.7	38.33		0.07292	37.6	37.9		1.70833	36.5	35.9		0.07292	35.6	37.3		0.07292	36.6	37.69	0.0729167	35.9	37.9		1.67708	38.5	36.9		0.07292	35.7	38.2
0.08333	36.5	37.8		0.08333	36.1	38.52		0.08333	36.5	37.81		1.71875	36	36		0.08333	35.9	37.51		0.08333	36.5	37.89	0.0833333	36.2	38		1.6875	38.5	36.9		0.08333	34.9	37.9
0.09375	36.6	37.71		0.09375	36.4	38.42		0.09375	36.2	37.82		1.72917	35.9	36		0.09375	35.9	37.52		0.09375	36.4	37.78	0.09375	36.4	37.99		1.69792	38.4	36.9		0.09375	34.5	37.7
0.10417	36.8	37.72		0.10417	36.5	38.31		0.10417	35.5	37.82		1.73958	35.8	35.9		0.10417	36.2	37.43		0.10417	36.3	37.78	0.104167	36.6	37.59		1.70833	38.4	36.9		0.10417	34.4	37.7
0.11458	36.9	37.84		0.11458	37	38.21		0.11458	35.5	37.93		1.75	36.2	35.9		0.11458	36.3	37.25		0.11458	36.3	37.57	0.114583	36.7	37.68		1.71875	38.6	36.9		0.11458	34.3	38
0.125	37.1	37.95		0.125	37.4	38.5		0.125	35.7	37.73		1.76042	36.6	36		0.125	36.6	37.36		0.125	36.5	37.77	0.125	36.9	37.97		1.72917	38.7	37		0.125	34.5	37.7
0.13542	37.5	37.86		0.13542	37.5	38.3		0.13542	36.2	37.93		1.77083	36.7	36		0.13542	36.4	37.47		0.13542	36.7	37.66	0.135417	37.1	37.97		1.73958	38.7	37		0.13542	34.9	38.4
0.14583	37.6	37.77		0.14583	37.8	38.19		0.14583	36.7	37.94		1.78125	36.7	36		0.14583	36.8	37.48		0.14583	36.9	37.66	0.145833	37.2	37.86		1.75	38.5	36.9		0.14583	35	38.2
0.15625	37.7	37.68		0.15625	38	38.09		0.15625	37.2	38.04		1.79167	36.8	35.9		0.15625	36.8	37.59		0.15625	36.9	37.56	0.15625	37.1	37.96		1.76042	38.4	36.9		0.15625	34.9	37.88
0.16667	37.8	37.79		0.16667	38.1	38.08		0.16667	37.3	37.85		1.80208	36.8	36		0.16667	37.2	37.5		0.16667	37.1	37.65	0.166667	37.3	38.05		1.77083	38.5	37		0.16667	35.4	38.06
0.17708	38	37.89		0.17708	38	38.08		0.17708	37.3	37.75		1.8125	36.7	35.9		0.17708	37.2	37.41		0.17708	37.5	37.85	0.177083	37.4	37.95		1.78125	38.4	37		0.17708	36	37.84
0.1875	38.1	37.8		0.1875	38.1	38.17		0.1875	37.3	37.96		1.82292	36.2	36		0.1875	37.4	37.23		0.1875	37.6	38.05	0.1875	37.4	38.05		1.79167	38.3	37		0.1875	36.5	38.33
0.19792	37.9	37.71		0.19792	38.3	38.17		0.19792	37.5	37.96		1.83333	36	36.1		0.19792	37.2	37.34		0.19792	38	37.74	0.197917	37.2	38.04		1.80208	38.5	36.9		0.19792	36.5	38.42
0.20833	37.6	37.82		0.20833	38	38.16		0.20833	37.4	37.96		1.84375	36	36.1		0.20833	37.2	37.35		0.20833	38.2	37.74	0.208333	37.5	37.54		1.8125	38.4	36.9		0.20833	37	37.52
0.21875	37.7	38.13		0.21875	38	38.06		0.21875	37.8	37.67		1.85417	35.9	36		0.21875	37.4	37.56		0.21875	38.1	37.83	0.21875	37.6	37.73		1.82292	38.3	37		0.21875	37.2	37.21
0.22917	37.7	38.13		0.22917	38	37.95		0.22917	37.8	37.77		1.86458	35.9	36.2		0.22917	37.2	37.47		0.22917	37.9	37.93	0.229167	37.5	37.43		1.83333	38.4	36.8		0.22917	37.5	37.21
0.23958	37.7	38.04		0.23958	37.5	38.25		0.23958	37.8	37.57		1.875	36	36.3		0.23958	37.3	37.58		0.23958	38	37.63	0.239583	37.2	37.33		1.84375	38.2	36.9		0.23958	37.5	37.61
0.25	37.6	37.85		0.25	37.2	38.34		0.25	38	37.68		1.88542	35.9	36.7		0.25	37	37.49		0.25	37.5	38.03	0.25	37.2	37.82		1.85417	38.3	36.8		0.25	37.5	37.6
0.26042	37.6	37.95		0.26042	37.4	38.64		0.26042	38	37.78		1.89583	36.4	37.2		0.26042	37.2	37.8		0.26042	37.2	37.92	0.260417	37.3	37.72		1.86458	38.3	36.8		0.26042	37.6	38
0.27083	37.5	37.86		0.27083	37.3	38.43		0.27083	38	38.08		1.90625	36.7	37.9		0.27083	37	37.81		0.27083	37.5	37.72	0.270833	37.6	37.81		1.875	38.2	36.9		0.27083	37.5	38.2
0.28125	37.4	37.86		0.28125	37.6	38.33		0.28125	38	38.39		1.91667	36.3	38		0.28125	37.2	37.81		0.28125	37.2	37.72	0.28125	37.4	38.21		1.88542	38.2	36.8		0.28125	37.2	37.9
0.29167	37.4	37.87		0.29167	37.5	38.33		0.29167	38.1	38.39		1.92708	36	38		0.29167	37.3	37.62		0.29167	36.7	37.71	0.291667	37.4	37.91		1.89583	38.2	36.8		0.29167	37.2	37.6
0.30208	37.4	37.68		0.30208	37.4	38.32		0.30208	38	38.49		1.9375	36.1	37.9		0.30208	37.4	37.83		0.30208	36.5	37.81	0.302083	37.6	38		1.90625	37.9	36.9		0.30208	37.2	37.9
0.3125	37.4	37.48		0.3125	37.4	38.12		0.3125	38	38.5		1.94792	36.2	38.1		0.3125	37.6	37.74		0.3125	36.6	37.61	0.3125	37.4	38.1		1.91667	37.9	36.8		0.3125	37.4	37.7
0.32292	37.5	37.49		0.32292	37	38.51		0.32292	37.8	38.4		1.95833	36.6	38		0.32292	37.8	37.35		0.32292	36.7	37.31	0.322917	37.3	37.7		1.92708	37.9	36.8		0.32292	37.7	38
0.33333	37.4	37.39		0.33333	36.7	38.31		0.33333	38	38.3		1.96875	37.1	38.1		0.33333	37.3	37.46		0.33333	36.7	37.6	0.333333	37.6	37.8		1.9375	38	36.8		0.33333	37.8	38
0.34375	37.4	37.29		0.34375	36.9	38.41		0.34375	37.8	38.31		1.97917	37.4	38.1		0.34375	37.5	37.37		0.34375	36.6	37.6	0.34375	37.5	37.79		1.94792	38	37.2		0.34375	37.9	37.8
0.35417	37.4	37.3		0.35417	37.3	38.2		0.35417	37.8	38.41		1.98958	37.8	38.2		0.35417	37.8	37.38		0.35417	36.9	37.6	0.354167	37.4	37.79		1.95833	38.2	37.4		0.35417	37.8	37.6
0.36458	37.4	37.3		0.36458	37.3	38.2		0.36458	37.8	38.41		2	37.9	37		0.36458	37.6	37.18		0.36458	37.2	37.5	0.364583	37.5	37.99		1.96875	38.1	37.8		0.36458	37.6	37.4
0.375	37.4	37.21		0.375	37.2	38.3		0.375	37.7	38.31		2.01042	38	36.86		0.375	37.5	37.19		0.375	37.3	37.29	0.375	37.4	37.78		1.97917	38.2	38		0.375	37.8	37.4
0.38542	37.1	37.21		0.38542	37.1	38.09		0.38542	37.5	38.22		2.02083	38	36.99		0.38542	37.2	37		0.38542	37.4	37.59	0.385417	37.3	37.68		1.98958	38.2	37.9		0.38542	38.1	37.5
0.39583	37.2	37.01		0.39583	37	37.79		0.39583	37.4	38.12		2.03125	38	37.37		0.39583	37.1	36.91		0.39583	37.5	37.69	0.395833	37.2	37.78		2	38.3	37.9		0.39583	38	37.5
0.40625	37.1	36.92		0.40625	36.7	37.69		0.40625	37.3	38.02		2.04167	38	37.75		0.40625	37	36.92		0.40625	37.7	37.89	0.40625	36.8	37.48		2.01042	38.2	37.89		0.40625	38.1	37.5
0.41667	37	37.02		0.41667	36.6	37.58		0.41667	37.1	37.82		2.05208	38.5	37.94		0.41667	37	36.72		0.41667	37.9	37.88	0.416667	36.8	37.47		2.02083	38.4	37.83		0.41667	38.1	37.4
0.42708	37	37.02		0.42708	36.6	37.48		0.42708	37.1	37.82		2.0625	37.7	38.06		0.42708	36.9	36.43		0.42708	38	37.88	0.427083	36.6	37.17		2.03125	38.2	38.16		0.42708	38.1	37
0.4375	37	36.93		0.4375	36.5	37.28		0.4375	37	37.73		2.07292	36.8	38.14		0.4375	36.9	36.54		0.4375	38	37.78	0.4375	36.4	37.17		2.04167	37.4	38.28		0.4375	38	36.9
0.44792	36.9	36.93		0.44792	36.5	37.27		0.44792	36.9	37.73		2.08333	37.3	38.1		0.44792	36.9	36.44		0.44792	38	37.78	0.447917	36.4	36.87		2.05208	37.4	38.1		0.44792	37.7	37.2
0.45833	36.9	36.93		0.45833	36.6	37.17		0.45833	36.8	37.73		2.09375	37.7	38.23		0.45833	36.6	36.65		0.45833	38	37.78	0.458333	36.3	36.97		2.0625	37.8	38.22		0.45833	37.6	37.2
0.46875	36.8	36.94		0.46875	36.6	37.17		0.46875	36.8	37.63		2.10417	38	38.26		0.46875	36.8	36.66		0.46875	37.8	37.67	0.46875	36.2	36.96		2.07292	37.9	38.34		0.46875	37.5	37.3
0.47917	36.8	36.84		0.47917	36.6	37.06		0.47917	36.8	37.63		2.11458	38.3	38.47		0.47917	36.8	36.57		0.47917	37.8	37.67	0.479167	36.3	36.86		2.08333	38.2	38.55		0.47917	37.5	37.2
0.48958	36.7	36.84		0.48958	36.7	37.06		0.48958	36.9	37.44		2.125	38.6	38.48		0.48958	36.9	36.77		0.48958	37.8	37.57	0.489583	36.1	36.76		2.09375	38.4	38.56		0.48958	37.5	37.2
0.5	36.7	36.84		0.5	36.5	36.96		0.5	36.9	37.54		2.13542	38.9	38.39		0.5	36.9	36.68		0.5	37.6	37.57	0.5	36.1	36.76		2.10417	38.5	38.46		0.5	37.5	37.1
0.51042	36.6	36.85		0.51042	36.5	36.85		0.51042	36.9	37.64		2.14583	39	38.29		0.51042	36.9	36.69		0.51042	37.7	37.47	0.510417	36.3	36.76		2.11458	38.7	38.47		0.51042	37.6	37.2
0.52083	36.7	36.65		0.52083	36.5	36.85		0.52083	36.9	37.54		2.15625	38.9	38.19		0.52083	36.7	36.59		0.52083	37.6	37.37	0.520833	36.4	36.76		2.125	38.9	38.58		0.52083	37.6	37.2
0.53125	36.7	36.75		0.53125	36.5	36.85		0.53125	37	37.34		2.16667	38.8	38.1		0.53125	36.9	36.6		0.53125	37.6	37.16	0.53125	36.3	36.75		2.13542	39	38.58		0.53125	37.6	37.2
0.54167	36.7	36.65		0.54167	36.5	36.85		0.54167	36.9	37.14		2.17708	38.9	38.3		0.54167	37.1	36.61		0.54167	37.5	37.16	0.541667	36.3	36.85		2.14583	38.9	38.58		0.54167	37.6	37.2
0.55208	36.7	36.65		0.55208	36.4	36.94		0.55208	36.9	36.85		2.1875	38.8	38.3		0.55208	36.9	36.51		0.55208	37.2	37.16	0.552083	36.3	36.65		2.15625	39	38.49		0.55208	37.5	37.2
0.5625	36.7	36.56		0.5625	36.5	36.74		0.5625	36.8	37.05		2.19792	38.6	38.4		0.5625	36.9	36.52		0.5625	37.4	37.16	0.5625	36.2	36.55		2.16667	39	38.49		0.5625	37.5	37.1
0.57292	36.7	36.66		0.57292	36.3	36.74		0.57292	36.7	37.15		2.20833	38.6	38.4		0.57292	36.9	36.52		0.57292	37.4	37.06	0.572917	36.3	36.45		2.17708	38.9	38.39		0.57292	37.6	37
0.58333	36.7	36.66		0.58333	36.5	36.64		0.58333	36.8	37.05		2.21875	38.5	38.6		0.58333	37	36.53		0.58333	37.5	36.96	0.583333	36.4	36.35		2.1875	38.9	38.39		0.58333	37.5	37
0.59375	36.7	36.56		0.59375	36.5	36.63		0.59375	36.7	37.05		2.22917	38.5	38.6		0.59375	37.1	36.33		0.59375	37.5	36.96	0.59375	36.3	36.54		2.19792	38.7	38.39		0.59375	37.6	36.9
0.60417	36.6	36.66		0.60417	36.6	36.73		0.60417	36.8	37.05		2.23958	38.5	38.8		0.60417	37.2	36.34		0.60417	37.5	36.75	0.604167	36.3	36.34		2.20833	38.5	38.4		0.60417	37.7	37
0.61458	36.6	36.66		0.61458	36.6	36.63		0.61458	36.8	36.95		2.25	38.3	38.6		0.61458	37.1	36.25		0.61458	37.4	36.85	0.614583	36.4	36.34		2.21875	38.6	38.4		0.61458	37.6	37.1
0.625	36.6	36.67		0.625	36.6	36.53		0.625	36.9	36.76		2.26042	38.2	38.8		0.625	37.1	36.15		0.625	37.4	36.85	0.625	36.6	36.44		2.22917	38.7	38.3		0.625	37.7	36.9
0.63542	36.6	36.67		0.63542	36.7	36.62		0.63542	36.9	36.76		2.27083	38.3	38.6		0.63542	36.9	36.26		0.63542	37.4	36.75	0.635417	36.7	36.44		2.23958	38.8	38.3		0.63542	37.6	36.9
0.64583	36.6	36.77		0.64583	36.7	36.72		0.64583	37	36.76		2.28125	38.1	38.6		0.64583	37	36.16		0.64583	37.4	36.75	0.645833	36.9	36.54		2.25	38.7	38.2		0.64583	37.6	37
0.65625	36.6	36.57		0.65625	36.9	36.52		0.65625	36.9	36.76		2.29167	38	38.6		0.65625	37.1	36.17		0.65625	37.3	36.75	0.65625	37.2	36.64		2.26042	38.7	38.2		0.65625	37.7	37.1
0.66667	36.7	36.67		0.66667	36.9	36.42		0.66667	36.7	36.76		2.30208	38.1	38.5		0.66667	37.1	36.07		0.66667	37.3	36.75	0.666667	37.5	36.74		2.27083	38.7	38.2		0.66667	37.7	37.1
0.67708	36.6	36.67		0.67708	36.9	36.62		0.67708	36.9	36.66		2.3125	38.3	38.5		0.67708	37.1	36.08		0.67708	37.3	36.65	0.677083	37.5	36.64		2.28125	38.7	38.2		0.67708	37.7	37.1
0.6875	36.7	36.67		0.6875	37.1	36.71		0.6875	37.2	36.76		2.32292	38.5	38.4		0.6875	37.3	36.18		0.6875	37.3	36.64	0.6875	37.6	36.63		2.29167	38.7	38.3		0.6875	37.7	37.1
0.69792	36.7	36.67		0.69792	37.3	36.71		0.69792	37.2	36.76		2.33333	38.5	38.2		0.69792	37.4	36.09		0.69792	37.3	36.64	0.697917	37.9	36.83		2.30208	38.7	38.3		0.69792	37.9	37
0.70833	36.6	36.68		0.70833	37.5	36.81		0.70833	37.3	36.76		2.34375	38.5	38		0.70833	37.4	36.19		0.70833	37.3	36.64	0.708333	38.1	36.73		2.3125	38.5	38.3		0.70833	37.9	37
0.71875	36.7	36.58		0.71875	37.6	36.61		0.71875	37.3	36.57		2.35417	38.4	37.9		0.71875	37.4	36.1		0.71875	37.3	36.64	0.71875	38.2	36.83		2.32292	38.7	38.2		0.71875	37.9	37.1
0.72917	36.7	36.68		0.72917	37.6	36.71		0.72917	37.5	36.57		2.36458	38.3	37.8		0.72917	37.4	36.2		0.72917	37.2	36.64	0.729167	38.2	36.73		2.33333	38.8	38		0.72917	37.8	37
0.73958	36.7	36.58		0.73958	37.8	36.6		0.73958	37.4	36.57		2.375	38.3	37.8		0.73958	37.3	36.11		0.73958	37.2	36.64	0.739583	38.7	36.83		2.34375	38.8	38		0.73958	37.9	37
0.75	36.8	36.58		0.75	37.9	36.6		0.75	37.6	36.67		2.38542	38.2	37.5		0.75	37.3	36.11		0.75	37.2	36.64	0.75	38.6	36.93		2.35417	38.9	38		0.75	37.8	37
0.76042	36.8	36.68		0.76042	37.9	36.6		0.76042	37.7	36.67		2.39583	38.2	37.6		0.76042	37.3	36.32		0.76042	37.3	36.64	0.760417	38.9	36.83		2.36458	39	38		0.76042	38	36.9
0.77083	37	36.68		0.77083	38.1	36.7		0.77083	37.7	36.67		2.40625	38.2	37.6		0.77083	37.3	36.52		0.77083	37.2	36.74	0.770833	39.1	36.93		2.375	39.1	38.3		0.77083	38.1	37
0.78125	36.9	36.68		0.78125	37.9	36.6		0.78125	37.7	36.47		2.41667	38.2	37.5		0.78125	37.3	36.53		0.78125	37.1	36.64	0.78125	39.1	36.93		2.38542	39	38.3		0.78125	38.1	37.1
0.79167	36.9	36.68		0.79167	38.1	36.69		0.79167	37.8	36.37		2.42708	38	37.4		0.79167	37.4	36.63		0.79167	37.1	36.73	0.791667	39.2	37.03		2.39583	39.1	38.3		0.79167	37.9	37
0.80208	37	36.78		0.80208	38.3	36.69		0.80208	37.8	36.47		2.4375	38	36.9		0.80208	37.3	36.63		0.80208	37.1	36.73	0.802083	39.3	36.82		2.40625	39.2	38.4		0.80208	38.1	37.1
0.8125	37	36.78		0.8125	38.3	36.79		0.8125	37.8	36.67		2.44792	38	36.5		0.8125	37.3	36.64		0.8125	37.2	36.73	0.8125	39.3	36.82		2.41667	39	38.4		0.8125	38.3	36.7
0.82292	37.1	36.98		0.82292	38.3	36.79		0.82292	37.8	36.57		2.45833	37.8	36.4		0.82292	37.3	36.74		0.82292	37.3	36.73	0.822917	39.4	36.92		2.42708	38.8	38.2		0.82292	38.4	36.9
0.83333	37.1	36.99		0.83333	38.4	36.89		0.83333	38	36.67		2.46875	37.8	36.4		0.83333	37.3	36.85		0.83333	37.2	36.83	0.833333	39.5	36.92		2.4375	38.9	38		0.83333	38.3	37.1
0.84375	37.2	37.09		0.84375	38.4	36.99		0.84375	37.8	36.78		2.47917	37.6	36.2		0.84375	37.4	36.65		0.84375	37.2	36.93	0.84375	39.5	36.92		2.44792	38.8	37.9		0.84375	38.3	37.2
0.85417	37.3	37.39		0.85417	38.5	37.09		0.85417	37.7	36.88		2.48958	37.6	36.1		0.85417	37.5	36.75		0.85417	37.3	36.93	0.854167	39.4	37.02		2.45833	38.8	37.7		0.85417	38.4	37.2
0.86458	37.4	37.39		0.86458	38.4	37.18		0.86458	37.8	36.78		2.5	37.5	36		0.86458	37.5	36.86		0.86458	37.3	36.93	0.864583	39.5	37.22		2.46875	38.8	37.6		0.86458	38.5	37.3
0.875	37.5	37.59		0.875	38.7	37.28		0.875	37.8	36.88		2.51042	37.4	36.1		0.875	37.6	36.86		0.875	37.3	36.93	0.875	39.4	37.02		2.47917	38.8	37.5		0.875	38.6	37
0.88542	37.6	37.49		0.88542	38.8	37.18		0.88542	37.8	36.98		2.52083	37.2	36		0.88542	37.3	36.77		0.88542	37.3	36.93	0.885417	39.4	37.22		2.48958	38.8	37.3		0.88542	38.5	36.4
0.89583	37.7	37.59		0.89583	38.1	37.08		0.89583	37.9	37.08		2.53125	37.4	36		0.89583	37.4	37.17		0.89583	37.3	36.83	0.895833	39.3	37.32		2.5	38.8	37		0.89583	38.6	36.5
0.90625	37.9	37.59		0.90625	38.3	37.28		0.90625	37.9	37.08		2.54167	37.4	36		0.90625	37.8	37.17		0.90625	37.1	36.53	0.90625	39.6	37.02		2.51042	38.7	37		0.90625	38.5	36.9
0.91667	38	37.49		0.91667	38.6	37.48		0.91667	38	37.28		2.55208	37.4	36		0.91667	37.8	37.48		0.91667	37.3	36.63	0.916667	39.4	37.22		2.52083	38.7	37		0.91667	38.6	37.5
0.92708	38.1	37.59		0.92708	38.6	37.67		0.92708	38	37.28		2.5625	37.4	36		0.92708	37.9	37.28		0.92708	37.3	36.83	0.927083	39.4	37.12		2.53125	38.7	36.7		0.92708	38.5	37.6
0.9375	38.2	37.49		0.9375	38.5	37.67		0.9375	38	37.48		2.57292	37.1	36.1		0.9375	38.1	37.38		0.9375	36.7	37.22	0.9375	39.5	37.12		2.54167	38.8	36.6		0.9375	38.7	37.6
0.94792	38.4	37.59		0.94792	38.2	37.67		0.94792	38.1	37.38		2.58333	36.8	36.1		0.94792	37.8	37.39		0.94792	36.8	37.32	0.947917	39.5	37.02		2.55208	38.9	36.7		0.94792	38.6	37.5
0.95833	38.5	37.49		0.95833	38.5	37.67		0.95833	38.1	37.48		2.59375	36.8	36		0.95833	37.8	37.59		0.95833	37.1	37.32	0.958333	39.6	37.12		2.5625	38.9	36.8		0.95833	38.4	37.7
0.96875	38.5	37.59		0.96875	38.7	37.67		0.96875	38.3	37.68		2.60417	36.8	36		0.96875	38	37.09		0.96875	37.2	37.52	0.96875	39.5	37.12		2.57292	38.9	36.8		0.96875	38.1	37.9
0.97917	38.5	37.79		0.97917	38.8	37.67		0.97917	38.4	37.58		2.61458	36.9	36.1		0.97917	38	37.2		0.97917	37.1	37.52	0.979167	39.2	37.51		2.58333	39	36.9		0.97917	38	38.3
0.98958	38.7	37.79		0.98958	38.4	37.77		0.98958	38.3	37.68		2.625	37.1	36		0.98958	38.2	37.4		0.98958	37.1	37.42	0.989583	39.4	37.31		2.59375	38.9	37		0.98958	38.5	38.2
1	38.7	37.79		1	38.6	38.17		1	38.2	37.38		2.63542	37.1	36		1	38.3	37.3		1	37.2	37.52	1	39.3	37.41		2.60417	38.9	36.9		1	38.6	37.6
1.01042	38.7	37.79		1.01042	38.8	38.22		1.01042	38.3	37.49		2.64583	37	36.1		1.01042	37.7	37.38		1.01042	37.2	37.62	1.01042	39.4	37.46		2.61458	38.9	36.9		1.01042	38.8	37.5
1.02083	38.9	37.71		1.02083	38.9	38.47		1.02083	38.4	37.27		2.65625	37.2	36		1.02083	37.9	37.3		1.02083	37.4	37.72	1.02083	39.1	37.93		2.625	38.8	37		1.02083	38.5	37.4
1.03125	39.1	37.73		1.03125	39	38.36		1.03125	38.5	37.48		2.66667	37.2	36.1		1.03125	38.4	37.51		1.03125	37.5	38.01	1.03125	38.2	37.73		2.63542	38.7	36.8		1.03125	38.5	37.5
1.04167	39	37.65		1.04167	39.1	38.26		1.04167	38.6	37.49		2.67708	37.3	36.1		1.04167	37.7	37.33		1.04167	37.5	37.81	1.04167	37.8	37.72		2.64583	38.4	36.9		1.04167	38.5	37.5
1.05208	39.2	37.66		1.05208	39.3	38.25		1.05208	38.4	37.89		2.6875	37.2	36		1.05208	37.8	37.04		1.05208	37.7	37.8	1.05208	37.6	37.82		2.65625	38.4	37		1.05208	38.4	37.6
1.0625	39.3	37.77		1.0625	39	38.25		1.0625	38.3	37.9		2.69792	37.2	36		1.0625	37.8	37.35		1.0625	38.1	37.7	1.0625	37.8	37.91		2.66667	38.4	37		1.0625	38.5	37.8
1.07292	39.1	37.79		1.07292	39.1	38.34		1.07292	38.4	37.9		2.70833	37.2	35.9		1.07292	38.3	37.27		1.07292	38	37.69	1.07292	38.1	37.9		2.67708	38.3	36.9		1.07292	38.2	38.2
1.08333	39.3	37.8		1.08333	39.1	38.53		1.08333	38.3	37.81		2.71875	37	36		1.08333	37.8	37.48		1.08333	37.8	37.89	1.08333	38.6	38		2.6875	38.5	36.9		1.08333	38.2	37.9
1.09375	39.3	37.71		1.09375	39.3	38.43		1.09375	38.3	37.81		2.72917	36.9	36		1.09375	38.1	37.49		1.09375	37.8	37.78	1.09375	38.9	37.99		2.69792	38.7	36.9		1.09375	38.6	37.7
1.10417	39.3	37.72		1.10417	39.4	38.32		1.10417	38.4	37.82		2.73958	37	35.9		1.10417	38.2	37.4		1.10417	37.6	37.78	1.10417	39.1	37.59		2.70833	38.7	36.9		1.10417	38.3	37.7
1.11458	38.6	37.84		1.11458	39.3	38.22		1.11458	38.3	37.92		2.75	37	35.9		1.11458	38.4	37.22		1.11458	37.6	37.57	1.11458	39.5	37.68		2.71875	38.8	36.9		1.11458	38.4	38
1.125	37.5	37.95		1.125	39.3	38.51		1.125	38.4	37.73		2.76042	36.8	36		1.125	38.3	37.33		1.125	37.8	37.77	1.125	39.5	37.98		2.72917	38.7	37		1.125	38.9	37.7
1.13542	37.2	37.86		1.13542	39.4	38.3		1.13542	38.5	37.93		2.77083	36.5	36		1.13542	38.4	37.44		1.13542	37.7	37.67	1.13542	39.6	37.97		2.73958	38.6	37		1.13542	40.8	38.4
1.14583	37.5	37.77		1.14583	39.6	38.2		1.14583	38.4	37.94		2.78125	36.3	36		1.14583	38.3	37.45		1.14583	37.7	37.66	1.14583	39.6	37.86		2.75	38.6	36.9		1.14583	38.3	38.2
1.15625	37.8	37.68		1.15625	39.4	38.09		1.15625	38.3	38.04		2.79167	36.1	35.9		1.15625	38.3	37.56		1.15625	37.5	37.56	1.15625	39.6	37.96		2.76042	38.6	36.9		1.15625	38.4	37.88
1.16667	37.9	37.79		1.16667	39.8	38.09		1.16667	38.5	37.85		2.80208	36.1	36		1.16667	38	37.48		1.16667	37.7	37.65	1.16667	39.6	38.06		2.77083	38.7	37		1.16667	38.5	38.06
1.17708	38	37.89		1.17708	39.8	38.08		1.17708	38.6	37.75		2.8125	36	35.9		1.17708	38	37.39		1.17708	37.7	37.85	1.17708	39.6	37.95		2.78125	38.6	37		1.17708	38.6	37.84
1.1875	38.1	37.8		1.1875	39.8	38.18		1.1875	38.6	37.96		2.82292	36	36		1.1875	38.2	37.2		1.1875	37.6	38.05	1.1875	39.6	38.05		2.79167	38.6	37		1.1875	38.7	38.33
1.19792	38.2	37.71		1.19792	39.8	38.17		1.19792	38.6	37.96		2.83333	35.9	36.1		1.19792	38.3	37.31		1.19792	37.5	37.74	1.19792	39.4	38.04		2.80208	38.5	36.9		1.19792	38.9	38.42
1.20833	38.4	37.82		1.20833	39.6	38.17		1.20833	38.7	37.96		2.84375	36	36.1		1.20833	38.5	37.32		1.20833	37.7	37.74	1.20833	39.1	37.54		2.8125	38.5	36.9		1.20833	39.2	37.52
1.21875	38.5	38.13		1.21875	39.4	38.06		1.21875	38.8	37.67		2.85417	35.9	36		1.21875	38.1	37.53		1.21875	37.6	37.84	1.21875	39.3	37.73		2.82292	38.5	37		1.21875	39.3	37.21
1.22917	38.5	38.13		1.22917	39.7	37.96		1.22917	38.8	37.77		2.86458	35.9	36.2		1.22917	38	37.44		1.22917	37.6	37.93	1.22917	39.3	37.43		2.83333	38.3	36.8		1.22917	39.4	37.21
1.23958	38.6	38.04		1.23958	39.6	38.25		1.23958	38.9	37.57		2.875	35.9	36.3		1.23958	38	37.55		1.23958	37.5	37.63	1.23958	39.2	37.33		2.84375	38.3	36.9		1.23958	39.3	37.61
1.25	39	37.85		1.25	39.7	38.35		1.25	39.2	37.68		2.88542	35.9	36.7		1.25	37.8	37.46		1.25	37.6	38.03	1.25	39.3	37.82		2.85417	38.3	36.8		1.25	38.8	37.6
1.26042	38.8	37.95		1.26042	40	38.64		1.26042	39.2	37.78		2.89583	35.9	37.2		1.26042	38.3	37.77		1.26042	37.6	37.92	1.26042	39.5	37.72		2.86458	38.2	36.8		1.26042	38.7	38
1.27083	38.8	37.86		1.27083	39.9	38.44		1.27083	38.9	38.08		2.90625	35.8	37.9		1.27083	38.2	37.78		1.27083	37.5	37.72	1.27083	39.5	37.81		2.875	38.1	36.9		1.27083	38.8	38.2
1.28125	39.1	37.86		1.28125	39.9	38.34		1.28125	39.3	38.39		2.91667	35.9	38		1.28125	38.4	37.79		1.28125	37.6	37.72	1.28125	39.5	38.21		2.88542	38.1	36.8		1.28125	38.4	37.9
1.29167	39.2	37.87		1.29167	39.9	38.33		1.29167	39.2	38.39		2.92708	36	38		1.29167	38.4	37.6		1.29167	37.2	37.71	1.29167	39.4	37.91		2.89583	38	36.8		1.29167	38	37.6
1.30208	39.3	37.68		1.30208	40	38.33		1.30208	39.3	38.49		2.9375	36	37.9		1.30208	38.4	37.81		1.30208	37.2	37.81	1.30208	39.3	38		2.90625	37.5	36.9		1.30208	37.6	37.9
1.3125	39.4	37.48		1.3125	39.9	38.12		1.3125	39.6	38.5		2.94792	36	38.1		1.3125	38.2	37.72		1.3125	37.3	37.61	1.3125	39.3	38.1		2.91667	37.4	36.8		1.3125	37.8	37.7
1.32292	39.5	37.49		1.32292	40.1	38.52		1.32292	39.4	38.4		2.95833	36.1	38		1.32292	38.2	37.33		1.32292	37.1	37.31	1.32292	39.3	37.7		2.92708	37.5	36.8		1.32292	37.5	38
1.33333	39.6	37.39		1.33333	39.8	38.32		1.33333	39.6	38.3		2.96875	36.1	38.1		1.33333	38.2	37.44		1.33333	37.4	37.6	1.33333	39.5	37.8		2.9375	37.6	36.8		1.33333	37.5	38
1.34375	39.6	37.29		1.34375	40	38.41		1.34375	39.7	38.3		2.97917	36.4	38.1		1.34375	37.9	37.35		1.34375	37.3	37.6	1.34375	39.5	37.79		2.94792	37.5	37.2		1.34375	37.8	37.8
1.35417	39.7	37.3		1.35417	40.1	38.21		1.35417	39.6	38.41		2.98958	37	38.2		1.35417	37.7	37.35		1.35417	37.2	37.6	1.35417	39.4	37.79		2.95833	37.4	37.4		1.35417	38.2	37.6
1.36458	39.6	37.3		1.36458	40.1	38.2		1.36458	39.7	38.41		3	37.5	37		1.36458	37.5	37.16		1.36458	37.3	37.5	1.36458	39.1	37.99		2.96875	37.4	37.8		1.36458	38.5	37.4
1.375	39.5	37.21		1.375	40	38.3		1.375	39.8	38.31		3.01042	37.8	36.86		1.375	37.4	37.17		1.375	38	37.29	1.375	39	37.78		2.97917	37.4	38		1.375	38.6	37.4
1.38542	39.5	37.21		1.38542	39.9	38.1		1.38542	39.8	38.21		3.02083	38.2	36.99		1.38542	37.3	36.98		1.38542	38.3	37.59	1.38542	39.2	37.68		2.98958	37.5	37.9		1.38542	38.7	37.5
1.39583	39.6	37.01		1.39583	39.9	37.79		1.39583	39.7	38.12		3.03125	37.9	37.37		1.39583	37.3	36.89		1.39583	38.4	37.69	1.39583	39.1	37.78		3	37.6	37.9		1.39583	38.5	37.5
1.40625	39.6	36.92		1.40625	40	37.69		1.40625	39.7	38.02		3.04167	38	37.75		1.40625	37.4	36.9		1.40625	38.5	37.89	1.40625	39	37.48		3.01042	37.6	37.89		1.40625	38.5	37.5
1.41667	39.7	37.02		1.41667	39.9	37.59		1.41667	39.6	37.82		3.05208	38.2	37.94		1.41667	37.5	36.7		1.41667	38.4	37.89	1.41667	38.8	37.47		3.02083	37.5	37.83		1.41667	38.5	37.4
1.42708	39.7	37.02		1.42708	39.7	37.48		1.42708	39.6	37.82		3.0625	38.2	38.06		1.42708	37	36.41		1.42708	38.4	37.88	1.42708	38.8	37.17		3.03125	37.5	38.16		1.42708	38.8	37
1.4375	39.8	36.93		1.4375	39.8	37.28		1.4375	39.5	37.73		3.07292	38.4	38.14		1.4375	37.2	36.52		1.4375	38.5	37.78	1.4375	38.9	37.17		3.04167	37.7	38.28		1.4375	38.6	36.9
1.44792	39.8	36.93		1.44792	39.6	37.28		1.44792	39.4	37.73		3.08333	38.5	38.1		1.44792	37.3	36.43		1.44792	38.5	37.78	1.44792	38.9	36.87		3.05208	37.5	38.1		1.44792	38.6	37.2
1.45833	39.8	36.93		1.45833	39.5	37.17		1.45833	39.3	37.73		3.09375	38.7	38.23		1.45833	37.2	36.63		1.45833	38.5	37.78	1.45833	38.8	36.97		3.0625	37.7	38.22		1.45833	38.8	37.2
1.46875	39.8	36.94		1.46875	39.4	37.17		1.46875	39.3	37.63		3.10417	38.9	38.26		1.46875	37	36.64		1.46875	38.4	37.68	1.46875	38.8	36.96		3.07292	37.9	38.34		1.46875	38.8	37.3
1.47917	39.8	36.84		1.47917	39.3	37.07		1.47917	39.4	37.63		3.11458	38.7	38.47		1.47917	37.1	36.55		1.47917	38.3	37.67	1.47917	38.8	36.86		3.08333	37.9	38.55		1.47917	38.4	37.2
1.48958	39.8	36.84		1.48958	39.4	37.06		1.48958	39.5	37.44		3.125	38.8	38.48		1.48958	37.1	36.76		1.48958	38.1	37.57	1.48958	38.8	36.76		3.09375	38	38.56		1.48958	38.6	37.2
1.5	39.6	36.84		1.5	39.2	36.96		1.5	39.6	37.54		3.13542	38.7	38.39		1.5	37.1	36.66		1.5	38	37.57	1.5	38.8	36.76		3.10417	38.1	38.46		1.5	38.6	37.1
1.51042	39.5	36.85		1.51042	39.1	36.86		1.51042	39.6	37.64		3.14583	38.8	38.29		1.51042	37.1	36.67		1.51042	38	37.47	1.51042	38.6	36.76		3.11458	38	38.47		1.51042	38.2	37.2
1.52083	39.5	36.65		1.52083	39.1	36.86		1.52083	39.6	37.54		3.15625	38.6	38.19		1.52083	37.1	36.58		1.52083	37.9	37.37	1.52083	38.5	36.76		3.125	38.1	38.58		1.52083	38.5	37.2
1.53125	39.6	36.75		1.53125	39	36.85		1.53125	39.6	37.34		3.16667	38.6	38.1		1.53125	37.1	36.58		1.53125	37.8	37.16	1.53125	38.4	36.75		3.13542	38	38.58		1.53125	38.4	37.2
1.54167	39.5	36.65		1.54167	38.7	36.85		1.54167	39.5	37.14		3.17708	38.7	38.3		1.54167	36.6	36.59		1.54167	37.8	37.16	1.54167	38.6	36.85		3.14583	38	38.58		1.54167	38.4	37.2
1.55208	39.5	36.65		1.55208	38.6	36.95		1.55208	39.5	36.85		3.1875	38.3	38.3		1.55208	36.9	36.5		1.55208	37.8	37.16	1.55208	38.5	36.65		3.15625	37.8	38.49		1.55208	38.3	37.2
1.5625	39.4	36.56		1.5625	38.7	36.74		1.5625	39.6	37.05		3.19792	38.7	38.4		1.5625	37	36.5		1.5625	37.7	37.16	1.5625	38.4	36.55		3.16667	37.7	38.49		1.5625	38.2	37.1
1.57292	39.3	36.66		1.57292	38.6	36.74		1.57292	39.6	37.15		3.20833	38.5	38.4		1.57292	37.1	36.51		1.57292	37.7	37.06	1.57292	38.3	36.45		3.17708	37.7	38.39		1.57292	38.1	37
1.58333	39.3	36.66		1.58333	38.5	36.64		1.58333	39.6	37.05		3.21875	38.6	38.6		1.58333	36.9	36.51		1.58333	37.7	36.96	1.58333	38.4	36.35		3.1875	37.9	38.39		1.58333	37.7	37
1.59375	39.1	36.56		1.59375	38.4	36.64		1.59375	39.6	37.05		3.22917	38.5	38.6		1.59375	37	36.32		1.59375	37.6	36.96	1.59375	38.3	36.54		3.19792	37.9	38.39		1.59375	37.9	36.9
1.60417	39.1	36.66		1.60417	38.3	36.73		1.60417	39.4	37.05		3.23958	38.4	38.8		1.60417	37	36.33		1.60417	37.6	36.75	1.60417	38.4	36.34		3.20833	37.6	38.4		1.60417	37.9	37
1.61458	39	36.66		1.61458	38.2	36.63		1.61458	39.1	36.95		3.25	38.4	38.6		1.61458	37.1	36.23		1.61458	37.4	36.85	1.61458	38.6	36.34		3.21875	37.8	38.4		1.61458	37.8	37.1
1.625	38.9	36.67		1.625	38.2	36.53		1.625	39.1	36.76		3.26042	38.4	38.8		1.625	37.1	36.14		1.625	37.5	36.85	1.625	38.7	36.44		3.22917	38.1	38.3		1.625	37.7	36.9
1.63542	38.7	36.67		1.63542	38.1	36.63		1.63542	39.2	36.76		3.27083	38.4	38.6		1.63542	36.9	36.24		1.63542	37.5	36.75	1.63542	38.7	36.44		3.23958	38.1	38.3		1.63542	37.8	36.9
1.64583	38.7	36.77		1.64583	38.1	36.73		1.64583	39.2	36.76		3.28125	38.2	38.6		1.64583	37	36.15		1.64583	37.3	36.75	1.64583	38.5	36.54		3.25	38.2	38.2		1.64583	37.8	37
1.65625	38.6	36.57		1.65625	38	36.52		1.65625	39.2	36.76		3.29167	38.3	38.6		1.65625	37	36.15		1.65625	37.3	36.75	1.65625	38.7	36.64		3.26042	38.1	38.2		1.65625	37.9	37.1
1.66667	38.5	36.67		1.66667	37.9	36.42		1.66667	39.3	36.76		3.30208	38.6	38.5		1.66667	37	36.06		1.66667	37.3	36.75	1.66667	38.5	36.74		3.27083	38	38.2		1.66667	38	37.1
1.67708	38.5	36.67		1.67708	38	36.62		1.67708	39	36.66		3.3125	38.3	38.5		1.67708	37	36.07		1.67708	37.2	36.65	1.67708	38.5	36.64		3.28125	37.9	38.2		1.67708	37.9	37.1
1.6875	38.5	36.67		1.6875	37.9	36.72		1.6875	39	36.76		3.32292	38.4	38.4		1.6875	36.9	36.17		1.6875	37.1	36.64	1.6875	38.4	36.63		3.29167	38	38.3		1.6875	38.2	37.1
1.69792	38.4	36.67		1.69792	37.9	36.71		1.69792	39	36.76		3.33333	38.4	38.2		1.69792	36.9	36.08		1.69792	37	36.64	1.69792	38.2	36.83		3.30208	38	38.3		1.69792	38.4	37
1.70833	38.4	36.68		1.70833	37.9	36.81		1.70833	38.9	36.76		3.34375	38.5	38		1.70833	36.9	36.18		1.70833	36.9	36.64	1.70833	38.4	36.73		3.3125	38.2	38.3		1.70833	38.6	37
1.71875	38.4	36.58		1.71875	37.8	36.61		1.71875	39.1	36.57		3.35417	38.5	37.9		1.71875	36.8	36.09		1.71875	36.9	36.64	1.71875	38.4	36.83		3.32292	38.1	38.2		1.71875	38.7	37.1
1.72917	38.3	36.68		1.72917	37.8	36.71		1.72917	39.1	36.57		3.36458	38.4	37.8		1.72917	36.8	36.19		1.72917	36.9	36.64	1.72917	38.1	36.73		3.33333	38	38		1.72917	38.7	37
1.73958	38.2	36.58		1.73958	37.7	36.61		1.73958	39	36.57		3.375	38.3	37.8		1.73958	36.8	36.1		1.73958	36.9	36.64	1.73958	38.3	36.83		3.34375	38.2	38		1.73958	38.8	37
1.75	38.1	36.58		1.75	37.6	36.6		1.75	38.9	36.67		3.38542	38.4	37.5		1.75	36.8	36.1		1.75	36.8	36.64	1.75	38.3	36.93		3.35417	38.3	38		1.75	38.8	37
1.76042	38.1	36.68		1.76042	37.7	36.6		1.76042	38.8	36.67		3.39583	38.4	37.6		1.76042	36.9	36.3		1.76042	36.8	36.64	1.76042	38.4	36.83		3.36458	38.3	38		1.76042	38.9	36.9
1.77083	38	36.68		1.77083	37.6	36.7		1.77083	38.8	36.67		3.40625	38.3	37.6		1.77083	36.9	36.51		1.77083	36.8	36.74	1.77083	38.6	36.93		3.375	38.3	38.3		1.77083	39	37
1.78125	38	36.68		1.78125	37.6	36.6		1.78125	38.7	36.47		3.41667	38.2	37.5		1.78125	36.9	36.51		1.78125	36.9	36.64	1.78125	38.7	36.93		3.38542	38.4	38.3		1.78125	39.1	37.1
1.79167	38	36.68		1.79167	37.7	36.7		1.79167	38.7	36.37		3.42708	38.1	37.4		1.79167	36.9	36.62		1.79167	36.8	36.73	1.79167	38.6	37.03		3.39583	38.3	38.3		1.79167	39.1	37
1.80208	38	36.78		1.80208	37.6	36.7		1.80208	38.7	36.47		3.4375	38.2	36.9		1.80208	37	36.62		1.80208	36.7	36.73	1.80208	38.5	36.82		3.40625	38.2	38.4		1.80208	39	37.1
1.8125	38.1	36.78		1.8125	37.7	36.79		1.8125	38.6	36.67		3.44792	38.2	36.5		1.8125	37.2	36.63		1.8125	36.5	36.73	1.8125	38.6	36.82		3.41667	38.2	38.4		1.8125	39.1	36.7
1.82292	37.9	36.98		1.82292	37.6	36.79		1.82292	38.6	36.57		3.45833	38.4	36.4		1.82292	37.3	36.73		1.82292	36.6	36.73	1.82292	38.7	36.92		3.42708	38.1	38.2		1.82292	39.2	36.9
1.83333	37.9	36.99		1.83333	37.6	36.89		1.83333	38.6	36.67		3.46875	38	36.4		1.83333	37.2	36.84		1.83333	36.7	36.83	1.83333	38.6	36.92		3.4375	37.9	38		1.83333	39.2	37.1
1.84375	37.8	37.09		1.84375	37.5	36.99		1.84375	38.5	36.77		3.47917	38.1	36.2		1.84375	37.3	36.64		1.84375	36.8	36.93	1.84375	38.4	36.92		3.44792	37.7	37.9		1.84375	38.9	37.2
1.85417	37.8	37.39		1.85417	37.4	37.09		1.85417	38.5	36.88		3.48958	38	36.1		1.85417	37	36.74		1.85417	36.9	36.93	1.85417	38.2	37.02		3.45833	37.7	37.7		1.85417	39	37.2
1.86458	37.9	37.39		1.86458	37.4	37.19		1.86458	38.4	36.78		3.5	37.8	36		1.86458	37.3	36.85		1.86458	36.9	36.93	1.86458	38.4	37.22		3.46875	37.5	37.6		1.86458	39.1	37.3
1.875	37.8	37.59		1.875	37.2	37.28		1.875	38.2	36.88		3.51042	37.5	36.1		1.875	37.4	36.85		1.875	37	36.93	1.875	38.5	37.02		3.47917	37.5	37.5		1.875	39.1	37
1.88542	37.8	37.49		1.88542	37.3	37.18		1.88542	38.2	36.98		3.52083	37.4	36		1.88542	37.2	36.76		1.88542	36.9	36.93	1.88542	38.6	37.22		3.48958	37.2	37.3		1.88542	39.2	36.4
1.89583	37.8	37.59		1.89583	37.4	37.08		1.89583	38.2	37.08		3.53125	37.3	36		1.89583	37.5	37.16		1.89583	37	36.83	1.89583	38.4	37.32		3.5	37	37		1.89583	39.3	36.5
1.90625	37.8	37.59		1.90625	37.6	37.28		1.90625	38	37.08		3.54167	37.4	36		1.90625	37.5	37.16		1.90625	37	36.53	1.90625	38.3	37.02		3.51042	37.2	37		1.90625	39.3	36.9
1.91667	37.7	37.49		1.91667	37.7	37.48		1.91667	38.1	37.28		3.55208	37.5	36		1.91667	37.5	37.47		1.91667	37	36.63	1.91667	38.5	37.22		3.52083	37	37		1.91667	39	37.5
1.92708	37.6	37.59		1.92708	37.8	37.68		1.92708	38.2	37.28		3.5625	37	36		1.92708	37.7	37.27		1.92708	37.2	36.83	1.92708	38.9	37.12		3.53125	37	36.7		1.92708	39.1	37.6
1.9375	37.6	37.49		1.9375	37.8	37.68		1.9375	38.3	37.48		3.57292	36.5	36.1		1.9375	37.7	37.37		1.9375	37.1	37.22	1.9375	38.8	37.12		3.54167	37	36.6		1.9375	39.2	37.6
1.94792	37.6	37.59		1.94792	37.9	37.67		1.94792	38.1	37.38		3.58333	36.4	36.1		1.94792	37.8	37.38		1.94792	36.8	37.32	1.94792	38.9	37.02		3.55208	36.8	36.7		1.94792	39.2	37.5
1.95833	37.5	37.49		1.95833	38	37.67		1.95833	38	37.48		3.59375	36.6	36		1.95833	37.3	37.58		1.95833	36.7	37.32	1.95833	39.1	37.12		3.5625	36.9	36.8		1.95833	39.3	37.7
1.96875	37.6	37.59		1.96875	38.2	37.67		1.96875	38.1	37.68		3.60417	36.5	36		1.96875	37.4	37.08		1.96875	36.8	37.52	1.96875	38.6	37.12		3.57292	36.9	36.8		1.96875	39.3	37.9
1.97917	37.7	37.79		1.97917	38.2	37.67		1.97917	38.4	37.58		3.61458	36.9	36.1		1.97917	37.5	37.19		1.97917	37.1	37.52	1.97917	38.4	37.51		3.58333	36.9	36.9		1.97917	38.9	38.3
1.98958	37.8	37.79		1.98958	38.2	37.77		1.98958	38.5	37.68		3.625	37.1	36		1.98958	38.1	37.39		1.98958	37.1	37.42	1.98958	38.4	37.31		3.59375	36.9	37		1.98958	38.9	38.2
2	38.2	37.79		2	38.4	38.17		2	38.6	37.38		3.63542	37.2	36		2	37.8	37.29		2	37.4	37.52	2	38.3	37.41		3.60417	37	36.9		2	38	37.6
2.01042	38.2	37.79		2.01042	38	38.22		2.01042	38.7	37.49		3.64583	37.3	36.1		2.01042	37.9	37.37		2.01042	37.6	37.62	2.01042	38.4	37.46		3.61458	36.7	36.9		2.01042	37.9	37.5
2.02083	38.4	37.71		2.02083	37.5	38.47		2.02083	38.5	37.27		3.65625	37.1	36		2.02083	37.3	37.29		2.02083	37.5	37.72	2.02083	38.1	37.93		3.625	36.9	37		2.02083	38.2	37.4
2.03125	38.4	37.73		2.03125	37.4	38.37		2.03125	38.7	37.48		3.66667	36.8	36.1		2.03125	37.2	37.5		2.03125	37.4	38.01	2.03125	38.5	37.73		3.63542	36.8	36.8		2.03125	38.8	37.5
2.04167	38.5	37.65		2.04167	37.9	38.26		2.04167	38.3	37.49		3.67708	36.3	36.1		2.04167	36.7	37.32		2.04167	37.6	37.81	2.04167	37.8	37.72		3.64583	36.9	36.9		2.04167	39.1	37.5
2.05208	38.5	37.66		2.05208	38.4	38.25		2.05208	38.1	37.89		3.6875	35.9	36		2.05208	37.2	37.03		2.05208	37.8	37.8	2.05208	38.1	37.82		3.65625	36.9	37		2.05208	38.5	37.6
2.0625	38.7	37.77		2.0625	38.6	38.25		2.0625	38.2	37.9		3.69792	36	36		2.0625	37.3	37.35		2.0625	37.6	37.7	2.0625	38.2	37.91		3.66667	36.8	37		2.0625	38.5	37.8
2.07292	38.6	37.79		2.07292	38.4	38.34		2.07292	38	37.9		3.70833	36.3	35.9		2.07292	37.5	37.26		2.07292	37.6	37.69	2.07292	38.3	37.9		3.67708	36.8	36.9		2.07292	38.5	38.2
2.08333	38.5	37.8		2.08333	38.4	38.53		2.08333	38	37.81		3.71875	36.8	36		2.08333	37.4	37.47		2.08333	37.8	37.89	2.08333	38.4	38		3.6875	36.8	36.9		2.08333	38.5	37.9
2.09375	38.3	37.71		2.09375	38.3	38.43		2.09375	38	37.81		3.72917	37	36		2.09375	37.4	37.48		2.09375	38.1	37.78	2.09375	38.4	37.99		3.69792	36.9	36.9		2.09375	39	37.7
2.10417	38.4	37.72		2.10417	38.2	38.32		2.10417	38.2	37.82		3.73958	36.6	35.9		2.10417	37.6	37.4		2.10417	37.5	37.78	2.10417	38.5	37.59		3.70833	36.8	36.9		2.10417	38.5	37.7
2.11458	38.4	37.84		2.11458	38.2	38.22		2.11458	38.3	37.92		3.75	36.3	35.9		2.11458	37.7	37.21		2.11458	37.6	37.57	2.11458	38.4	37.68		3.71875	36.8	36.9		2.11458	38.6	38
2.125	38.5	37.95		2.125	37.9	38.51		2.125	38.1	37.73		3.76042	36.1	36		2.125	37.7	37.32		2.125	37.4	37.77	2.125	38.4	37.98		3.72917	36.7	37		2.125	38.5	37.7
2.13542	38.7	37.86		2.13542	37.9	38.31		2.13542	38	37.93		3.77083	36.1	36		2.13542	37.8	37.43		2.13542	37.4	37.67	2.13542	38.2	37.97		3.73958	36.8	37		2.13542	37.2	38.4
2.14583	38.7	37.77		2.14583	37.9	38.2		2.14583	38	37.94		3.78125	36	36		2.14583	37.9	37.45		2.14583	37.6	37.66	2.14583	38.3	37.86		3.75	36.7	36.9		2.14583	37.5	38.2
2.15625	38.6	37.68		2.15625	37.6	38.09		2.15625	37.9	38.04		3.79167	36	35.9		2.15625	37.8	37.56		2.15625	37.6	37.56	2.15625	38.3	37.96		3.76042	36.8	36.9		2.15625	37.8	37.88
2.16667	38.5	37.79		2.16667	37.7	38.09		2.16667	37.8	37.85		3.80208	36.4	36		2.16667	37.9	37.47		2.16667	37.7	37.65	2.16667	38.3	38.06		3.77083	36.8	37		2.16667	38.3	38.06
2.17708	38.5	37.89		2.17708	37.9	38.08		2.17708	37.8	37.75		3.8125	36.7	35.9		2.17708	37.8	37.38		2.17708	37.8	37.85	2.17708	38.3	37.95		3.78125	36.7	37		2.17708	38.8	37.84
2.1875	38.5	37.8		2.1875	37.7	38.18		2.1875	37.9	37.96		3.82292	36.9	36		2.1875	37.8	37.19		2.1875	38.2	38.05	2.1875	38.2	38.05		3.79167	36.8	37		2.1875	39	38.33
2.19792	38.5	37.71		2.19792	37.6	38.17		2.19792	37.8	37.96		3.83333	37	36.1		2.19792	37.5	37.3		2.19792	38.5	37.74	2.19792	38.2	38.04		3.80208	36.8	36.9		2.19792	39.2	38.42
2.20833	38.6	37.82		2.20833	37.9	38.17		2.20833	37.8	37.96		3.84375	36.5	36.1		2.20833	37.1	37.31		2.20833	38.1	37.74	2.20833	38.1	37.54		3.8125	36.4	36.9		2.20833	39.1	37.52
2.21875	38.6	38.13		2.21875	38.1	38.06		2.21875	37.9	37.67		3.85417	36.1	36		2.21875	37.3	37.53		2.21875	37.5	37.84	2.21875	38.2	37.73		3.82292	36.5	37		2.21875	38.2	37.21
2.22917	38.8	38.13		2.22917	38.1	37.96		2.22917	37.8	37.77		3.86458	36.1	36.2		2.22917	37.7	37.44		2.22917	37.5	37.93	2.22917	38.4	37.43		3.83333	36.6	36.8		2.22917	38.5	37.21
2.23958	39	38.04		2.23958	38.2	38.26		2.23958	37.9	37.57		3.875	36	36.3		2.23958	37.7	37.55		2.23958	37.5	37.63	2.23958	38.6	37.33		3.84375	36.5	36.9		2.23958	38.7	37.61
2.25	39.2	37.85		2.25	38.1	38.35		2.25	38.2	37.68		3.88542	36	36.7		2.25	37.7	37.46		2.25	37.4	38.03	2.25	38.6	37.82		3.85417	36.4	36.8		2.25	38.8	37.6
2.26042	39.2	37.95		2.26042	37.9	38.65		2.26042	38.2	37.78		3.89583	36	37.2		2.26042	37.8	37.77		2.26042	37.5	37.92	2.26042	38.7	37.72		3.86458	36.5	36.8		2.26042	38.9	38
2.27083	39.2	37.86		2.27083	38.4	38.44		2.27083	38.1	38.08		3.90625	36	37.9		2.27083	37.4	37.78		2.27083	37.4	37.72	2.27083	38.7	37.81		3.875	36.6	36.9		2.27083	39	38.2
2.28125	39.2	37.86		2.28125	38.4	38.34		2.28125	38.3	38.39		3.91667	36.1	38		2.28125	37.9	37.79		2.28125	37.5	37.72	2.28125	38.7	38.21		3.88542	36.5	36.8		2.28125	39.2	37.9
2.29167	39.4	37.87		2.29167	38	38.33		2.29167	38.1	38.39		3.92708	36.2	38		2.29167	38.2	37.6		2.29167	37.6	37.71	2.29167	38.5	37.91		3.89583	36.5	36.8		2.29167	39.3	37.6
2.30208	39.3	37.68		2.30208	38.1	38.33		2.30208	38.2	38.49		3.9375	36.6	37.9		2.30208	38.1	37.81		2.30208	37.4	37.81	2.30208	38.5	38		3.90625	36.4	36.9		2.30208	39.3	37.9
2.3125	39.3	37.48		2.3125	38.4	38.12		2.3125	38.2	38.5		3.94792	36.9	38.1		2.3125	38.1	37.71		2.3125	37.3	37.61	2.3125	38.3	38.1		3.91667	36.5	36.8		2.3125	39.3	37.7
2.32292	39.5	37.49		2.32292	38.6	38.52		2.32292	38.2	38.4		3.95833	36.9	38		2.32292	37.9	37.32		2.32292	37.3	37.31	2.32292	38.7	37.7		3.92708	36.6	36.8		2.32292	39.3	38
2.33333	39.7	37.39		2.33333	38.8	38.32		2.33333	38.1	38.3		3.96875	36.5	38.1		2.33333	37.8	37.43		2.33333	37.4	37.6	2.33333	38.8	37.8		3.9375	36.5	36.8		2.33333	39.7	38
2.34375	39.8	37.29		2.34375	38.6	38.41		2.34375	38.1	38.3		3.97917	36.4	38.1		2.34375	38	37.34		2.34375	37.5	37.6	2.34375	38.7	37.79		3.94792	36.6	37.2		2.34375	39.6	37.8
2.35417	39.7	37.3		2.35417	38.9	38.21		2.35417	38.1	38.41		3.98958	36.6	38.2		2.35417	37.9	37.35		2.35417	37.5	37.6	2.35417	38.7	37.79		3.95833	36.9	37.4		2.35417	39.6	37.6
2.36458	39.4	37.3		2.36458	38.9	38.21		2.36458	38.2	38.41		4	36.7	37		2.36458	37.8	37.16		2.36458	37.2	37.5	2.36458	38.7	37.99		3.96875	36.9	37.8		2.36458	39.7	37.4
2.375	39.3	37.21		2.375	38.6	38.3		2.375	37.9	38.31		4.01042	37.1	36.86		2.375	37.7	37.17		2.375	37.3	37.29	2.375	38.5	37.78		3.97917	37.2	38		2.375	40.1	37.4
2.38542	39.4	37.21		2.38542	38.6	38.1		2.38542	37.9	38.21		4.02083	37.3	36.99		2.38542	37.5	36.98		2.38542	37.5	37.59	2.38542	38.2	37.68		3.98958	37.1	37.9		2.38542	40.2	37.5
2.39583	39.5	37.01		2.39583	38.6	37.79		2.39583	37.9	38.12		4.03125	37.6	37.37		2.39583	37.5	36.88		2.39583	37.3	37.69	2.39583	38.1	37.78		4	37	37.9		2.39583	40.3	37.5
2.40625	39.5	36.92		2.40625	38.5	37.69		2.40625	37.9	38.02		4.04167	37.9	37.75		2.40625	37.1	36.89		2.40625	37.4	37.89	2.40625	38	37.48		4.01042	36.9	37.89		2.40625	40.2	37.5
2.41667	39.4	37.02		2.41667	38.5	37.59		2.41667	37.9	37.82		4.05208	38.2	37.94		2.41667	37.3	36.7		2.41667	37.6	37.89	2.41667	38.1	37.48		4.02083	37.4	37.83		2.41667	40	37.4
2.42708	39.4	37.02		2.42708	38.5	37.48		2.42708	37.9	37.82		4.0625	38.3	38.06		2.42708	37	36.41		2.42708	37.6	37.88	2.42708	38.1	37.17		4.03125	36.7	38.16		2.42708	40.1	37
2.4375	39.5	36.93		2.4375	38.4	37.28		2.4375	37.8	37.73		4.07292	38.3	38.14		2.4375	37.1	36.52		2.4375	37.8	37.78	2.4375	37.9	37.17		4.04167	36.1	38.28		2.4375	40.4	36.9
2.44792	39.5	36.93		2.44792	38.4	37.28		2.44792	37.7	37.73		4.08333	38.1	38.1		2.44792	37.1	36.42		2.44792	37.9	37.78	2.44792	37.8	36.87		4.05208	36	38.1		2.44792	40.4	37.2
2.45833	39.5	36.93		2.45833	38.5	37.17		2.45833	37.6	37.73		4.09375	38.2	38.23		2.45833	37	36.63		2.45833	37.9	37.78	2.45833	37.8	36.97		4.0625	36.2	38.22		2.45833	40.3	37.2
2.46875	39.5	36.94		2.46875	38.5	37.17		2.46875	37.7	37.63		4.10417	38.4	38.26		2.46875	37	36.64		2.46875	37.9	37.68	2.46875	37.7	36.96		4.07292	36.5	38.34		2.46875	39.8	37.3
2.47917	39.5	36.84		2.47917	38.4	37.07		2.47917	37.6	37.63		4.11458	38.3	38.47		2.47917	36.8	36.54		2.47917	37.9	37.67	2.47917	37.7	36.86		4.08333	36.7	38.55		2.47917	39.4	37.2
2.48958	39.4	36.84		2.48958	38.4	37.07		2.48958	37.6	37.44		4.125	38.4	38.48		2.48958	36.9	36.75		2.48958	37.8	37.57	2.48958	37.8	36.76		4.09375	36.8	38.56		2.48958	39.9	37.2
2.5	39.1	36.84		2.5	38.4	36.96		2.5	37.6	37.54		4.13542	38.6	38.39		2.5	36.8	36.66		2.5	37.6	37.57	2.5	37.7	36.76		4.10417	37	38.46		2.5	40.2	37.1
2.51042	39	36.85		2.51042	38.2	36.86		2.51042	37.4	37.64		4.14583	38.8	38.29		2.51042	36.9	36.67		2.51042	37.6	37.47	2.51042	37.6	36.76		4.11458	37.3	38.47		2.51042	40.2	37.2
2.52083	38.9	36.65		2.52083	38.3	36.86		2.52083	37.4	37.54		4.15625	38.9	38.19		2.52083	36.8	36.57		2.52083	37.6	37.37	2.52083	37.6	36.76		4.125	37.3	38.58		2.52083	40.2	37.2
2.53125	38.7	36.75		2.53125	38.3	36.85		2.53125	37.5	37.34		4.16667	37.9	38.1		2.53125	36.9	36.58		2.53125	37.6	37.16	2.53125	37.7	36.75		4.13542	37.3	38.58		2.53125	40.2	37.2
2.54167	38.6	36.65		2.54167	38.3	36.85		2.54167	37.5	37.14		4.17708	37.7	38.3		2.54167	37	36.59		2.54167	37.6	37.16	2.54167	37.8	36.85		4.14583	37.3	38.58		2.54167	40.2	37.2
2.55208	38.5	36.65		2.55208	38.3	36.95		2.55208	37.6	36.85		4.1875	37.8	38.3		2.55208	37	36.49		2.55208	37.6	37.16	2.55208	37.9	36.65		4.15625	37.4	38.49		2.55208	40.2	37.2
2.5625	38.6	36.56		2.5625	38.4	36.75		2.5625	37.6	37.05		4.19792	37.7	38.4		2.5625	37	36.5		2.5625	37.6	37.16	2.5625	37.9	36.55		4.16667	37.5	38.49		2.5625	40.2	37.1
2.57292	38.6	36.66		2.57292	38.2	36.74		2.57292	37.4	37.15		4.20833	38	38.4		2.57292	37	36.5		2.57292	37.4	37.06	2.57292	38.1	36.45		4.17708	37.2	38.39		2.57292	40.2	37
2.58333	38.5	36.66		2.58333	38.3	36.64		2.58333	37.5	37.05		4.21875	37.9	38.6		2.58333	37	36.51		2.58333	37.5	36.96	2.58333	38	36.35		4.1875	37.1	38.39		2.58333	40.2	37
2.59375	38.5	36.56		2.59375	38.4	36.64		2.59375	37.5	37.05		4.22917	38	38.6		2.59375	37.1	36.32		2.59375	37.5	36.96	2.59375	37.8	36.54		4.19792	37.3	38.39		2.59375	40.1	36.9
2.60417	38.5	36.66		2.60417	38.4	36.74		2.60417	37.6	37.05		4.23958	38.1	38.8		2.60417	37	36.32		2.60417	37.5	36.75	2.60417	37.7	36.34		4.20833	37.2	38.4		2.60417	40.2	37
2.61458	38.5	36.66		2.61458	38.5	36.63		2.61458	37.6	36.95		4.25	38.2	38.6		2.61458	36.8	36.23		2.61458	37.6	36.85	2.61458	37.7	36.34		4.21875	37.2	38.4		2.61458	40.2	37.1
2.625	38.6	36.67		2.625	38.5	36.53		2.625	37.7	36.76		4.26042	38.3	38.8		2.625	37	36.13		2.625	37.6	36.85	2.625	37.6	36.44		4.22917	37.3	38.3		2.625	40.1	36.9
2.63542	38.5	36.67		2.63542	38.5	36.63		2.63542	37.6	36.76		4.27083	38	38.6		2.63542	37	36.24		2.63542	37.7	36.75	2.63542	37.5	36.44		4.23958	37.4	38.3		2.63542	40	36.9
2.64583	38.8	36.77		2.64583	38.5	36.73		2.64583	37.7	36.76		4.28125	37.9	38.6		2.64583	37	36.15		2.64583	37.6	36.75	2.64583	37.7	36.54		4.25	37.6	38.2		2.64583	39.9	37
2.65625	38.8	36.57		2.65625	38.5	36.52		2.65625	37.8	36.76		4.29167	37.8	38.6		2.65625	37	36.15		2.65625	37.6	36.75	2.65625	37.8	36.64		4.26042	37.6	38.2		2.65625	40	37.1
2.66667	38.7	36.67		2.66667	38.5	36.42		2.66667	37.7	36.76		4.30208	38	38.5		2.66667	37	36.06		2.66667	37.8	36.75	2.66667	37.7	36.74		4.27083	37.7	38.2		2.66667	39.9	37.1
2.67708	38.6	36.67		2.67708	38.4	36.62		2.67708	37.7	36.66		4.3125	38.1	38.5		2.67708	37.1	36.06		2.67708	37.6	36.65	2.67708	37.6	36.64		4.28125	37.8	38.2		2.67708	39.8	37.1
2.6875	38.6	36.67		2.6875	38.5	36.72		2.6875	37.8	36.76		4.32292	38	38.4		2.6875	37	36.17		2.6875	37.5	36.64	2.6875	37.8	36.63		4.29167	37.7	38.3		2.6875	39.8	37.1
2.69792	38.6	36.67		2.69792	38.5	36.72		2.69792	37.8	36.76		4.33333	37.9	38.2		2.69792	37	36.07		2.69792	37.6	36.64	2.69792	37.8	36.83		4.30208	37.8	38.3		2.69792	39.8	37
2.70833	38.7	36.68		2.70833	38.5	36.81		2.70833	37.9	36.76		4.34375	38.1	38		2.70833	37	36.18		2.70833	37.6	36.64	2.70833	37.6	36.73		4.3125	37.8	38.3		2.70833	39.6	37
2.71875	38.7	36.58		2.71875	38.5	36.61		2.71875	37.7	36.57		4.35417	38.2	37.9		2.71875	37.1	36.08		2.71875	37.6	36.64	2.71875	37.5	36.83		4.32292	37.6	38.2		2.71875	39.6	37.1
2.72917	38.6	36.68		2.72917	38.5	36.71		2.72917	37.7	36.57		4.36458	38.3	37.8		2.72917	37	36.19		2.72917	37.5	36.64	2.72917	37.7	36.73		4.33333	37.8	38		2.72917	39.7	37
2.73958	38.6	36.58		2.73958	38.6	36.61		2.73958	37.8	36.57		4.375	38.3	37.8		2.73958	36.9	36.09		2.73958	37.4	36.64	2.73958	37.8	36.83		4.34375	37.9	38		2.73958	39.8	37
2.75	38.8	36.58		2.75	38.8	36.61		2.75	37.8	36.67		4.38542	38.3	37.5		2.75	37	36.1		2.75	37.5	36.64	2.75	37.7	36.93		4.35417	38	38		2.75	39.7	37
2.76042	39	36.68		2.76042	38.8	36.6		2.76042	37.9	36.67		4.39583	38.3	37.6		2.76042	37	36.3		2.76042	37.4	36.64	2.76042	37.7	36.83		4.36458	37.9	38		2.76042	39.5	36.9
2.77083	39.1	36.68		2.77083	38.7	36.7		2.77083	38.1	36.67		4.40625	38.2	37.6		2.77083	37	36.51		2.77083	37.2	36.74	2.77083	37.5	36.93		4.375	37.9	38.3		2.77083	39.5	37
2.78125	39.3	36.68		2.78125	38.7	36.6		2.78125	38	36.47		4.41667	38.2	37.5		2.78125	37.1	36.51		2.78125	37.3	36.64	2.78125	37.6	36.93		4.38542	37.9	38.3		2.78125	39.6	37.1
2.79167	39.4	36.68		2.79167	38.7	36.7		2.79167	38	36.37		4.42708	38.3	37.4		2.79167	37	36.62		2.79167	37.2	36.74	2.79167	37.8	37.03		4.39583	38	38.3		2.79167	39.7	37
2.80208	39.4	36.78		2.80208	38.6	36.7		2.80208	38.2	36.47		4.4375	38.1	36.9		2.80208	37	36.62		2.80208	37.3	36.73	2.80208	37.9	36.82		4.40625	37.9	38.4		2.80208	39.5	37.1
2.8125	39.5	36.78		2.8125	38.7	36.79		2.8125	38	36.67		4.44792	38.1	36.5		2.8125	37.3	36.62		2.8125	37.4	36.73	2.8125	37.9	36.82		4.41667	37.7	38.4		2.8125	39.5	36.7
2.82292	39.5	36.98		2.82292	38.6	36.79		2.82292	37.9	36.57		4.45833	38.1	36.4		2.82292	37.4	36.73		2.82292	37.3	36.73	2.82292	37.7	36.92		4.42708	37.6	38.2		2.82292	39.4	36.9
2.83333	39.4	36.99		2.83333	38.7	36.89		2.83333	38.1	36.67		4.46875	38.2	36.4		2.83333	37.1	36.83		2.83333	37.4	36.83	2.83333	37.8	36.92		4.4375	37.5	38		2.83333	39.2	37.1
2.84375	39.4	37.09		2.84375	38.7	36.99		2.84375	38.2	36.77		4.47917	38.1	36.2		2.84375	37.3	36.64		2.84375	37.4	36.93	2.84375	37.8	36.92		4.44792	37.4	37.9		2.84375	39.2	37.2
2.85417	39.4	37.39		2.85417	38.5	37.09		2.85417	38.2	36.88		4.48958	38.2	36.1		2.85417	37.3	36.74		2.85417	37.4	36.93	2.85417	37.8	37.02		4.45833	37.1	37.7		2.85417	39.3	37.2
2.86458	39.4	37.39		2.86458	38.7	37.19		2.86458	38.1	36.78		4.5	38	36		2.86458	37.4	36.85		2.86458	37.4	36.93	2.86458	37.8	37.22		4.46875	37.1	37.6		2.86458	39.3	37.3
2.875	39.5	37.59		2.875	38.7	37.28		2.875	38.2	36.88		4.51042	38	36.1		2.875	37.4	36.85		2.875	37.4	36.93	2.875	37.7	37.02		4.47917	37.1	37.5		2.875	39.1	37
2.88542	39.5	37.49		2.88542	38.8	37.18		2.88542	38.3	36.98		4.52083	38.1	36		2.88542	37.4	36.75		2.88542	37.5	36.93	2.88542	37.5	37.22		4.48958	37	37.3		2.88542	39.1	36.4
2.89583	39.6	37.59		2.89583	38.8	37.08		2.89583	38.4	37.08		4.53125	37.7	36		2.89583	37.5	37.16		2.89583	37.5	36.83	2.89583	37.5	37.32		4.5	36.9	37		2.89583	39.1	36.5
2.90625	39.6	37.59		2.90625	38.7	37.28		2.90625	38.4	37.08		4.54167	37.7	36		2.90625	37.7	37.16		2.90625	37.5	36.53	2.90625	37.7	37.02		4.51042	36.8	37		2.90625	39.1	36.9
2.91667	39.7	37.49		2.91667	38.7	37.48		2.91667	38.4	37.28		4.55208	37.6	36		2.91667	37.7	37.47		2.91667	37.5	36.63	2.91667	37.8	37.22		4.52083	36.8	37		2.91667	39.2	37.5
2.92708	39.6	37.59		2.92708	38.9	37.68		2.92708	38.5	37.28		4.5625	37.5	36		2.92708	38	37.27		2.92708	37.5	36.83	2.92708	38.1	37.12		4.53125	36.9	36.7		2.92708	38.9	37.6
2.9375	39.6	37.49		2.9375	38.8	37.68		2.9375	38.4	37.48		4.57292	37.4	36.1		2.9375	38	37.37		2.9375	37.6	37.22	2.9375	38	37.12		4.54167	36.9	36.6		2.9375	39	37.6
2.94792	39.5	37.59		2.94792	39	37.67		2.94792	38.4	37.38		4.58333	37.4	36.1		2.94792	38.1	37.38		2.94792	37.7	37.32	2.94792	38.3	37.02		4.55208	36.9	36.7		2.94792	39	37.5
2.95833	39.4	37.49		2.95833	39.1	37.67		2.95833	38.6	37.48		4.59375	37.4	36		2.95833	38.1	37.58		2.95833	37.3	37.32	2.95833	38.3	37.12		4.5625	36.9	36.8		2.95833	39	37.7
2.96875	39.4	37.59		2.96875	39.2	37.67		2.96875	38.7	37.68		4.60417	37.3	36		2.96875	37.9	37.08		2.96875	36.9	37.52	2.96875	38.4	37.12		4.57292	37	36.8		2.96875	38.9	37.9
2.97917	39.4	37.79		2.97917	39.4	37.67		2.97917	38.7	37.58		4.61458	37.3	36.1		2.97917	38.3	37.19		2.97917	37	37.52	2.97917	38.3	37.51		4.58333	36.8	36.9		2.97917	38.9	38.3
2.98958	39.2	37.79		2.98958	39.3	37.77		2.98958	38.8	37.68		4.625	37.3	36		2.98958	38.4	37.39		2.98958	37.2	37.42	2.98958	38.1	37.31		4.59375	36.7	37		2.98958	38.9	38.2
3	39.1	37.79		3	39.3	38.17		3	39	37.38		4.63542	37.4	36		3	38.3	37.29		3	37.4	37.52	3	38.1	37.41		4.60417	36.7	36.9		3	38.7	37.6
3.01042	39.3	37.79		3.01042	39.3	38.22		3.01042	39	37.49		4.64583	37.3	36.1		3.01042	38.3	37.37		3.01042	37.5	37.62	3.01042	38.2	37.46		4.61458	36.8	36.9		3.01042	38.6	37.5
3.02083	39	37.71		3.02083	39.3	38.47		3.02083	38.9	37.27		4.65625	37.3	36		3.02083	38.3	37.29		3.02083	37.4	37.72	3.02083	38.2	37.93		4.625	36.7	37		3.02083	38.7	37.4
3.03125	39.1	37.73		3.03125	39.1	38.37		3.03125	38.9	37.48		4.66667	37.4	36.1		3.03125	38.4	37.5		3.03125	37.6	38.01	3.03125	38.3	37.73		4.63542	36.8	36.8		3.03125	38.8	37.5
3.04167	39	37.65		3.04167	39	38.26		3.04167	38.8	37.49		4.67708	37.3	36.1		3.04167	38.4	37.32		3.04167	37.5	37.81	3.04167	38.3	37.72		4.64583	36.6	36.9		3.04167	38.5	37.5
3.05208	38.9	37.66		3.05208	39.1	38.25		3.05208	39.1	37.89		4.6875	37.3	36		3.05208	38.6	37.03		3.05208	37.8	37.8	3.05208	38	37.82		4.65625	36.7	37		3.05208	38.1	37.6
3.0625	39.1	37.77		3.0625	39.1	38.25		3.0625	39.2	37.9		4.69792	37.3	36		3.0625	38.2	37.34		3.0625	37.6	37.7	3.0625	38.3	37.91		4.66667	36.7	37		3.0625	38.1	37.8
3.07292	39.2	37.79		3.07292	39	38.34		3.07292	39	37.9		4.70833	36.8	35.9		3.07292	38.3	37.26		3.07292	37.8	37.69	3.07292	38.4	37.9		4.67708	36.7	36.9		3.07292	38.3	38.2
3.08333	39.3	37.8		3.08333	39	38.54		3.08333	39.2	37.81		4.71875	37	36		3.08333	38.7	37.47		3.08333	37.8	37.89	3.08333	38.4	38		4.6875	36.8	36.9		3.08333	38.4	37.9
3.09375	39.2	37.71		3.09375	38.9	38.43		3.09375	39.2	37.81		4.72917	37.2	36		3.09375	38.3	37.48		3.09375	37.7	37.78	3.09375	38.4	37.99		4.69792	36.8	36.9		3.09375	38.3	37.7
3.10417	39.3	37.72		3.10417	39	38.32		3.10417	39.3	37.82		4.73958	37	35.9		3.10417	38.2	37.4		3.10417	37.9	37.78	3.10417	38.3	37.59		4.70833	36.7	36.9		3.10417	38.5	37.7
3.11458	39.3	37.84		3.11458	38.8	38.22		3.11458	39.1	37.92		4.75	36.7	35.9		3.11458	37.9	37.21		3.11458	38	37.57	3.11458	38.3	37.68		4.71875	36.8	36.9		3.11458	38.5	38
3.125	39.3	37.95		3.125	38.8	38.51		3.125	39.2	37.73		4.76042	36.5	36		3.125	38.2	37.32		3.125	38	37.77	3.125	38.1	37.98		4.72917	36.7	37		3.125	38.6	37.7
3.13542	39.4	37.86		3.13542	38.8	38.31		3.13542	39.2	37.93		4.77083	36.4	36		3.13542	38.4	37.43		3.13542	37.9	37.67	3.13542	38.1	37.97		4.73958	36.7	37		3.13542	38.7	38.4
3.14583	39.4	37.77		3.14583	39	38.2		3.14583	39.3	37.94		4.78125	36.1	36		3.14583	38.3	37.45		3.14583	38.1	37.66	3.14583	37.7	37.86		4.75	36.7	36.9		3.14583	38.9	38.2
3.15625	39.5	37.68		3.15625	39.2	38.1		3.15625	39.4	38.04		4.79167	36.2	35.9		3.15625	38.4	37.56		3.15625	38.1	37.56	3.15625	37.8	37.96		4.76042	36.5	36.9		3.15625	39	37.88
3.16667	39.4	37.79		3.16667	39.3	38.09		3.16667	39.4	37.85		4.80208	36.2	36		3.16667	37.7	37.47		3.16667	38	37.65	3.16667	38.1	38.06		4.77083	36.4	37		3.16667	38.3	38.06
3.17708	39.4	37.89		3.17708	39.5	38.08		3.17708	39.7	37.75		4.8125	36.2	35.9		3.17708	38.1	37.38		3.17708	38.1	37.85	3.17708	38.2	37.95		4.78125	36.4	37		3.17708	38.4	37.84
3.1875	39.5	37.8		3.1875	39.3	38.18		3.1875	39.6	37.96		4.82292	36.1	36		3.1875	38.1	37.19		3.1875	38.1	38.05	3.1875	38.2	38.05		4.79167	36.5	37		3.1875	38.5	38.33
3.19792	39.5	37.71		3.19792	39.3	38.17		3.19792	39.7	37.96		4.83333	36.3	36.1		3.19792	38.1	37.3		3.19792	38	37.74	3.19792	38	38.04		4.80208	36.5	36.9		3.19792	38.6	38.42
3.20833	39.7	37.82		3.20833	39.5	38.17		3.20833	39.7	37.96		4.84375	36.2	36.1		3.20833	37.9	37.31		3.20833	38.2	37.74	3.20833	38.1	37.54		4.8125	36.6	36.9		3.20833	38.6	37.52
3.21875	39.9	38.13		3.21875	39.6	38.06		3.21875	39.7	37.67		4.85417	36.1	36		3.21875	38.3	37.52		3.21875	38.1	37.84	3.21875	38.1	37.73		4.82292	36.5	37		3.21875	38.5	37.21
3.22917	39.9	38.13		3.22917	39.8	37.96		3.22917	39.8	37.77		4.86458	35.9	36.2		3.22917	38.3	37.43		3.22917	38.2	37.93	3.22917	38.2	37.43		4.83333	36.5	36.8		3.22917	38.5	37.21
3.23958	39.9	38.04		3.23958	39.8	38.26		3.23958	39.8	37.57		4.875	36.1	36.3		3.23958	38.3	37.54		3.23958	38	37.63	3.23958	38.3	37.33		4.84375	36.4	36.9		3.23958	38.4	37.61
3.25	39.8	37.85		3.25	39.6	38.35		3.25	39.7	37.68		4.88542	36	36.7		3.25	38.2	37.46		3.25	38	38.03	3.25	38	37.82		4.85417	36.4	36.8		3.25	38.5	37.6
3.26042	39.8	37.95		3.26042	39.5	38.65		3.26042	39.9	37.78		4.89583	36	37.2		3.26042	38.3	37.77		3.26042	38	37.92	3.26042	38.3	37.72		4.86458	36.4	36.8		3.26042	38.7	38
3.27083	39.8	37.86		3.27083	39.2	38.44		3.27083	40	38.08		4.90625	36.7	37.9		3.27083	38.2	37.78		3.27083	38	37.72	3.27083	38.1	37.81		4.875	36.3	36.9		3.27083	38.8	38.2
3.28125	40	37.86		3.28125	39.6	38.34		3.28125	40	38.39		4.91667	36.9	38		3.28125	38.5	37.78		3.28125	37.9	37.72	3.28125	38.4	38.21		4.88542	36.3	36.8		3.28125	38.7	37.9
3.29167	39.9	37.87		3.29167	39.7	38.33		3.29167	40	38.39		4.92708	36.3	38		3.29167	38.3	37.59		3.29167	37.9	37.71	3.29167	38.6	37.91		4.89583	36.3	36.8		3.29167	38.4	37.6
3.30208	39.8	37.68		3.30208	39.7	38.33		3.30208	40.1	38.49		4.9375	36.3	37.9		3.30208	38.1	37.8		3.30208	37.8	37.81	3.30208	38.4	38		4.90625	36.4	36.9		3.30208	38.3	37.9
3.3125	39.8	37.48		3.3125	39.7	38.12		3.3125	40	38.5		4.94792	36.3	38.1		3.3125	38.1	37.71		3.3125	38	37.61	3.3125	38.4	38.1		4.91667	36.8	36.8		3.3125	38.2	37.7
3.32292	39.9	37.49		3.32292	39.5	38.52		3.32292	40.1	38.4		4.95833	36.4	38		3.32292	38.1	37.32		3.32292	37.8	37.31	3.32292	38.2	37.7		4.92708	36.8	36.8		3.32292	38.7	38
3.33333	39.9	37.39		3.33333	39.8	38.32		3.33333	40	38.3		4.96875	36.4	38.1		3.33333	38	37.43		3.33333	37.8	37.6	3.33333	38.3	37.8		4.9375	37.3	36.8		3.33333	38.8	38
3.34375	40	37.29		3.34375	40	38.41		3.34375	40.2	38.3		4.97917	36.8	38.1		3.34375	37.8	37.34		3.34375	37.6	37.6	3.34375	38.5	37.79		4.94792	37.4	37.2		3.34375	38.7	37.8
3.35417	39.9	37.3		3.35417	40	38.21		3.35417	40.2	38.41		4.98958	37.1	38.2		3.35417	37.8	37.35		3.35417	37.7	37.6	3.35417	38.3	37.79		4.95833	37.6	37.4		3.35417	38.5	37.6
3.36458	39.9	37.3		3.36458	39.8	38.21		3.36458	40.2	38.41		5	36.8	37		3.36458	37.6	37.16		3.36458	37.7	37.5	3.36458	38.2	37.99		4.96875	37.7	37.8		3.36458	38.4	37.4
3.375	39.9	37.21		3.375	39.8	38.3		3.375	40.1	38.31		5.01042	36.6	36.86		3.375	37.5	37.17		3.375	38	37.29	3.375	38	37.78		4.97917	37.7	38		3.375	38.8	37.4
3.38542	40	37.21		3.38542	39.9	38.1		3.38542	40.1	38.21		5.02083	36.6	36.99		3.38542	37.3	36.97		3.38542	37.9	37.59	3.38542	37.8	37.68		4.98958	37.7	37.9		3.38542	38.6	37.5
3.39583	39.9	37.01		3.39583	39.7	37.79		3.39583	40.1	38.12		5.03125	36.7	37.37		3.39583	37.3	36.88		3.39583	37.7	37.69	3.39583	37.6	37.78		5	37.4	37.9		3.39583	38.9	37.5
3.40625	39.9	36.92		3.40625	39.7	37.69		3.40625	40	38.02		5.04167	37.1	37.75		3.40625	37.1	36.89		3.40625	37.9	37.89	3.40625	37.4	37.48		5.01042	37.8	37.89		3.40625	38.9	37.5
3.41667	39.8	37.02		3.41667	39.5	37.59		3.41667	39.9	37.82		5.05208	37.4	37.94		3.41667	37.1	36.7		3.41667	38.3	37.89	3.41667	37.4	37.48		5.02083	38	37.83		3.41667	38.5	37.4
3.42708	39.9	37.02		3.42708	39.5	37.48		3.42708	40.1	37.82		5.0625	37.6	38.06		3.42708	37	36.41		3.42708	38.3	37.88	3.42708	37.3	37.17		5.03125	37.8	38.16		3.42708	38.3	37
3.4375	39.8	36.93		3.4375	39.9	37.28		3.4375	40	37.73		5.07292	38	38.14		3.4375	37	36.51		3.4375	38.2	37.78	3.4375	37.3	37.17		5.04167	37.8	38.28		3.4375	38.6	36.9
3.44792	39.8	36.93		3.44792	39.8	37.28		3.44792	40.1	37.73		5.08333	38.1	38.1		3.44792	37	36.42		3.44792	38.2	37.78	3.44792	37.3	36.87		5.05208	37.9	38.1		3.44792	38.9	37.2
3.45833	39.8	36.93		3.45833	39.8	37.17		3.45833	40.1	37.73		5.09375	38.3	38.23		3.45833	37	36.63		3.45833	38.2	37.78	3.45833	37.1	36.97		5.0625	38	38.22		3.45833	38.9	37.2
3.46875	39.9	36.94		3.46875	39.8	37.17		3.46875	40.1	37.63		5.10417	38.2	38.26		3.46875	36.9	36.64		3.46875	38.1	37.68	3.46875	37.1	36.96		5.07292	37.8	38.34		3.46875	38.9	37.3
3.47917	39.7	36.84		3.47917	39.7	37.07		3.47917	40.3	37.63		5.11458	38.3	38.47		3.47917	37	36.54		3.47917	38.1	37.67	3.47917	37	36.86		5.08333	37.7	38.55		3.47917	38.8	37.2
3.48958	39.8	36.84		3.48958	39.9	37.07		3.48958	40.3	37.44		5.125	38.3	38.48		3.48958	37	36.75		3.48958	38	37.57	3.48958	37	36.76		5.09375	37.8	38.56		3.48958	38.7	37.2
3.5	39.8	36.84		3.5	40	36.96		3.5	40.3	37.54		5.13542	38.3	38.39		3.5	36.9	36.66		3.5	37.9	37.57	3.5	37	36.76		5.10417	38.1	38.46		3.5	38.6	37.1
3.51042	39.8	36.85		3.51042	39.8	36.86		3.51042	40.3	37.64		5.14583	38.3	38.29		3.51042	36.7	36.66		3.51042	37.9	37.47	3.51042	36.8	36.76		5.11458	37.9	38.47		3.51042	38.4	37.2
3.52083	39.9	36.65		3.52083	40	36.86		3.52083	40.3	37.54		5.15625	38.4	38.19		3.52083	36.8	36.57		3.52083	37.8	37.37	3.52083	36.8	36.76		5.125	37.8	38.58		3.52083	38.7	37.2
3.53125	39.6	36.75		3.53125	39.9	36.85		3.53125	40.1	37.34		5.16667	38.4	38.1		3.53125	36.8	36.58		3.53125	37.6	37.16	3.53125	36.9	36.75		5.13542	37.9	38.58		3.53125	38.9	37.2
3.54167	39.7	36.65		3.54167	39.9	36.85		3.54167	40.3	37.14		5.17708	38.4	38.3		3.54167	36.7	36.59		3.54167	37.5	37.16	3.54167	36.8	36.85		5.14583	38	38.58		3.54167	38.8	37.2
3.55208	39.7	36.65		3.55208	40	36.95		3.55208	40.3	36.85		5.1875	38.4	38.3		3.55208	36.7	36.49		3.55208	37.4	37.16	3.55208	36.8	36.65		5.15625	37.8	38.49		3.55208	38.5	37.2
3.5625	39.8	36.56		3.5625	40	36.75		3.5625	40.3	37.05		5.19792	38.3	38.4		3.5625	36.6	36.5		3.5625	37.4	37.16	3.5625	36.8	36.55		5.16667	37.9	38.49		3.5625	38.6	37.1
3.57292	39.9	36.66		3.57292	39.9	36.74		3.57292	40.3	37.15		5.20833	38.4	38.4		3.57292	36.7	36.5		3.57292	37.4	37.06	3.57292	36.7	36.45		5.17708	37.9	38.39		3.57292	38.4	37
3.58333	39.8	36.66		3.58333	39.9	36.64		3.58333	40.2	37.05		5.21875	38.4	38.6		3.58333	36.6	36.51		3.58333	37.3	36.96	3.58333	36.8	36.35		5.1875	38	38.39		3.58333	38.2	37
3.59375	39.8	36.56		3.59375	39.9	36.64		3.59375	40.2	37.05		5.22917	38.4	38.6		3.59375	36.6	36.32		3.59375	37.2	36.96	3.59375	36.6	36.54		5.19792	38	38.39		3.59375	38.1	36.9
3.60417	39.9	36.66		3.60417	39.9	36.74		3.60417	40.2	37.05		5.23958	38.3	38.8		3.60417	36.8	36.32		3.60417	37	36.75	3.60417	36.9	36.34		5.20833	38.2	38.4		3.60417	38.1	37
3.61458	39.7	36.66		3.61458	39.8	36.63		3.61458	40.1	36.95		5.25	38.4	38.6		3.61458	36.6	36.23		3.61458	37	36.85	3.61458	36.9	36.34		5.21875	38.2	38.4		3.61458	38	37.1
3.625	39.7	36.67		3.625	39.8	36.53		3.625	40.1	36.76		5.26042	38.1	38.8		3.625	36.6	36.13		3.625	37	36.85	3.625	37	36.44		5.22917	38.1	38.3		3.625	37.8	36.9
3.63542	39.7	36.67		3.63542	39.6	36.63		3.63542	40.1	36.76		5.27083	38.3	38.6		3.63542	36.6	36.24		3.63542	37	36.75	3.63542	36.9	36.44		5.23958	38.2	38.3		3.63542	37.6	36.9
3.64583	39.9	36.77		3.64583	39.6	36.73		3.64583	40.1	36.76		5.28125	38.1	38.6		3.64583	36.7	36.15		3.64583	37	36.75	3.64583	36.9	36.54		5.25	38.2	38.2		3.64583	37.6	37
3.65625	40	36.57		3.65625	39.7	36.52		3.65625	40	36.76		5.29167	38.1	38.6		3.65625	36.6	36.15		3.65625	36.9	36.75	3.65625	36.8	36.64		5.26042	38.2	38.2		3.65625	37.8	37.1
3.66667	40	36.67		3.66667	39.7	36.42		3.66667	40	36.76		5.30208	38	38.5		3.66667	36.4	36.06		3.66667	36.9	36.75	3.66667	36.9	36.74		5.27083	38.2	38.2		3.66667	38	37.1
3.67708	40.2	36.67		3.67708	39.6	36.62		3.67708	40.1	36.66		5.3125	38.2	38.5		3.67708	36.4	36.06		3.67708	36.9	36.65	3.67708	36.8	36.64		5.28125	38.3	38.2		3.67708	37.8	37.1
3.6875	40.2	36.67		3.6875	39.6	36.72		3.6875	39.9	36.76		5.32292	38.3	38.4		3.6875	36.7	36.17		3.6875	36.9	36.64	3.6875	36.9	36.63		5.29167	38.2	38.3		3.6875	37.8	37.1
3.69792	40.1	36.67		3.69792	39.5	36.72		3.69792	39.8	36.76		5.33333	38.4	38.2		3.69792	36.6	36.07		3.69792	36.8	36.64	3.69792	36.7	36.83		5.30208	38.2	38.3		3.69792	37.8	37
3.70833	40	36.68		3.70833	39.5	36.81		3.70833	39.9	36.76		5.34375	38.2	38		3.70833	36.7	36.18		3.70833	36.7	36.64	3.70833	36.8	36.73		5.3125	38.2	38.3		3.70833	37.9	37
3.71875	40	36.58		3.71875	39.5	36.61		3.71875	39.9	36.57		5.35417	38.1	37.9		3.71875	36.7	36.08		3.71875	36.7	36.64	3.71875	36.8	36.83		5.32292	38	38.2		3.71875	38	37.1
3.72917	40.2	36.68		3.72917	39.3	36.71		3.72917	39.8	36.57		5.36458	38.3	37.8		3.72917	36.8	36.19		3.72917	36.7	36.64	3.72917	36.8	36.73		5.33333	38	38		3.72917	37.8	37
3.73958	40.1	36.58		3.73958	39.4	36.61		3.73958	39.9	36.57		5.375	38.3	37.8		3.73958	36.6	36.09		3.73958	36.6	36.64	3.73958	36.8	36.83		5.34375	38.1	38		3.73958	37.9	37
3.75	40.1	36.58		3.75	39.3	36.61		3.75	39.9	36.67		5.38542	38.4	37.5		3.75	36.8	36.1		3.75	36.6	36.64	3.75	36.9	36.93		5.35417	38.1	38		3.75	37.8	37
3.76042	40.2	36.68		3.76042	39.4	36.6		3.76042	39.5	36.67		5.39583	38.4	37.6		3.76042	36.8	36.3		3.76042	36.6	36.64	3.76042	36.8	36.83		5.36458	37.9	38		3.76042	37.9	36.9
3.77083	40.2	36.68		3.77083	39.4	36.7		3.77083	39.5	36.67		5.40625	38.4	37.6		3.77083	36.9	36.51		3.77083	36.5	36.74	3.77083	37	36.93		5.375	37.8	38.3		3.77083	38	37
3.78125	40.1	36.68		3.78125	39.4	36.6		3.78125	39.4	36.47		5.41667	38.3	37.5		3.78125	36.9	36.51		3.78125	36.6	36.64	3.78125	36.8	36.93		5.38542	37.9	38.3		3.78125	38.2	37.1
3.79167	40.1	36.68		3.79167	39.3	36.7		3.79167	39.4	36.37		5.42708	38.3	37.4		3.79167	37	36.62		3.79167	36.6	36.74	3.79167	36.8	37.03		5.39583	37.9	38.3		3.79167	37.9	37
3.80208	40.1	36.78		3.80208	39.1	36.7		3.80208	39.4	36.47		5.4375	38.3	36.9		3.80208	37.1	36.62		3.80208	36.6	36.73	3.80208	36.8	36.82		5.40625	37.5	38.4		3.80208	38	37.1
3.8125	40.2	36.78		3.8125	39.1	36.79		3.8125	39.3	36.67		5.44792	38.4	36.5		3.8125	36.9	36.62		3.8125	36.6	36.73	3.8125	36.8	36.82		5.41667	37	38.4		3.8125	38.1	36.7
3.82292	40.3	36.98		3.82292	39.1	36.79		3.82292	39.2	36.57		5.45833	38.3	36.4		3.82292	37	36.73		3.82292	36.6	36.73	3.82292	36.9	36.92		5.42708	37	38.2		3.82292	38.1	36.9
3.83333	40.1	36.99		3.83333	39	36.89		3.83333	39.2	36.67		5.46875	38.4	36.4		3.83333	37.2	36.83		3.83333	36.6	36.83	3.83333	36.8	36.92		5.4375	36.9	38		3.83333	38.1	37.1
3.84375	40.1	37.09		3.84375	39	36.99		3.84375	39.2	36.77		5.47917	38.2	36.2		3.84375	37.2	36.64		3.84375	36.6	36.93	3.84375	36.6	36.92		5.44792	36.8	37.9		3.84375	38	37.2
3.85417	40.1	37.39		3.85417	38.8	37.09		3.85417	38.9	36.88		5.48958	38	36.1		3.85417	37.2	36.74		3.85417	36.6	36.93	3.85417	36.7	37.02		5.45833	36.7	37.7		3.85417	37.9	37.2
3.86458	40.1	37.39		3.86458	39.1	37.19		3.86458	38.8	36.78		5.5	38.1	36		3.86458	37.3	36.85		3.86458	36.6	36.93	3.86458	36.6	37.22		5.46875	36.5	37.6		3.86458	37.9	37.3
3.875	40.1	37.59		3.875	38.8	37.28		3.875	38.7	36.88		5.51042	38.1	36.1		3.875	37.2	36.85		3.875	36.6	36.93	3.875	36.5	37.02		5.47917	36.7	37.5		3.875	37.7	37
3.88542	40.1	37.49		3.88542	38.9	37.18		3.88542	38.8	36.98		5.52083	38.1	36		3.88542	37.2	36.75		3.88542	36.6	36.93	3.88542	36.5	37.22		5.48958	36.6	37.3		3.88542	37.8	36.4
3.89583	40	37.59		3.89583	38.9	37.08		3.89583	38.8	37.08		5.53125	37.9	36		3.89583	37.3	37.16		3.89583	36.6	36.83	3.89583	36.7	37.32		5.5	36.5	37		3.89583	37.5	36.5
3.90625	40	37.59		3.90625	38.8	37.28		3.90625	38.9	37.08		5.54167	37.9	36		3.90625	37.5	37.16		3.90625	36.6	36.53	3.90625	36.7	37.02		5.51042	36.5	37		3.90625	37.6	36.9
3.91667	40	37.49		3.91667	39	37.48		3.91667	38.8	37.28		5.55208	37.8	36		3.91667	37.8	37.46		3.91667	36.7	36.63	3.91667	36.7	37.22		5.52083	36.5	37		3.91667	37.6	37.5
3.92708	40	37.59		3.92708	38.7	37.68		3.92708	38.8	37.28		5.5625	37.7	36		3.92708	37.7	37.27		3.92708	36.7	36.83	3.92708	36.8	37.12		5.53125	36.5	36.7		3.92708	37.5	37.6
3.9375	40	37.49		3.9375	39.3	37.68		3.9375	38.8	37.48		5.57292	37.5	36.1		3.9375	37.5	37.37		3.9375	36.7	37.22	3.9375	36.9	37.12		5.54167	36.6	36.6		3.9375	37.5	37.6
3.94792	39.9	37.59		3.94792	39.3	37.67		3.94792	39	37.38		5.58333	37	36.1		3.94792	37.8	37.38		3.94792	36.6	37.32	3.94792	37.1	37.02		5.55208	36.5	36.7		3.94792	37.5	37.5
3.95833	39.9	37.49		3.95833	39	37.67		3.95833	39	37.48		5.59375	37.3	36		3.95833	38	37.58		3.95833	36.9	37.32	3.95833	37.2	37.12		5.5625	36.6	36.8		3.95833	37.5	37.7
3.96875	39.9	37.59		3.96875	38.7	37.67		3.96875	38.7	37.68		5.60417	37.2	36		3.96875	37.9	37.08		3.96875	37	37.52	3.96875	37.3	37.12		5.57292	36.6	36.8		3.96875	37.5	37.9
3.97917	40	37.79		3.97917	38.7	37.67		3.97917	38.7	37.58		5.61458	37	36.1		3.97917	38	37.19		3.97917	36.5	37.52	3.97917	37.2	37.51		5.58333	36.6	36.9		3.97917	37.5	38.3
3.98958	39.9	37.79		3.98958	38.8	37.77		3.98958	38.7	37.68		5.625	36.6	36		3.98958	37.8	37.39		3.98958	36.7	37.42	3.98958	37.1	37.31		5.59375	36.6	37		3.98958	37.4	38.2
4	40	37.79		4	38.9	38.17		4	38.7	37.38		5.63542	37	36		4	37.9	37.29		4	37.1	37.52	4	37.2	37.41		5.60417	36.6	36.9		4	37.5	37.6
4.01042	39.8	37.79		4.01042	39.2	38.22		4.01042	38.6	37.49		5.64583	37.1	36.1		4.01042	38.1	37.37		4.01042	37.3	37.62	4.01042	37.1	37.46		5.61458	36.4	36.9		4.01042	37.5	37.5
4.02083	40	37.71		4.02083	39.4	38.47		4.02083	38.6	37.27		5.65625	37.3	36		4.02083	38.3	37.29		4.02083	37.3	37.72	4.02083	36.9	37.93		5.625	36.5	37		4.02083	37.5	37.4
4.03125	39.8	37.73		4.03125	39.6	38.37		4.03125	38.6	37.48		5.66667	37.4	36.1		4.03125	37.9	37.5		4.03125	37.4	38.01	4.03125	37	37.73		5.63542	36.5	36.8		4.03125	37.4	37.5
4.04167	39.9	37.65		4.04167	39.4	38.26		4.04167	38.7	37.49		5.67708	37.1	36.1		4.04167	37.4	37.32		4.04167	37.3	37.81	4.04167	37.1	37.72		5.64583	36.6	36.9		4.04167	37.4	37.5
4.05208	39.8	37.66		4.05208	39.4	38.25		4.05208	38.7	37.89		5.6875	36.9	36		4.05208	37.2	37.03		4.05208	37.3	37.8	4.05208	37.4	37.82		5.65625	36.5	37		4.05208	37.1	37.6
4.0625	39.6	37.77		4.0625	39.3	38.25		4.0625	38.6	37.9		5.69792	37	36		4.0625	37.3	37.34		4.0625	37.4	37.7	4.0625	37.6	37.91		5.66667	36.6	37		4.0625	37.5	37.8
4.07292	39.7	37.79		4.07292	39.2	38.34		4.07292	38.5	37.9		5.70833	37.1	35.9		4.07292	37.3	37.26		4.07292	37.6	37.69	4.07292	37.7	37.9		5.67708	36.5	36.9		4.07292	37.5	38.2
4.08333	39.6	37.8		4.08333	39.2	38.54		4.08333	38.4	37.81		5.71875	36.8	36		4.08333	37.2	37.47		4.08333	37.7	37.89	4.08333	37.6	38		5.6875	36.7	36.9		4.08333	37.5	37.9
4.09375	39.6	37.71		4.09375	39.4	38.43		4.09375	38.2	37.81		5.72917	36.5	36		4.09375	37.5	37.48		4.09375	37.8	37.78	4.09375	37.6	37.99		5.69792	36.5	36.9		4.09375	37.5	37.7
4.10417	39.7	37.72		4.10417	39.2	38.32		4.10417	38.2	37.82		5.73958	36.3	35.9		4.10417	37.8	37.4		4.10417	37.6	37.78	4.10417	37.7	37.59		5.70833	36.6	36.9		4.10417	37.5	37.7
4.11458	39.6	37.84		4.11458	39.3	38.22		4.11458	38.2	37.92		5.75	36.1	35.9		4.11458	38	37.21		4.11458	37.5	37.57	4.11458	37.7	37.68		5.71875	36.5	36.9		4.11458	37.5	38
4.125	39.5	37.95		4.125	39.1	38.51		4.125	38.3	37.73		5.76042	36.1	36		4.125	38	37.32		4.125	37.5	37.77	4.125	37.8	37.98		5.72917	36.5	37		4.125	37.6	37.7
4.13542	39.5	37.86		4.13542	39.1	38.31		4.13542	38.5	37.93		5.77083	36.4	36		4.13542	37.7	37.43		4.13542	37.3	37.67	4.13542	37.7	37.97		5.73958	36.5	37		4.13542	37.3	38.4
4.14583	39.5	37.77		4.14583	39.1	38.2		4.14583	38.4	37.94		5.78125	36.1	36		4.14583	37.8	37.44		4.14583	37.6	37.66	4.14583	37.7	37.86		5.75	36.4	36.9		4.14583	37.5	38.2
4.15625	39.5	37.68		4.15625	39.4	38.1		4.15625	38.3	38.04		5.79167	36.2	35.9		4.15625	37.9	37.56		4.15625	37.8	37.56	4.15625	37.6	37.96		5.76042	36.5	36.9		4.15625	37.5	37.88
4.16667	39.5	37.79		4.16667	39	38.09		4.16667	38.5	37.85		5.80208	36.1	36		4.16667	38	37.47		4.16667	38	37.65	4.16667	37.5	38.06		5.77083	36.5	37		4.16667	37.7	38.06
4.17708	39.5	37.89		4.17708	39.2	38.08		4.17708	38.6	37.75		5.8125	36	35.9		4.17708	38.1	37.38		4.17708	38.1	37.85	4.17708	37.3	37.95		5.78125	36.4	37		4.17708	37.8	37.84
4.1875	39.2	37.8		4.1875	39.2	38.18		4.1875	38.4	37.96		5.82292	36.2	36		4.1875	37.5	37.19		4.1875	37.9	38.05	4.1875	37.6	38.05		5.79167	36.5	37		4.1875	37.9	38.33
4.19792	39.1	37.71		4.19792	39.3	38.17		4.19792	38.6	37.96		5.83333	36.3	36.1		4.19792	37.5	37.3		4.19792	37.5	37.74	4.19792	37.8	38.04		5.80208	36.5	36.9		4.19792	37.9	38.42
4.20833	39.6	37.82		4.20833	39.3	38.17		4.20833	38.7	37.96		5.84375	36.3	36.1		4.20833	37.5	37.31		4.20833	37.5	37.74	4.20833	37.8	37.54		5.8125	36.5	36.9		4.20833	37.9	37.52
4.21875	39.8	38.13		4.21875	39.4	38.06		4.21875	38.7	37.67		5.85417	36.1	36		4.21875	37.8	37.52		4.21875	37.4	37.84	4.21875	37.9	37.73		5.82292	36.5	37		4.21875	38.4	37.21
4.22917	39.7	38.13		4.22917	39.3	37.96		4.22917	38.7	37.77		5.86458	36.2	36.2		4.22917	38.4	37.43		4.22917	37	37.93	4.22917	37.9	37.43		5.83333	36.4	36.8		4.22917	37.5	37.21
4.23958	39.7	38.04		4.23958	39.6	38.26		4.23958	38.7	37.57		5.875	36.1	36.3		4.23958	38	37.54		4.23958	37.3	37.63	4.23958	37.8	37.33		5.84375	36.4	36.9		4.23958	37.5	37.61
4.25	39.8	37.85		4.25	39.5	38.35		4.25	38.7	37.68		5.88542	36	36.7		4.25	38.1	37.45		4.25	37.3	38.03	4.25	37.8	37.82		5.85417	36.4	36.8		4.25	37.6	37.6
4.26042	39.7	37.95		4.26042	39.3	38.65		4.26042	38.7	37.78		5.89583	36	37.2		4.26042	38.1	37.76		4.26042	37.3	37.92	4.26042	37.7	37.72		5.86458	36.4	36.8		4.26042	37.8	38
4.27083	39.7	37.86		4.27083	39.5	38.44		4.27083	38.8	38.08		5.90625	36.1	37.9		4.27083	38.3	37.77		4.27083	37.4	37.72	4.27083	37.7	37.81		5.875	36.4	36.9		4.27083	37.8	38.2
4.28125	39.7	37.86		4.28125	39.6	38.34		4.28125	38.8	38.39		5.91667	36	38		4.28125	38.3	37.78		4.28125	37.5	37.72	4.28125	37.7	38.21		5.88542	36.3	36.8		4.28125	38	37.9
4.29167	39.7	37.87		4.29167	39.4	38.33		4.29167	38.7	38.39		5.92708	36	38		4.29167	37.9	37.59		4.29167	37.5	37.71	4.29167	37.8	37.91		5.89583	36.4	36.8		4.29167	38.3	37.6
4.30208	39.7	37.68		4.30208	39.4	38.33		4.30208	38.6	38.49		5.9375	36	37.9		4.30208	37.9	37.8		4.30208	37.4	37.81	4.30208	37.6	38		5.90625	36.7	36.9		4.30208	38.2	37.9
4.3125	39.7	37.48		4.3125	39.5	38.12		4.3125	38.7	38.5		5.94792	35.9	38.1		4.3125	37.7	37.71		4.3125	37.5	37.61	4.3125	37.3	38.1		5.91667	36.9	36.8		4.3125	38.1	37.7
4.32292	39.7	37.49		4.32292	39.6	38.52		4.32292	38.7	38.4		5.95833	36	38		4.32292	37.9	37.32		4.32292	37.4	37.31	4.32292	37.4	37.7		5.92708	37.3	36.8		4.32292	38	38
4.33333	39.6	37.39		4.33333	39.6	38.32		4.33333	38.8	38.3		5.96875	36	38.1		4.33333	38	37.43		4.33333	37.3	37.6	4.33333	37.3	37.8		5.9375	37.6	36.8		4.33333	37.8	38
4.34375	39.5	37.29		4.34375	39.6	38.41		4.34375	38.8	38.3		5.97917	35.9	38.1		4.34375	38.2	37.34		4.34375	37.4	37.6	4.34375	37.4	37.79		5.94792	37.7	37.2		4.34375	37.9	37.8
4.35417	39.4	37.3		4.35417	39.6	38.21		4.35417	38.8	38.41		5.98958	35.9	38.2		4.35417	37.9	37.35		4.35417	37.6	37.6	4.35417	37.6	37.79		5.95833	37.7	37.4		4.35417	38	37.6
4.36458	39.4	37.3		4.36458	39.4	38.21		4.36458	38.7	38.41		6	36	37		4.36458	37.7	37.16		4.36458	37.5	37.5	4.36458	37.4	37.99		5.96875	37.6	37.8		4.36458	38.3	37.4
4.375	39.6	37.21		4.375	39.3	38.3		4.375	38.6	38.31		6.01042	36.1	36.86		4.375	37.6	37.17		4.375	37.5	37.29	4.375	37.2	37.78		5.97917	37.6	38		4.375	38.1	37.4
4.38542	39.7	37.21		4.38542	39.3	38.1		4.38542	38.6	38.21		6.02083	36	36.99		4.38542	37.3	36.97		4.38542	37.4	37.59	4.38542	37.1	37.68		5.98958	37.4	37.9		4.38542	37.5	37.5
4.39583	39.7	37.01		4.39583	39.2	37.79		4.39583	38.6	38.12		6.03125	36.3	37.37		4.39583	37.4	36.88		4.39583	37.5	37.69	4.39583	36.9	37.78		6	37.7	37.9		4.39583	37.5	37.5
4.40625	39.6	36.92		4.40625	39.3	37.69		4.40625	38.6	38.02		6.04167	36.9	37.75		4.40625	37.2	36.89		4.40625	37.5	37.89	4.40625	36.8	37.48		6.01042	37.1	37.89		4.40625	37.9	37.5
4.41667	39.5	37.02		4.41667	39.2	37.59		4.41667	38.6	37.82		6.05208	37	37.94		4.41667	37.3	36.7		4.41667	37.4	37.89	4.41667	36.8	37.48		6.02083	37	37.83		4.41667	38.1	37.4
4.42708	39.5	37.02		4.42708	39.2	37.48		4.42708	38.4	37.82		6.0625	37	38.06		4.42708	37.4	36.41		4.42708	37.6	37.88	4.42708	36.7	37.17		6.03125	37	38.16		4.42708	38.4	37
4.4375	39.6	36.93		4.4375	39.4	37.28		4.4375	38.3	37.73		6.07292	37.2	38.14		4.4375	37.3	36.51		4.4375	37.5	37.78	4.4375	36.6	37.17		6.04167	36.9	38.28		4.4375	38.6	36.9
4.44792	39.6	36.93		4.44792	39.3	37.28		4.44792	38.3	37.73		6.08333	37.3	38.1		4.44792	37.4	36.42		4.44792	37.6	37.78	4.44792	36.8	36.87		6.05208	37.1	38.1		4.44792	38	37.2
4.45833	39.7	36.93		4.45833	39.2	37.17		4.45833	38.4	37.73		6.09375	37.5	38.23		4.45833	36.9	36.63		4.45833	38	37.78	4.45833	36.5	36.97		6.0625	37.2	38.22		4.45833	38.5	37.2
4.46875	39.7	36.94		4.46875	39.3	37.17		4.46875	38.3	37.63		6.10417	37.7	38.26		4.46875	37.3	36.64		4.46875	38	37.68	4.46875	36.5	36.96		6.07292	37.2	38.34		4.46875	38.5	37.3
4.47917	39.7	36.84		4.47917	39.3	37.07		4.47917	38.3	37.63		6.11458	37.9	38.47		4.47917	37.3	36.54		4.47917	38	37.67	4.47917	36.4	36.86		6.08333	37.3	38.55		4.47917	38.2	37.2
4.48958	39.7	36.84		4.48958	39.4	37.07		4.48958	38.3	37.44		6.125	38	38.48		4.48958	37.3	36.75		4.48958	38	37.57	4.48958	36.6	36.76		6.09375	37.1	38.56		4.48958	37.9	37.2
4.5	39.7	36.84		4.5	39.3	36.96		4.5	38.2	37.54		6.13542	38.1	38.39		4.5	37.2	36.66		4.5	37.8	37.57	4.5	36.5	36.76		6.10417	37.1	38.46		4.5	38.1	37.1
4.51042	39.7	36.85		4.51042	39.3	36.86		4.51042	38.1	37.64		6.14583	38.3	38.29		4.51042	37.2	36.66		4.51042	37.8	37.47	4.51042	36.5	36.76		6.11458	37.3	38.47		4.51042	38.1	37.2
4.52083	39.7	36.65		4.52083	39.3	36.86		4.52083	38.2	37.54		6.15625	38.3	38.19		4.52083	37.1	36.57		4.52083	37.8	37.37	4.52083	36.6	36.76		6.125	37.3	38.58		4.52083	37.5	37.2
4.53125	39.8	36.75		4.53125	39.1	36.85		4.53125	38.4	37.34		6.16667	38.3	38.1		4.53125	37.1	36.58		4.53125	37.7	37.16	4.53125	36.5	36.75		6.13542	37.3	38.58		4.53125	37.8	37.2
4.54167	39.8	36.65		4.54167	39.5	36.85		4.54167	38.3	37.14		6.17708	38.4	38.3		4.54167	37.1	36.58		4.54167	37.7	37.16	4.54167	36.5	36.85		6.14583	37.4	38.58		4.54167	38.3	37.2
4.55208	39.7	36.65		4.55208	39.5	36.95		4.55208	38.4	36.85		6.1875	38.7	38.3		4.55208	37.1	36.49		4.55208	37.6	37.16	4.55208	36.5	36.65		6.15625	37.4	38.49		4.55208	38.6	37.2
4.5625	39.7	36.56		4.5625	39.5	36.75		4.5625	38.4	37.05		6.19792	38.8	38.4		4.5625	37.1	36.5		4.5625	37.6	37.16	4.5625	36.6	36.55		6.16667	37.4	38.49		4.5625	38.5	37.1
4.57292	39.7	36.66		4.57292	39.4	36.74		4.57292	38.5	37.15		6.20833	37.6	38.4		4.57292	37	36.5		4.57292	37.5	37.06	4.57292	36.4	36.45		6.17708	37.6	38.39		4.57292	38.3	37
4.58333	39.7	36.66		4.58333	39.5	36.64		4.58333	38.6	37.05		6.21875	37.8	38.6		4.58333	37	36.51		4.58333	37.5	36.96	4.58333	36.4	36.35		6.1875	37.7	38.39		4.58333	38	37
4.59375	39.7	36.56		4.59375	39.5	36.64		4.59375	38.6	37.05		6.22917	38.1	38.6		4.59375	37	36.32		4.59375	37.4	36.96	4.59375	36.4	36.54		6.19792	37.7	38.39		4.59375	37.7	36.9
4.60417	39.7	36.66		4.60417	39.6	36.74		4.60417	38.6	37.05		6.23958	38.4	38.8		4.60417	37	36.32		4.60417	37.4	36.75	4.60417	36.5	36.34		6.20833	37.2	38.4		4.60417	37.6	37
4.61458	39.6	36.66		4.61458	39.5	36.63		4.61458	38.7	36.95		6.25	38.6	38.6		4.61458	37	36.23		4.61458	37.4	36.85	4.61458	36.6	36.34		6.21875	38	38.4		4.61458	37.5	37.1
4.625	39.7	36.67		4.625	39.5	36.53		4.625	38.6	36.76		6.26042	38.6	38.8		4.625	36.9	36.13		4.625	37.4	36.85	4.625	36.7	36.44		6.22917	37.9	38.3		4.625	37.5	36.9
4.63542	39.8	36.67		4.63542	39.3	36.63		4.63542	38.6	36.76		6.27083	38.6	38.6		4.63542	36.8	36.24		4.63542	37.4	36.75	4.63542	36.8	36.44		6.23958	38	38.3		4.63542	37.5	36.9
4.64583	39.6	36.77		4.64583	39.4	36.73		4.64583	38.5	36.76		6.28125	38.6	38.6		4.64583	36.9	36.15		4.64583	37.3	36.75	4.64583	36.5	36.54		6.25	37.9	38.2		4.64583	37.4	37
4.65625	39.6	36.57		4.65625	39.4	36.52		4.65625	38.5	36.76		6.29167	38.6	38.6		4.65625	36.9	36.15		4.65625	37.4	36.75	4.65625	36.6	36.64		6.26042	38	38.2		4.65625	37.4	37.1
4.66667	39.7	36.67		4.66667	39.4	36.42		4.66667	38.5	36.76		6.30208	38.5	38.5		4.66667	36.9	36.06		4.66667	37.4	36.75	4.66667	36.4	36.74		6.27083	38.1	38.2		4.66667	37.3	37.1
4.67708	39.7	36.67		4.67708	39.3	36.62		4.67708	38.6	36.66		6.3125	38.4	38.5		4.67708	36.9	36.06		4.67708	37.4	36.65	4.67708	36.6	36.64		6.28125	37.9	38.2		4.67708	37.3	37.1
4.6875	39.6	36.67		4.6875	39.3	36.72		4.6875	38.5	36.76		6.32292	38.2	38.4		4.6875	36.9	36.17		4.6875	37.3	36.64	4.6875	36.7	36.63		6.29167	38	38.3		4.6875	37.3	37.1
4.69792	39.6	36.67		4.69792	39.2	36.72		4.69792	38.3	36.76		6.33333	38.1	38.2		4.69792	37	36.07		4.69792	37.2	36.64	4.69792	36.6	36.83		6.30208	38.2	38.3		4.69792	37.2	37
4.70833	39.8	36.68		4.70833	39.2	36.81		4.70833	38.4	36.76		6.34375	38.2	38		4.70833	37	36.18		4.70833	37.1	36.64	4.70833	36.5	36.73		6.3125	38.1	38.3		4.70833	37.2	37
4.71875	39.8	36.58		4.71875	39.3	36.61		4.71875	38.4	36.57		6.35417	38.2	37.9		4.71875	37	36.08		4.71875	37.1	36.64	4.71875	36.4	36.83		6.32292	38.1	38.2		4.71875	37.1	37.1
4.72917	40	36.68		4.72917	39.2	36.71		4.72917	38.5	36.57		6.36458	38.4	37.8		4.72917	37	36.19		4.72917	37.2	36.64	4.72917	36.5	36.73		6.33333	38.1	38		4.72917	37	37
4.73958	39.9	36.58		4.73958	39.1	36.61		4.73958	38.4	36.57		6.375	38.6	37.8		4.73958	37	36.09		4.73958	37.1	36.64	4.73958	36.7	36.83		6.34375	38.1	38		4.73958	37.1	37
4.75	39.8	36.58		4.75	39	36.61		4.75	38.3	36.67		6.38542	38.8	37.5		4.75	37	36.1		4.75	37.1	36.64	4.75	36.8	36.93		6.35417	38.3	38		4.75	37.1	37
4.76042	39.7	36.68		4.76042	39	36.6		4.76042	38.3	36.67		6.39583	38.9	37.6		4.76042	37	36.3		4.76042	37	36.64	4.76042	36.6	36.83		6.36458	38.2	38		4.76042	37	36.9
4.77083	39.8	36.68		4.77083	39	36.7		4.77083	38.3	36.67		6.40625	38.8	37.6		4.77083	37	36.51		4.77083	37	36.74	4.77083	36.5	36.93		6.375	38	38.3		4.77083	37.1	37
4.78125	39.9	36.68		4.78125	38.9	36.6		4.78125	38.2	36.47		6.41667	38.8	37.5		4.78125	37.1	36.51		4.78125	36.9	36.64	4.78125	36.4	36.93		6.38542	38.1	38.3		4.78125	37.1	37.1
4.79167	39.8	36.68		4.79167	38.9	36.7		4.79167	38.2	36.37		6.42708	38.6	37.4		4.79167	37.3	36.62		4.79167	36.9	36.74	4.79167	36.6	37.03		6.39583	38.1	38.3		4.79167	36.9	37
4.80208	39.9	36.78		4.80208	38.9	36.7		4.80208	38.2	36.47		6.4375	38.8	36.9		4.80208	37.4	36.62		4.80208	36.9	36.73	4.80208	36.8	36.82		6.40625	37.9	38.4		4.80208	36.9	37.1
4.8125	39.8	36.78		4.8125	38.9	36.79		4.8125	38.1	36.67		6.44792	38.6	36.5		4.8125	37.4	36.62		4.8125	36.9	36.73	4.8125	36.7	36.82		6.41667	37.8	38.4		4.8125	37	36.7
4.82292	39.8	36.98		4.82292	38.9	36.79		4.82292	38.1	36.57		6.45833	38.5	36.4		4.82292	37.4	36.73		4.82292	36.8	36.73	4.82292	36.8	36.92		6.42708	37.6	38.2		4.82292	37.1	36.9
4.83333	39.9	36.99		4.83333	38.9	36.89		4.83333	38.1	36.67		6.46875	38.7	36.4		4.83333	37.3	36.83		4.83333	36.8	36.83	4.83333	36.8	36.92		6.4375	37.4	38		4.83333	37.2	37.1
4.84375	39.8	37.09		4.84375	38.6	36.99		4.84375	38.2	36.77		6.47917	38.5	36.2		4.84375	37.4	36.64		4.84375	36.9	36.93	4.84375	36.8	36.92		6.44792	37.4	37.9		4.84375	37	37.2
4.85417	39.7	37.39		4.85417	38.5	37.09		4.85417	38	36.88		6.48958	38.5	36.1		4.85417	37.4	36.74		4.85417	36.9	36.93	4.85417	36.6	37.02		6.45833	37.3	37.7		4.85417	37	37.2
4.86458	39.7	37.39		4.86458	38.4	37.19		4.86458	38.2	36.78		6.5	38.3	36		4.86458	37.3	36.85		4.86458	36.9	36.93	4.86458	36.8	37.22		6.46875	37	37.6		4.86458	37.1	37.3
4.875	39.5	37.59		4.875	38.6	37.28		4.875	38.3	36.88		6.51042	38.4	36.1		4.875	37.3	36.85		4.875	37	36.93	4.875	36.8	37.02		6.47917	37	37.5		4.875	37	37
4.88542	39.6	37.49		4.88542	38.6	37.18		4.88542	38.3	36.98		6.52083	38.4	36		4.88542	37.3	36.75		4.88542	37	36.93	4.88542	36.5	37.22		6.48958	36.8	37.3		4.88542	37.1	36.4
4.89583	39.5	37.59		4.89583	38.6	37.08		4.89583	38.4	37.08		6.53125	38.5	36		4.89583	37.5	37.16		4.89583	37	36.83	4.89583	36.6	37.32		6.5	36.7	37		4.89583	37.1	36.5
4.90625	39.5	37.59		4.90625	38.6	37.28		4.90625	38.5	37.08		6.54167	38.4	36		4.90625	37.1	37.16		4.90625	37	36.53	4.90625	36.6	37.02		6.51042	36.8	37		4.90625	37.1	36.9
4.91667	39.6	37.49		4.91667	38.7	37.48		4.91667	38.6	37.28		6.55208	38.4	36		4.91667	37.4	37.46		4.91667	36.9	36.63	4.91667	36.6	37.22		6.52083	36.7	37		4.91667	37	37.5
4.92708	39.5	37.59		4.92708	38.6	37.68		4.92708	38.7	37.28		6.5625	38.3	36		4.92708	37.8	37.27		4.92708	37	36.83	4.92708	36.9	37.12		6.53125	36.7	36.7		4.92708	37	37.6
4.9375	39.5	37.49		4.9375	38.7	37.68		4.9375	38.6	37.48		6.57292	38.2	36.1		4.9375	37.8	37.37		4.9375	37	37.22	4.9375	36.8	37.12		6.54167	36.8	36.6		4.9375	37	37.6
4.94792	39.4	37.59		4.94792	38.8	37.67		4.94792	38.7	37.38		6.58333	38.1	36.1		4.94792	38.1	37.38		4.94792	36.9	37.32	4.94792	37	37.02		6.55208	36.6	36.7		4.94792	37	37.5
4.95833	39.5	37.49		4.95833	38.9	37.67		4.95833	38.7	37.48		6.59375	37.8	36		4.95833	38.2	37.58		4.95833	37.1	37.32	4.95833	37.2	37.12		6.5625	36.8	36.8		4.95833	37.1	37.7
4.96875	39.4	37.59		4.96875	38.8	37.67		4.96875	38.7	37.68		6.60417	37.8	36		4.96875	38.3	37.08		4.96875	37.1	37.52	4.96875	37	37.12		6.57292	36.8	36.8		4.96875	37.1	37.9
4.97917	39.4	37.79		4.97917	38.5	37.67		4.97917	38.7	37.58		6.61458	37.4	36.1		4.97917	38.1	37.19		4.97917	37.2	37.52	4.97917	36.9	37.51		6.58333	36.8	36.9		4.97917	37.1	38.3
4.98958	39.4	37.79		4.98958	38.4	37.77		4.98958	38.7	37.68		6.625	37.7	36		4.98958	38.3	37.39		4.98958	36.7	37.42	4.98958	36.8	37.31		6.59375	36.9	37		4.98958	37.1	38.2
5	39.3	37.79		5	38.7	38.17		5	38.7	37.38		6.63542	37.7	36		5	38.1	37.29		5	36.6	37.52	5	37.2	37.41		6.60417	36.8	36.9		5	37.1	37.6
5.01042	39.3	37.79		5.01042	39	38.22		5.01042	38.7	37.49		6.64583	37.7	36.1		5.01042	37.9	37.37		5.01042	36.8	37.62	5.01042	37.4	37.46		6.61458	36.8	36.9		5.01042	37	37.5
5.02083	39.2	37.71		5.02083	39	38.47		5.02083	38.7	37.27		6.65625	37.6	36		5.02083	37.9	37.29		5.02083	37.1	37.72	5.02083	37.5	37.93		6.625	36.8	37		5.02083	37.1	37.4
5.03125	39.3	37.73		5.03125	38.9	38.37		5.03125	38.7	37.48		6.66667	37.3	36.1		5.03125	38.2	37.5		5.03125	37.4	38.01	5.03125	37.7	37.73		6.63542	36.9	36.8		5.03125	37	37.5
5.04167	39.3	37.65		5.04167	39.1	38.26		5.04167	38.7	37.49		6.67708	37.3	36.1		5.04167	38.1	37.32		5.04167	37.4	37.81	5.04167	37.8	37.72		6.64583	36.9	36.9		5.04167	37.1	37.5
5.05208	39.3	37.66		5.05208	39	38.25		5.05208	38.7	37.89		6.6875	37.3	36		5.05208	38	37.03		5.05208	37.5	37.8	5.05208	36.9	37.82		6.65625	36.9	37		5.05208	37	37.6
5.0625	39.1	37.77		5.0625	39.1	38.25		5.0625	38.7	37.9		6.69792	37.4	36		5.0625	38.1	37.34		5.0625	37.4	37.7	5.0625	37.3	37.91		6.66667	36.9	37		5.0625	37.1	37.8
5.07292	39.2	37.79		5.07292	38.7	38.34		5.07292	38.8	37.9		6.70833	36.9	35.9		5.07292	38.2	37.26		5.07292	37.5	37.69	5.07292	37.4	37.9		6.67708	37	36.9		5.07292	37.1	38.2
5.08333	39.1	37.8		5.08333	38.9	38.54		5.08333	38.7	37.81		6.71875	36.7	36		5.08333	38	37.47		5.08333	37.6	37.89	5.08333	37.7	38		6.6875	36.8	36.9		5.08333	36.9	37.9
5.09375	39.2	37.71		5.09375	39	38.43		5.09375	38.7	37.81		6.72917	36.7	36		5.09375	38.1	37.48		5.09375	37.6	37.78	5.09375	37.7	37.99		6.69792	36.9	36.9		5.09375	36.9	37.7
5.10417	39.2	37.72		5.10417	38.8	38.32		5.10417	38.6	37.82		6.73958	36.6	35.9		5.10417	38.3	37.4		5.10417	37.7	37.78	5.10417	37.6	37.59		6.70833	36.9	36.9		5.10417	37.2	37.7
5.11458	39.1	37.84		5.11458	38.6	38.22		5.11458	38.6	37.92		6.75	36.7	35.9		5.11458	38.2	37.21		5.11458	37.8	37.57	5.11458	37.6	37.68		6.71875	36.9	36.9		5.11458	37.4	38
5.125	39.2	37.95		5.125	38.7	38.51		5.125	38.5	37.73		6.76042	37	36		5.125	38.1	37.32		5.125	37.9	37.77	5.125	37.5	37.98		6.72917	36.8	37		5.125	37.1	37.7
5.13542	39.3	37.86		5.13542	38.5	38.31		5.13542	38.7	37.93		6.77083	36.7	36		5.13542	38	37.43		5.13542	37.7	37.67	5.13542	37.4	37.97		6.73958	36.8	37		5.13542	36.9	38.4
5.14583	39.2	37.77		5.14583	38.6	38.2		5.14583	38.7	37.94		6.78125	36.6	36		5.14583	38	37.44		5.14583	37.7	37.66	5.14583	37.1	37.86		6.75	36.8	36.9		5.14583	37.3	38.2
5.15625	39.3	37.68		5.15625	38.7	38.1		5.15625	38.7	38.04		6.79167	36.8	35.9		5.15625	38.1	37.56		5.15625	37.8	37.56	5.15625	37.3	37.96		6.76042	36.9	36.9		5.15625	37.7	37.88
5.16667	39.3	37.79		5.16667	38.7	38.09		5.16667	38.7	37.85		6.80208	36.8	36		5.16667	38.3	37.47		5.16667	37.9	37.65	5.16667	37.3	38.06		6.77083	37	37		5.16667	37.7	38.06
5.17708	39.3	37.89		5.17708	39.1	38.08		5.17708	38.7	37.75		6.8125	36.6	35.9		5.17708	38.3	37.38		5.17708	38.2	37.85	5.17708	37.2	37.95		6.78125	36.9	37		5.17708	37.5	37.84
5.1875	39.1	37.8		5.1875	39.3	38.18		5.1875	38.8	37.96		6.82292	36.6	36		5.1875	38	37.19		5.1875	37.9	38.05	5.1875	37.1	38.05		6.79167	36.8	37		5.1875	37.5	38.33
5.19792	39.3	37.71		5.19792	39.4	38.17		5.19792	38.9	37.96		6.83333	37	36.1		5.19792	38.1	37.3		5.19792	37.9	37.74	5.19792	37.3	38.04		6.80208	36.9	36.9		5.19792	37.6	38.42
5.20833	39.4	37.82		5.20833	39.1	38.17		5.20833	38.8	37.96		6.84375	37	36.1		5.20833	38.1	37.31		5.20833	37.9	37.74	5.20833	37.1	37.54		6.8125	36.9	36.9		5.20833	38.1	37.52
5.21875	39.3	38.13		5.21875	39	38.06		5.21875	38.8	37.67		6.85417	36.9	36		5.21875	37.9	37.52		5.21875	38	37.84	5.21875	37.3	37.73		6.82292	36.9	37		5.21875	38.1	37.21
5.22917	39.1	38.13		5.22917	38.8	37.96		5.22917	38.8	37.77		6.86458	37	36.2		5.22917	38.2	37.43		5.22917	37.9	37.93	5.22917	36.9	37.43		6.83333	36.9	36.8		5.22917	37.8	37.21
5.23958	39.3	38.04		5.23958	39	38.26		5.23958	38.8	37.57		6.875	36.6	36.3		5.23958	38.3	37.54		5.23958	37.7	37.63	5.23958	37.3	37.33		6.84375	36.9	36.9		5.23958	38	37.61
5.25	39.5	37.85		5.25	38.9	38.35		5.25	39.1	37.68		6.88542	36.3	36.7		5.25	38	37.45		5.25	37.9	38.03	5.25	37.4	37.82		6.85417	37	36.8		5.25	38.1	37.6
5.26042	39.5	37.95		5.26042	39.1	38.65		5.26042	39.1	37.78		6.89583	36.2	37.2		5.26042	38.4	37.76		5.26042	37.7	37.92	5.26042	37.7	37.72		6.86458	37	36.8		5.26042	37.9	38
5.27083	39.5	37.86		5.27083	39	38.44		5.27083	39	38.08		6.90625	36.3	37.9		5.27083	38	37.77		5.27083	37.7	37.72	5.27083	37.4	37.81		6.875	37	36.9		5.27083	38.1	38.2
5.28125	39.5	37.86		5.28125	39	38.34		5.28125	39	38.39		6.91667	36.1	38		5.28125	37.8	37.78		5.28125	37.8	37.72	5.28125	37.6	38.21		6.88542	36.9	36.8		5.28125	37.7	37.9
5.29167	39.5	37.87		5.29167	38.8	38.33		5.29167	39	38.39		6.92708	36	38		5.29167	38	37.59		5.29167	37.8	37.71	5.29167	37.5	37.91		6.89583	37.1	36.8		5.29167	37.7	37.6
5.30208	39.4	37.68		5.30208	39.2	38.33		5.30208	38.8	38.49		6.9375	36	37.9		5.30208	38.2	37.8		5.30208	38.2	37.81	5.30208	37.5	38		6.90625	37.4	36.9		5.30208	37.6	37.9
5.3125	39.5	37.48		5.3125	39.2	38.12		5.3125	39	38.5		6.94792	36.1	38.1		5.3125	38.2	37.71		5.3125	37.8	37.61	5.3125	37.5	38.1		6.91667	37.7	36.8		5.3125	38.2	37.7
5.32292	39.5	37.49		5.32292	39.4	38.52		5.32292	38.8	38.4		6.95833	36	38		5.32292	38.2	37.32		5.32292	37.9	37.31	5.32292	37.5	37.7		6.92708	37.9	36.8		5.32292	38.3	38
5.33333	39	37.39		5.33333	39.3	38.32		5.33333	38.8	38.3		6.96875	36	38.1		5.33333	38	37.43		5.33333	37.9	37.6	5.33333	37.7	37.8		6.9375	38	36.8		5.33333	38	38
5.34375	39.4	37.29		5.34375	39.1	38.41		5.34375	38.9	38.3		6.97917	36	38.1		5.34375	38	37.34		5.34375	37.9	37.6	5.34375	37.4	37.79		6.94792	38.1	37.2		5.34375	37.6	37.8
5.35417	39.6	37.3		5.35417	39.1	38.21		5.35417	38.8	38.41		6.98958	36	38.2		5.35417	38.1	37.35		5.35417	37.7	37.6	5.35417	37.3	37.79		6.95833	38.1	37.4		5.35417	37.5	37.6
5.36458	39.5	37.3		5.36458	38.9	38.21		5.36458	38.7	38.41		7	36	37		5.36458	37.9	37.16		5.36458	38	37.5	5.36458	37	37.99		6.96875	38.1	37.8		5.36458	37.5	37.4
5.375	39.6	37.21		5.375	38.8	38.3		5.375	38.6	38.31		7.01042	36	36.86		5.375	37.9	37.17		5.375	37.8	37.29	5.375	36.9	37.78		6.97917	38.1	38		5.375	37.5	37.4
5.38542	39.6	37.21		5.38542	38.9	38.1		5.38542	38.5	38.21		7.02083	36	36.99		5.38542	37.7	36.97		5.38542	37.8	37.59	5.38542	36.9	37.68		6.98958	38.2	37.9		5.38542	37.6	37.5
5.39583	39.7	37.01		5.39583	38.6	37.79		5.39583	38.4	38.12		7.03125	36.7	37.37		5.39583	37.7	36.88		5.39583	37.6	37.69	5.39583	36.7	37.78		7	38.2	37.9		5.39583	37.6	37.5
5.40625	39.7	36.92		5.40625	38.7	37.69		5.40625	38.4	38.02		7.04167	37.1	37.75		5.40625	37.5	36.89		5.40625	37.8	37.89	5.40625	36.6	37.48		7.01042	38	37.89		5.40625	37.7	37.5
5.41667	39.6	37.02		5.41667	38.6	37.59		5.41667	38.4	37.82		7.05208	36.7	37.94		5.41667	37.4	36.7		5.41667	37.7	37.89	5.41667	36.5	37.48		7.02083	38.2	37.83		5.41667	38.3	37.4
5.42708	39.6	37.02		5.42708	38.5	37.48		5.42708	38.4	37.82		7.0625	36.5	38.06		5.42708	37.3	36.41		5.42708	37.7	37.88	5.42708	36.6	37.17		7.03125	38.1	38.16		5.42708	38.3	37
5.4375	39.6	36.93		5.4375	38.5	37.28		5.4375	38.4	37.73		7.07292	36.6	38.14		5.4375	37.3	36.51		5.4375	37.6	37.78	5.4375	36.5	37.17		7.04167	37.9	38.28		5.4375	38.3	36.9
5.44792	39.6	36.93		5.44792	38.3	37.28		5.44792	38.4	37.73		7.08333	36.6	38.1		5.44792	37	36.42		5.44792	37.7	37.78	5.44792	36.5	36.87		7.05208	37.8	38.1		5.44792	38.2	37.2
5.45833	39.6	36.93		5.45833	38	37.17		5.45833	38.4	37.73		7.09375	36.8	38.23		5.45833	37	36.63		5.45833	37.9	37.78	5.45833	36.2	36.97		7.0625	37.9	38.22		5.45833	38.3	37.2
5.46875	39.5	36.94		5.46875	38.4	37.17		5.46875	38.6	37.63		7.10417	37.2	38.26		5.46875	37.2	36.64		5.46875	38.2	37.68	5.46875	36.4	36.96		7.07292	38.2	38.34		5.46875	37.6	37.3
5.47917	39.7	36.84		5.47917	38.6	37.07		5.47917	38.6	37.63		7.11458	37.5	38.47		5.47917	37.1	36.54		5.47917	38.4	37.67	5.47917	36.2	36.86		7.08333	38.3	38.55		5.47917	37.7	37.2
5.48958	39.9	36.84		5.48958	38.6	37.07		5.48958	38.6	37.44		7.125	37.9	38.48		5.48958	37.1	36.75		5.48958	38.1	37.57	5.48958	36.4	36.76		7.09375	38.2	38.56		5.48958	38.1	37.2
5.5	39.8	36.84		5.5	38.4	36.96		5.5	38.6	37.54		7.13542	38.1	38.39		5.5	37.1	36.66		5.5	38.1	37.57	5.5	36.3	36.76		7.10417	38	38.46		5.5	38	37.1
5.51042	39.7	36.85		5.51042	38.6	36.86		5.51042	38.6	37.64		7.14583	38.2	38.29		5.51042	37	36.66		5.51042	38.1	37.47	5.51042	36.3	36.76		7.11458	38	38.47		5.51042	38.4	37.2
5.52083	39.7	36.65		5.52083	38.5	36.86		5.52083	38.6	37.54		7.15625	38.2	38.19		5.52083	37	36.57		5.52083	38	37.37	5.52083	36.3	36.76		7.125	38	38.58		5.52083	38.4	37.2
5.53125	39.9	36.75		5.53125	38.3	36.85		5.53125	38.6	37.34		7.16667	38.3	38.1		5.53125	37.1	36.58		5.53125	37.9	37.16	5.53125	36.3	36.75		7.13542	38	38.58		5.53125	38.1	37.2
5.54167	40	36.65		5.54167	38.4	36.85		5.54167	38.7	37.14		7.17708	38.4	38.3		5.54167	37	36.58		5.54167	37.8	37.16	5.54167	36.3	36.85		7.14583	37.9	38.58		5.54167	37.8	37.2
5.55208	40	36.65		5.55208	38.3	36.95		5.55208	38.7	36.85		7.1875	38.6	38.3		5.55208	36.9	36.49		5.55208	37.8	37.16	5.55208	36.3	36.65		7.15625	37.6	38.49		5.55208	37.6	37.2
5.5625	39.9	36.56		5.5625	38.3	36.75		5.5625	38.7	37.05		7.19792	38.5	38.4		5.5625	36.8	36.5		5.5625	37.7	37.16	5.5625	36.3	36.55		7.16667	37.6	38.49		5.5625	37.8	37.1
5.57292	39.8	36.66		5.57292	38.1	36.74		5.57292	38.7	37.15		7.20833	38.6	38.4		5.57292	36.9	36.5		5.57292	37.6	37.06	5.57292	36.3	36.45		7.17708	37.6	38.39		5.57292	37.6	37
5.58333	39.9	36.66		5.58333	38.5	36.64		5.58333	38.7	37.05		7.21875	38.7	38.6		5.58333	36.8	36.51		5.58333	37.5	36.96	5.58333	36.3	36.35		7.1875	37.7	38.39		5.58333	38.2	37
5.59375	39.8	36.56		5.59375	38.3	36.64		5.59375	38.7	37.05		7.22917	38.9	38.6		5.59375	36.8	36.32		5.59375	37.4	36.96	5.59375	36.3	36.54		7.19792	37.7	38.39		5.59375	37.8	36.9
5.60417	39.6	36.66		5.60417	38.5	36.74		5.60417	38.8	37.05		7.23958	38.9	38.8		5.60417	36.7	36.32		5.60417	37.4	36.75	5.60417	36.3	36.34		7.20833	37.7	38.4		5.60417	38.1	37
5.61458	39.5	36.66		5.61458	38.4	36.63		5.61458	38.8	36.95		7.25	38.9	38.6		5.61458	36.6	36.23		5.61458	37.3	36.85	5.61458	36.3	36.34		7.21875	37.7	38.4		5.61458	38	37.1
5.625	39.7	36.67		5.625	38.6	36.53		5.625	38.8	36.76		7.26042	38.6	38.8		5.625	36.7	36.13		5.625	37.3	36.85	5.625	36.2	36.44		7.22917	37.4	38.3		5.625	37.7	36.9
5.63542	39.7	36.67		5.63542	38.5	36.63		5.63542	38.9	36.76		7.27083	38.4	38.6		5.63542	36.7	36.24		5.63542	37.2	36.75	5.63542	36.3	36.44		7.23958	37.5	38.3		5.63542	37.5	36.9
5.64583	39.6	36.77		5.64583	38.4	36.73		5.64583	38.9	36.76		7.28125	38.5	38.6		5.64583	36.6	36.15		5.64583	37.2	36.75	5.64583	36.2	36.54		7.25	37.6	38.2		5.64583	37.4	37
5.65625	39.7	36.57		5.65625	38.3	36.52		5.65625	38.8	36.76		7.29167	38.7	38.6		5.65625	36.5	36.15		5.65625	37.1	36.75	5.65625	36.2	36.64		7.26042	37.8	38.2		5.65625	37.2	37.1
5.66667	39.7	36.67		5.66667	38.3	36.42		5.66667	38.9	36.76		7.30208	38.5	38.5		5.66667	36.5	36.06		5.66667	37.1	36.75	5.66667	36.4	36.74		7.27083	38	38.2		5.66667	37.2	37.1
5.67708	39.6	36.67		5.67708	38.2	36.62		5.67708	39	36.66		7.3125	38.4	38.5		5.67708	36.7	36.06		5.67708	37.1	36.65	5.67708	36.4	36.64		7.28125	38	38.2		5.67708	37.1	37.1
5.6875	39.6	36.67		5.6875	38.2	36.72		5.6875	38.9	36.76		7.32292	38.6	38.4		5.6875	36.7	36.17		5.6875	37	36.64	5.6875	36.3	36.63		7.29167	37.9	38.3		5.6875	37.2	37.1
5.69792	39.6	36.67		5.69792	38	36.72		5.69792	38.9	36.76		7.33333	38.6	38.2		5.69792	36.6	36.07		5.69792	36.9	36.64	5.69792	36.3	36.83		7.30208	38.1	38.3		5.69792	37.2	37
5.70833	39.7	36.68		5.70833	38.2	36.81		5.70833	39	36.76		7.34375	38.6	38		5.70833	36.5	36.18		5.70833	37	36.64	5.70833	36.4	36.73		7.3125	38.1	38.3		5.70833	37.2	37
5.71875	39.6	36.58		5.71875	38.2	36.61		5.71875	39	36.57		7.35417	38.6	37.9		5.71875	36.5	36.08		5.71875	36.9	36.64	5.71875	36.5	36.83		7.32292	38.1	38.2		5.71875	37.1	37.1
5.72917	39.6	36.68		5.72917	38.2	36.71		5.72917	39	36.57		7.36458	38.6	37.8		5.72917	36.5	36.19		5.72917	36.8	36.64	5.72917	36.6	36.73		7.33333	38.2	38		5.72917	37.1	37
5.73958	39.6	36.58		5.73958	38.1	36.61		5.73958	39	36.57		7.375	38.2	37.8		5.73958	36.5	36.09		5.73958	36.9	36.64	5.73958	36.4	36.83		7.34375	38	38		5.73958	37.1	37
5.75	39.6	36.58		5.75	38.1	36.61		5.75	38.7	36.67		7.38542	38.4	37.5		5.75	36.6	36.1		5.75	36.7	36.64	5.75	36.4	36.93		7.35417	38	38		5.75	37	37
5.76042	39.6	36.68		5.76042	38.1	36.6		5.76042	38.5	36.67		7.39583	38.6	37.6		5.76042	36.6	36.3		5.76042	36.7	36.64	5.76042	36.4	36.83		7.36458	38	38		5.76042	37.1	36.9
5.77083	39.6	36.68		5.77083	38	36.7		5.77083	38.3	36.67		7.40625	38.7	37.6		5.77083	36.6	36.51		5.77083	36.7	36.74	5.77083	36.4	36.93		7.375	38	38.3		5.77083	37.1	37
5.78125	39.6	36.68		5.78125	38.1	36.6		5.78125	38.5	36.47		7.41667	38.6	37.5		5.78125	36.7	36.51		5.78125	36.7	36.64	5.78125	36.4	36.93		7.38542	37.9	38.3		5.78125	37.2	37.1
5.79167	39.5	36.68		5.79167	38.1	36.7		5.79167	38.6	36.37		7.42708	38.8	37.4		5.79167	36.9	36.62		5.79167	36.6	36.74	5.79167	36.3	37.03		7.39583	37.9	38.3		5.79167	37.1	37
5.80208	39.5	36.78		5.80208	38	36.7		5.80208	38.6	36.47		7.4375	38.7	36.9		5.80208	37	36.62		5.80208	36.6	36.73	5.80208	36.2	36.82		7.40625	37.7	38.4		5.80208	36.9	37.1
5.8125	39.4	36.78		5.8125	38	36.79		5.8125	38.6	36.67		7.44792	38.7	36.5		5.8125	37.1	36.62		5.8125	36.6	36.73	5.8125	36.2	36.82		7.41667	37.4	38.4		5.8125	37	36.7
5.82292	39.4	36.98		5.82292	37.9	36.79		5.82292	38.6	36.57		7.45833	38.7	36.4		5.82292	37	36.73		5.82292	36.6	36.73	5.82292	36.3	36.92		7.42708	37.2	38.2		5.82292	37.1	36.9
5.83333	39.4	36.99		5.83333	38	36.89		5.83333	38.6	36.67		7.46875	38.7	36.4		5.83333	36.9	36.83		5.83333	36.6	36.83	5.83333	36.4	36.92		7.4375	37.3	38		5.83333	37.2	37.1
5.84375	39.4	37.09		5.84375	38	36.99		5.84375	38.5	36.77		7.47917	38.7	36.2		5.84375	37.1	36.64		5.84375	36.6	36.93	5.84375	36.4	36.92		7.44792	37.2	37.9		5.84375	37.3	37.2
5.85417	39.3	37.39		5.85417	37.8	37.09		5.85417	38.5	36.88		7.48958	38.3	36.1		5.85417	37.2	36.74		5.85417	36.7	36.93	5.85417	36.4	37.02		7.45833	37.1	37.7		5.85417	37.3	37.2
5.86458	39.3	37.39		5.86458	38	37.19		5.86458	38.7	36.78		7.5	38.3	36		5.86458	37.3	36.85		5.86458	36.6	36.93	5.86458	36.4	37.22		7.46875	37.1	37.6		5.86458	37.3	37.3
5.875	39.3	37.59		5.875	37.8	37.28		5.875	38.7	36.88		7.51042	38.3	36.1		5.875	37.4	36.85		5.875	36.6	36.93	5.875	36.3	37.02		7.47917	36.9	37.5		5.875	37.3	37
5.88542	39.3	37.49		5.88542	37.9	37.18		5.88542	38.7	36.98		7.52083	38.3	36		5.88542	37.3	36.75		5.88542	36.6	36.93	5.88542	36.2	37.22		7.48958	36.9	37.3		5.88542	37.2	36.4
5.89583	39.3	37.59		5.89583	38	37.08		5.89583	38.7	37.08		7.53125	38.5	36		5.89583	37.4	37.16		5.89583	36.7	36.83	5.89583	36.5	37.32		7.5	36.9	37		5.89583	37	36.5
5.90625	39.2	37.59		5.90625	38.1	37.28		5.90625	38.7	37.08		7.54167	38.5	36		5.90625	37.5	37.16		5.90625	36.7	36.53	5.90625	36.5	37.02		7.51042	37	37		5.90625	37.1	36.9
5.91667	39.1	37.49		5.91667	38.1	37.48		5.91667	38.8	37.28		7.55208	38.4	36		5.91667	37.5	37.46		5.91667	36.7	36.63	5.91667	36.8	37.22		7.52083	37	37		5.91667	37.2	37.5
5.92708	39.2	37.59		5.92708	38.2	37.68		5.92708	38.9	37.28		7.5625	38.2	36		5.92708	37.6	37.27		5.92708	36.8	36.83	5.92708	37	37.12		7.53125	37.1	36.7		5.92708	37.3	37.6
5.9375	39.2	37.49		5.9375	38.4	37.68		5.9375	38.8	37.48		7.57292	38.3	36.1		5.9375	37.5	37.37		5.9375	36.9	37.22	5.9375	36.8	37.12		7.54167	37	36.6		5.9375	37.4	37.6
5.94792	39.2	37.59		5.94792	38.6	37.67		5.94792	39	37.38		7.58333	38	36.1		5.94792	37.4	37.38		5.94792	36.7	37.32	5.94792	36.7	37.02		7.55208	37	36.7		5.94792	37.4	37.5
5.95833	38.9	37.49		5.95833	38.5	37.67		5.95833	38.9	37.48		7.59375	37.9	36		5.95833	37.7	37.58		5.95833	36.8	37.32	5.95833	36.8	37.12		7.5625	37	36.8		5.95833	37.4	37.7
5.96875	39.1	37.59		5.96875	38.4	37.67		5.96875	39	37.68		7.60417	37.8	36		5.96875	37.6	37.08		5.96875	36.8	37.52	5.96875	36.7	37.12		7.57292	37	36.8		5.96875	37.4	37.9
5.97917	39.1	37.79		5.97917	38.3	37.67		5.97917	38.8	37.58		7.61458	37.8	36.1		5.97917	37.5	37.19		5.97917	36.8	37.52	5.97917	35.9	37.51		7.58333	36.7	36.9		5.97917	37.3	38.3
5.98958	39.1	37.79		5.98958	38.7	37.77		5.98958	38.8	37.68		7.625	37.7	36		5.98958	37.9	37.39		5.98958	36.9	37.42	5.98958	36.4	37.31		7.59375	36.8	37		5.98958	37.3	38.2
6	39	37.79		6	38.9	38.17		6	38.9	37.38		7.63542	37.5	36		6	37.6	37.29		6	36.9	37.52	6	36.6	37.41		7.60417	36.8	36.9		6	37.1	37.6
6.01042	38.9	37.79		6.01042	38.9	38.22		6.01042	38.9	37.49		7.64583	37.4	36.1		6.01042	38.2	37.37		6.01042	36.4	37.62	6.01042	36.6	37.46		7.61458	36.8	36.9		6.01042	37.1	37.5
6.02083	38.9	37.71		6.02083	38.8	38.47		6.02083	38.9	37.27		7.65625	37.4	36		6.02083	37.9	37.29		6.02083	36.5	37.72	6.02083	36.5	37.93		7.625	36.9	37		6.02083	37.1	37.4
6.03125	38.9	37.73		6.03125	38.6	38.37		6.03125	38.8	37.48		7.66667	37	36.1		6.03125	37.6	37.5		6.03125	36.6	38.01	6.03125	36.6	37.73		7.63542	36.8	36.8		6.03125	37	37.5
6.04167	39	37.65		6.04167	38.9	38.26		6.04167	39	37.49		7.67708	36.7	36.1		6.04167	37.4	37.32		6.04167	36.9	37.81	6.04167	36.5	37.72		7.64583	36.8	36.9		6.04167	37.1	37.5
6.05208	38.8	37.66		6.05208	38.5	38.25		6.05208	38.7	37.89		7.6875	36.8	36		6.05208	37.4	37.03		6.05208	37.1	37.8	6.05208	36.5	37.82		7.65625	36.8	37		6.05208	37.1	37.6
6.0625	39	37.77		6.0625	38.5	38.25		6.0625	38.7	37.9		7.69792	37.1	36		6.0625	37.3	37.34		6.0625	37.4	37.7	6.0625	36.8	37.91		7.66667	36.8	37		6.0625	37.1	37.8
6.07292	38.9	37.79		6.07292	38.6	38.34		6.07292	38.8	37.9		7.70833	37.2	35.9		6.07292	37.7	37.26		6.07292	37.4	37.69	6.07292	36.8	37.9		7.67708	36.9	36.9		6.07292	37	38.2
6.08333	38.9	37.8		6.08333	38.8	38.54		6.08333	38.7	37.81		7.71875	36.7	36		6.08333	37.8	37.47		6.08333	37.2	37.89	6.08333	36.9	38		7.6875	36.9	36.9		6.08333	37.1	37.9
6.09375	39	37.71		6.09375	38.4	38.43		6.09375	38.7	37.81		7.72917	36.5	36		6.09375	37.9	37.48		6.09375	37.3	37.78	6.09375	36.9	37.99		7.69792	36.8	36.9		6.09375	37.1	37.7
6.10417	38.9	37.72		6.10417	38.8	38.32		6.10417	38.6	37.82		7.73958	36.4	35.9		6.10417	37.9	37.4		6.10417	37.5	37.78	6.10417	37	37.59		7.70833	36.9	36.9		6.10417	37.1	37.7
6.11458	38.9	37.84		6.11458	38.7	38.22		6.11458	38.6	37.92		7.75	36.3	35.9		6.11458	37.9	37.21		6.11458	37.7	37.57	6.11458	37.1	37.68		7.71875	36.8	36.9		6.11458	37.2	38
6.125	38.9	37.95		6.125	38.8	38.51		6.125	38.7	37.73		7.76042	36.1	36		6.125	38	37.32		6.125	38.2	37.77	6.125	37.3	37.98		7.72917	36.8	37		6.125	37.1	37.7
6.13542	39	37.86		6.13542	38.8	38.31		6.13542	38.8	37.93		7.77083	36.3	36		6.13542	37.9	37.43		6.13542	38.2	37.67	6.13542	37.3	37.97		7.73958	36.7	37		6.13542	37.1	38.4
6.14583	39	37.77		6.14583	38.9	38.2		6.14583	38.8	37.94		7.78125	36.3	36		6.14583	38	37.44		6.14583	38.1	37.66	6.14583	37.3	37.86		7.75	36.7	36.9		6.14583	37	38.2
6.15625	38.9	37.68		6.15625	38.9	38.1		6.15625	39.3	38.04		7.79167	36	35.9		6.15625	37.8	37.56		6.15625	37.9	37.56	6.15625	37.4	37.96		7.76042	36.8	36.9		6.15625	37.1	37.88
6.16667	38.9	37.79		6.16667	39	38.09		6.16667	39.4	37.85		7.80208	36	36		6.16667	37.7	37.47		6.16667	37.8	37.65	6.16667	37.3	38.06		7.77083	36.8	37		6.16667	37	38.06
6.17708	38.9	37.89		6.17708	38.9	38.08		6.17708	39.4	37.75		7.8125	36	35.9		6.17708	37.4	37.38		6.17708	37.8	37.85	6.17708	37.3	37.95		7.78125	36.8	37		6.17708	37.1	37.84
6.1875	39	37.8		6.1875	39	38.18		6.1875	39.6	37.96		7.82292	36	36		6.1875	37.3	37.19		6.1875	38	38.05	6.1875	37.6	38.05		7.79167	36.7	37		6.1875	37	38.33
6.19792	39.2	37.71		6.19792	38.9	38.17		6.19792	39.5	37.96		7.83333	35.8	36.1		6.19792	37.4	37.3		6.19792	38.1	37.74	6.19792	37.4	38.04		7.80208	36.5	36.9		6.19792	37.3	38.42
6.20833	39.2	37.82		6.20833	39.2	38.17		6.20833	39.5	37.96		7.84375	36	36.1		6.20833	37.3	37.31		6.20833	38	37.74	6.20833	37.3	37.54		7.8125	36.5	36.9		6.20833	37.5	37.52
6.21875	39.3	38.13		6.21875	39.4	38.06		6.21875	39.5	37.67		7.85417	35.9	36		6.21875	37.3	37.52		6.21875	37.8	37.84	6.21875	37.4	37.73		7.82292	36.7	37		6.21875	37.5	37.21
6.22917	39.4	38.13		6.22917	39.4	37.96		6.22917	39.5	37.77		7.86458	35.9	36.2		6.22917	37.2	37.43		6.22917	37.5	37.93	6.22917	37.6	37.43		7.83333	36.7	36.8		6.22917	37.7	37.21
6.23958	39.4	38.04		6.23958	39.4	38.26		6.23958	39.6	37.57		7.875	35.9	36.3		6.23958	38	37.54		6.23958	37	37.63	6.23958	37.1	37.33		7.84375	36.6	36.9		6.23958	37.8	37.61
6.25	39.3	37.85		6.25	39.4	38.35		6.25	39.7	37.68		7.88542	35.8	36.7		6.25	38.2	37.45		6.25	37.1	38.03	6.25	37.6	37.82		7.85417	36.7	36.8		6.25	37.9	37.6
6.26042	39.4	37.95		6.26042	39	38.65		6.26042	39.6	37.78		7.89583	35.7	37.2		6.26042	37.6	37.76		6.26042	37.2	37.92	6.26042	37.6	37.72		7.86458	36.7	36.8		6.26042	37.8	38
6.27083	39	37.86		6.27083	39.3	38.44		6.27083	39.6	38.08		7.90625	35.7	37.9		6.27083	37.7	37.77		6.27083	37.2	37.72	6.27083	37.3	37.81		7.875	36.8	36.9		6.27083	37.8	38.2
6.28125	38.6	37.86		6.28125	39.5	38.34		6.28125	39.7	38.39		7.91667	35.7	38		6.28125	38.1	37.78		6.28125	37.2	37.72	6.28125	37.5	38.21		7.88542	36.7	36.8		6.28125	37.7	37.9
6.29167	38.7	37.87		6.29167	39.5	38.33		6.29167	39.7	38.39		7.92708	35.9	38		6.29167	38.1	37.59		6.29167	37.4	37.71	6.29167	37.7	37.91		7.89583	36.9	36.8		6.29167	37.5	37.6
6.30208	38.9	37.68		6.30208	39.6	38.33		6.30208	39.6	38.49		7.9375	35.8	37.9		6.30208	38.2	37.8		6.30208	37.4	37.81	6.30208	37.2	38		7.90625	37.2	36.9		6.30208	37.7	37.9
6.3125	39.3	37.48		6.3125	39.5	38.12		6.3125	39.7	38.5		7.94792	35.8	38.1		6.3125	38.2	37.71		6.3125	37.5	37.61	6.3125	37.5	38.1		7.91667	37.2	36.8		6.3125	37.7	37.7
6.32292	39.3	37.49		6.32292	39.4	38.52		6.32292	39.7	38.4		7.95833	35.7	38		6.32292	37.9	37.32		6.32292	37.7	37.31	6.32292	37.8	37.7		7.92708	37.6	36.8		6.32292	37.6	38
6.33333	39.3	37.39		6.33333	39.4	38.32		6.33333	39.6	38.3		7.96875	35.8	38.1		6.33333	37.9	37.43		6.33333	37.6	37.6	6.33333	37.7	37.8		7.9375	37.8	36.8		6.33333	37.6	38
6.34375	39.4	37.29		6.34375	39.3	38.41		6.34375	39.6	38.3		7.97917	35.9	38.1		6.34375	38.3	37.34		6.34375	37.7	37.6	6.34375	37.6	37.79		7.94792	37.9	37.2		6.34375	37.6	37.8
6.35417	39.5	37.3		6.35417	39.2	38.21		6.35417	39.3	38.41		7.98958	35.8	38.2		6.35417	38.2	37.35		6.35417	37.7	37.6	6.35417	37.4	37.79		7.95833	37.7	37.4		6.35417	37.5	37.6
6.36458	39.5	37.3		6.36458	39.1	38.21		6.36458	39.3	38.41		8	36	37		6.36458	38	37.16		6.36458	38.2	37.5	6.36458	37.4	37.99		7.96875	37.7	37.8		6.36458	37.5	37.4
6.375	39.5	37.21		6.375	39.1	38.3		6.375	39.2	38.31		8.01042	35.8	36.86		6.375	37.8	37.17		6.375	37.7	37.29	6.375	37.2	37.78		7.97917	37.6	38		6.375	37.5	37.4
6.38542	39.7	37.21		6.38542	39	38.1		6.38542	39.1	38.21		8.02083	35.8	36.99		6.38542	37.8	36.97		6.38542	37.5	37.59	6.38542	37.1	37.68		7.98958	37.3	37.9		6.38542	37.7	37.5
6.39583	39.7	37.01		6.39583	39	37.79		6.39583	39	38.12		8.03125	35.9	37.37		6.39583	37.6	36.88		6.39583	37.5	37.69	6.39583	37	37.78		8	37	37.9		6.39583	37.8	37.5
6.40625	39.6	36.92		6.40625	38.9	37.69		6.40625	39	38.02		8.04167	36	37.75		6.40625	37.5	36.89		6.40625	37.2	37.89	6.40625	36.9	37.48		8.01042	36.8	37.89		6.40625	37.8	37.5
6.41667	39.7	37.02		6.41667	38.9	37.59		6.41667	39	37.82		8.05208	36	37.94		6.41667	37.2	36.7		6.41667	37.5	37.89	6.41667	36.8	37.48		8.02083	36.8	37.83		6.41667	37.7	37.4
6.42708	39.7	37.02		6.42708	38.8	37.48		6.42708	38.9	37.82		8.0625	36	38.06		6.42708	37.2	36.41		6.42708	37.5	37.88	6.42708	36.9	37.17		8.03125	36.7	38.16		6.42708	37.2	37
6.4375	39.7	36.93		6.4375	38.7	37.28		6.4375	38.8	37.73		8.07292	36.1	38.14		6.4375	37.2	36.51		6.4375	37.4	37.78	6.4375	36.9	37.17		8.04167	36.8	38.28		6.4375	37.5	36.9
6.44792	39.7	36.93		6.44792	38.7	37.28		6.44792	38.8	37.73		8.08333	36.3	38.1		6.44792	37.2	36.42		6.44792	37.5	37.78	6.44792	36.8	36.87		8.05208	36.9	38.1		6.44792	38.1	37.2
6.45833	39.7	36.93		6.45833	38.6	37.17		6.45833	38.7	37.73		8.09375	36.3	38.23		6.45833	37.1	36.63		6.45833	37.4	37.78	6.45833	36.7	36.97		8.0625	37.1	38.22		6.45833	38.2	37.2
6.46875	39.6	36.94		6.46875	38.5	37.17		6.46875	38.7	37.63		8.10417	36.5	38.26		6.46875	37.2	36.64		6.46875	37.6	37.68	6.46875	36.7	36.96		8.07292	37.3	38.34		6.46875	38.1	37.3
6.47917	39.6	36.84		6.47917	38.6	37.07		6.47917	38.8	37.63		8.11458	36.7	38.47		6.47917	37.1	36.54		6.47917	37.9	37.67	6.47917	36.8	36.86		8.08333	37.3	38.55		6.47917	37.7	37.2
6.48958	39.6	36.84		6.48958	38.6	37.07		6.48958	38.9	37.44		8.125	37.1	38.48		6.48958	36.9	36.75		6.48958	38	37.57	6.48958	36.8	36.76		8.09375	37.3	38.56		6.48958	38.3	37.2
6.5	39.5	36.84		6.5	38.6	36.96		6.5	38.8	37.54		8.13542	37.4	38.39		6.5	36.9	36.66		6.5	37.9	37.57	6.5	36.9	36.76		8.10417	37.2	38.46		6.5	38	37.1
6.51042	39.5	36.85		6.51042	38.6	36.86		6.51042	38.8	37.64		8.14583	37.9	38.29		6.51042	37	36.66		6.51042	37.9	37.47	6.51042	36.9	36.76		8.11458	37.1	38.47		6.51042	37.7	37.2
6.52083	39.6	36.65		6.52083	38.4	36.86		6.52083	38.8	37.54		8.15625	38	38.19		6.52083	37	36.57		6.52083	38	37.37	6.52083	36.9	36.76		8.125	37.1	38.58		6.52083	37.9	37.2
6.53125	39.6	36.75		6.53125	38.5	36.85		6.53125	38.8	37.34		8.16667	38.1	38.1		6.53125	37.1	36.58		6.53125	38.1	37.16	6.53125	37	36.75		8.13542	37	38.58		6.53125	38	37.2
6.54167	39.6	36.65		6.54167	38.5	36.85		6.54167	38.8	37.14		8.17708	38	38.3		6.54167	37.1	36.58		6.54167	38	37.16	6.54167	37	36.85		8.14583	37	38.58		6.54167	37.6	37.2
6.55208	39.6	36.65		6.55208	38.4	36.95		6.55208	38.7	36.85		8.1875	38.2	38.3		6.55208	37.1	36.49		6.55208	37.8	37.16	6.55208	37	36.65		8.15625	37.3	38.49		6.55208	37.6	37.2
6.5625	39.5	36.56		6.5625	38.5	36.75		6.5625	38.9	37.05		8.19792	38.2	38.4		6.5625	36.9	36.5		6.5625	37.8	37.16	6.5625	37	36.55		8.16667	37.4	38.49		6.5625	38.2	37.1
6.57292	39.6	36.66		6.57292	38.4	36.74		6.57292	39.1	37.15		8.20833	38.4	38.4		6.57292	37	36.5		6.57292	37.8	37.06	6.57292	37	36.45		8.17708	37.5	38.39		6.57292	37.9	37
6.58333	39.5	36.66		6.58333	38.2	36.64		6.58333	39.1	37.05		8.21875	38.7	38.6		6.58333	37	36.51		6.58333	37.9	36.96	6.58333	37	36.35		8.1875	37.5	38.39		6.58333	37.8	37
6.59375	39.5	36.56		6.59375	38.3	36.64		6.59375	39	37.05		8.22917	39	38.6		6.59375	37.1	36.32		6.59375	38	36.96	6.59375	36.8	36.54		8.19792	37.5	38.39		6.59375	37.8	36.9
6.60417	39.5	36.66		6.60417	38.3	36.74		6.60417	39.1	37.05		8.23958	39.1	38.8		6.60417	37	36.32		6.60417	37.8	36.75	6.60417	36.5	36.34		8.20833	37.6	38.4		6.60417	37.9	37
6.61458	39.4	36.66		6.61458	38.3	36.63		6.61458	39.2	36.95		8.25	38.6	38.6		6.61458	37.1	36.23		6.61458	37.9	36.85	6.61458	36.4	36.34		8.21875	37.7	38.4		6.61458	38.3	37.1
6.625	39.5	36.67		6.625	38.3	36.53		6.625	39.4	36.76		8.26042	38.2	38.8		6.625	37.1	36.13		6.625	37.8	36.85	6.625	36.4	36.44		8.22917	37.8	38.3		6.625	38.3	36.9
6.63542	39.4	36.67		6.63542	38.2	36.63		6.63542	39.2	36.76		8.27083	38.1	38.6		6.63542	36.9	36.24		6.63542	37.7	36.75	6.63542	36.7	36.44		8.23958	37.9	38.3		6.63542	38.3	36.9
6.64583	39.4	36.77		6.64583	38	36.73		6.64583	39.2	36.76		8.28125	38.6	38.6		6.64583	37.1	36.15		6.64583	37.7	36.75	6.64583	36.8	36.54		8.25	38	38.2		6.64583	38.1	37
6.65625	39.4	36.57		6.65625	38.2	36.52		6.65625	38.9	36.76		8.29167	38.7	38.6		6.65625	37.1	36.15		6.65625	37.8	36.75	6.65625	36.8	36.64		8.26042	38	38.2		6.65625	37.8	37.1
6.66667	39.2	36.67		6.66667	38.2	36.42		6.66667	39	36.76		8.30208	38.6	38.5		6.66667	37	36.06		6.66667	37.7	36.75	6.66667	36.7	36.74		8.27083	38.1	38.2		6.66667	37.6	37.1
6.67708	39.4	36.67		6.67708	38.2	36.62		6.67708	38.9	36.66		8.3125	38.6	38.5		6.67708	37	36.06		6.67708	37.8	36.65	6.67708	36.6	36.64		8.28125	37.9	38.2		6.67708	37.6	37.1
6.6875	39.2	36.67		6.6875	38.2	36.72		6.6875	38.9	36.76		8.32292	38.5	38.4		6.6875	36.9	36.17		6.6875	37.7	36.64	6.6875	36.8	36.63		8.29167	38	38.3		6.6875	37.6	37.1
6.69792	39.2	36.67		6.69792	38.1	36.72		6.69792	39	36.76		8.33333	38.4	38.2		6.69792	36.8	36.07		6.69792	37.9	36.64	6.69792	36.9	36.83		8.30208	38	38.3		6.69792	37.6	37
6.70833	39.1	36.68		6.70833	38	36.81		6.70833	38.8	36.76		8.34375	38.3	38		6.70833	37	36.18		6.70833	37.8	36.64	6.70833	36.8	36.73		8.3125	37.9	38.3		6.70833	37.7	37
6.71875	39.1	36.58		6.71875	38.1	36.61		6.71875	38.8	36.57		8.35417	38.1	37.9		6.71875	37	36.08		6.71875	37.7	36.64	6.71875	36.7	36.83		8.32292	38	38.2		6.71875	37.6	37.1
6.72917	39	36.68		6.72917	38	36.71		6.72917	38.8	36.57		8.36458	37.8	37.8		6.72917	37	36.19		6.72917	37.7	36.64	6.72917	36.5	36.73		8.33333	38.1	38		6.72917	37.5	37
6.73958	38.9	36.58		6.73958	38	36.61		6.73958	38.7	36.57		8.375	38	37.8		6.73958	37	36.09		6.73958	37.8	36.64	6.73958	36.4	36.83		8.34375	38.1	38		6.73958	37.5	37
6.75	39	36.58		6.75	37.9	36.61		6.75	38.7	36.67		8.38542	37.9	37.5		6.75	37	36.1		6.75	37.9	36.64	6.75	36.6	36.93		8.35417	38	38		6.75	37.5	37
6.76042	38.9	36.68		6.76042	37.9	36.6		6.76042	38.9	36.67		8.39583	37.9	37.6		6.76042	36.9	36.3		6.76042	37.9	36.64	6.76042	36.8	36.83		8.36458	38	38		6.76042	37.4	36.9
6.77083	38.9	36.68		6.77083	37.8	36.7		6.77083	38.9	36.67		8.40625	37.8	37.6		6.77083	37	36.51		6.77083	37.9	36.74	6.77083	36.7	36.93		8.375	37.8	38.3		6.77083	37.4	37
6.78125	38.9	36.68		6.78125	37.8	36.6		6.78125	38.8	36.47		8.41667	38.1	37.5		6.78125	37	36.51		6.78125	37.7	36.64	6.78125	36.9	36.93		8.38542	37.6	38.3		6.78125	37.4	37.1
6.79167	38.8	36.68		6.79167	37.8	36.7		6.79167	38.7	36.37		8.42708	38.2	37.4		6.79167	37	36.62		6.79167	37.7	36.74	6.79167	36.9	37.03		8.39583	37.5	38.3		6.79167	37.4	37
6.80208	38.9	36.78		6.80208	37.7	36.7		6.80208	38.6	36.47		8.4375	38.3	36.9		6.80208	37.1	36.62		6.80208	37.6	36.73	6.80208	36.9	36.82		8.40625	37.3	38.4		6.80208	37.3	37.1
6.8125	38.9	36.78		6.8125	37.8	36.79		6.8125	38.6	36.67		8.44792	38.3	36.5		6.8125	37.1	36.62		6.8125	37.7	36.73	6.8125	37	36.82		8.41667	37.3	38.4		6.8125	37.4	36.7
6.82292	38.9	36.98		6.82292	37.9	36.79		6.82292	38.7	36.57		8.45833	38.3	36.4		6.82292	37.2	36.73		6.82292	37.6	36.73	6.82292	37.1	36.92		8.42708	37	38.2		6.82292	37.4	36.9
6.83333	38.8	36.99		6.83333	37.7	36.89		6.83333	38.6	36.67		8.46875	38.4	36.4		6.83333	37.2	36.83		6.83333	37.5	36.83	6.83333	37.2	36.92		8.4375	36.9	38		6.83333	37.4	37.1
6.84375	38.8	37.09		6.84375	37.8	36.99		6.84375	38.6	36.77		8.47917	38.4	36.2		6.84375	37.3	36.64		6.84375	37.6	36.93	6.84375	37.2	36.92		8.44792	36.8	37.9		6.84375	37.4	37.2
6.85417	38.9	37.39		6.85417	37.9	37.09		6.85417	38.8	36.88		8.48958	38.3	36.1		6.85417	37.2	36.74		6.85417	37.5	36.93	6.85417	37.2	37.02		8.45833	36.7	37.7		6.85417	37.5	37.2
6.86458	38.8	37.39		6.86458	37.8	37.19		6.86458	38.8	36.78		8.5	38.4	36		6.86458	37.1	36.85		6.86458	37.5	36.93	6.86458	36.9	37.22		8.46875	36.8	37.6		6.86458	37.3	37.3
6.875	38.8	37.59		6.875	37.8	37.28		6.875	38.8	36.88		8.51042	38.4	36.1		6.875	37.3	36.85		6.875	37.5	36.93	6.875	36.9	37.02		8.47917	36.7	37.5		6.875	37.3	37
6.88542	38.8	37.49		6.88542	37.8	37.18		6.88542	38.8	36.98		8.52083	38.4	36		6.88542	37.4	36.75		6.88542	37.6	36.93	6.88542	37.3	37.22		8.48958	36.8	37.3		6.88542	37.4	36.4
6.89583	38.6	37.59		6.89583	37.8	37.08		6.89583	38.8	37.08		8.53125	38.3	36		6.89583	37.5	37.16		6.89583	37.5	36.83	6.89583	37.5	37.32		8.5	36.8	37		6.89583	37.4	36.5
6.90625	38.7	37.59		6.90625	37.7	37.28		6.90625	38.9	37.08		8.54167	38.1	36		6.90625	37.7	37.16		6.90625	37.5	36.53	6.90625	37.7	37.02		8.51042	36.7	37		6.90625	37.4	36.9
6.91667	38.6	37.49		6.91667	37.8	37.48		6.91667	38.9	37.28		8.55208	38.1	36		6.91667	37.8	37.46		6.91667	37.5	36.63	6.91667	37.8	37.22		8.52083	36.7	37		6.91667	37.3	37.5
6.92708	38.6	37.59		6.92708	38.1	37.68		6.92708	38.8	37.28		8.5625	38.4	36		6.92708	38	37.27		6.92708	37.4	36.83	6.92708	38	37.12		8.53125	36.7	36.7		6.92708	37.4	37.6
6.9375	38.6	37.49		6.9375	38	37.68		6.9375	38.9	37.48		8.57292	38.6	36.1		6.9375	38	37.37		6.9375	37.3	37.22	6.9375	37.7	37.12		8.54167	36.5	36.6		6.9375	37.4	37.6
6.94792	38.5	37.59		6.94792	38	37.67		6.94792	38.7	37.38		8.58333	38.4	36.1		6.94792	37.9	37.38		6.94792	37.4	37.32	6.94792	37.8	37.02		8.55208	36.6	36.7		6.94792	37.2	37.5
6.95833	38.6	37.49		6.95833	38	37.67		6.95833	38.8	37.48		8.59375	37.9	36		6.95833	37.9	37.58		6.95833	37.5	37.32	6.95833	38	37.12		8.5625	36.4	36.8		6.95833	37.3	37.7
6.96875	38.5	37.59		6.96875	38	37.67		6.96875	39.1	37.68		8.60417	37.9	36		6.96875	37.8	37.08		6.96875	37.5	37.52	6.96875	37.9	37.12		8.57292	36.4	36.8		6.96875	37.4	37.9
6.97917	38.5	37.79		6.97917	38	37.67		6.97917	39	37.58		8.61458	38.2	36.1		6.97917	37.9	37.19		6.97917	37.5	37.52	6.97917	38.1	37.51		8.58333	36.5	36.9		6.97917	37.4	38.3
6.98958	38.5	37.79		6.98958	38	37.77		6.98958	39.1	37.68		8.625	38	36		6.98958	38.1	37.39		6.98958	37.6	37.42	6.98958	37.9	37.31		8.59375	36.4	37		6.98958	37.3	38.2
7	38.5	37.79		7	38.2	38.17		7	38.9	37.38		8.63542	37.9	36		7	38.1	37.29		7	37.7	37.52	7	37.9	37.41		8.60417	36.5	36.9		7	37.1	37.6
7.01042	38.5	37.79		7.01042	37.9	38.22		7.01042	39.1	37.49		8.64583	37.9	36.1		7.01042	38	37.37		7.01042	37.8	37.62	7.01042	38.1	37.46		8.61458	36.5	36.9		7.01042	37.2	37.5
7.02083	38.5	37.71		7.02083	38	38.47		7.02083	38.8	37.27		8.65625	37.9	36		7.02083	38.3	37.29		7.02083	37	37.72	7.02083	38	37.93		8.625	36.5	37		7.02083	37.2	37.4
7.03125	38.5	37.73		7.03125	38.4	38.37		7.03125	39	37.48		8.66667	37.9	36.1		7.03125	38.2	37.5		7.03125	36.7	38.01	7.03125	37.6	37.73		8.63542	36.6	36.8		7.03125	37.3	37.5
7.04167	38.5	37.65		7.04167	38.3	38.26		7.04167	39	37.49		8.67708	37.7	36.1		7.04167	38.1	37.32		7.04167	37.2	37.81	7.04167	37.9	37.72		8.64583	36.6	36.9		7.04167	37.2	37.5
7.05208	38.5	37.66		7.05208	38.2	38.25		7.05208	39	37.89		8.6875	37.5	36		7.05208	38.5	37.03		7.05208	37.4	37.8	7.05208	38	37.82		8.65625	36.6	37		7.05208	37.3	37.6
7.0625	38.5	37.77		7.0625	37.9	38.25		7.0625	38.8	37.9		8.69792	37.6	36		7.0625	38.5	37.34		7.0625	37.7	37.7	7.0625	38.2	37.91		8.66667	36.6	37		7.0625	37.1	37.8
7.07292	38.5	37.79		7.07292	38.2	38.34		7.07292	38.9	37.9		8.70833	37.5	35.9		7.07292	38.2	37.26		7.07292	37.6	37.69	7.07292	37.8	37.9		8.67708	36.5	36.9		7.07292	37.2	38.2
7.08333	38.4	37.8		7.08333	38.2	38.54		7.08333	38.9	37.81		8.71875	36.9	36		7.08333	38.4	37.47		7.08333	37.8	37.89	7.08333	38	38		8.6875	36.4	36.9		7.08333	37.2	37.9
7.09375	38.5	37.71		7.09375	38.2	38.43		7.09375	38.9	37.81		8.72917	36.5	36		7.09375	38.5	37.48		7.09375	37.7	37.78	7.09375	37.8	37.99		8.69792	36.3	36.9		7.09375	37.3	37.7
7.10417	38.5	37.72		7.10417	38	38.32		7.10417	38.7	37.82		8.73958	36.5	35.9		7.10417	38.4	37.4		7.10417	37.6	37.78	7.10417	38.1	37.59		8.70833	36.4	36.9		7.10417	37.4	37.7
7.11458	38.5	37.84		7.11458	37.9	38.22		7.11458	38.8	37.92		8.75	36.3	35.9		7.11458	38.3	37.21		7.11458	37.7	37.57	7.11458	37.9	37.68		8.71875	36.4	36.9		7.11458	37.3	38
7.125	38.5	37.95		7.125	38.1	38.51		7.125	38.8	37.73		8.76042	36.4	36		7.125	38.1	37.32		7.125	37.6	37.77	7.125	37.8	37.98		8.72917	36.5	37		7.125	37.1	37.7
7.13542	38.4	37.86		7.13542	38.2	38.31		7.13542	38.9	37.93		8.77083	36.2	36		7.13542	38	37.43		7.13542	37.6	37.67	7.13542	37.6	37.97		8.73958	36.4	37		7.13542	37.2	38.4
7.14583	38.4	37.77		7.14583	38.5	38.2		7.14583	38.8	37.94		8.78125	36.4	36		7.14583	38.3	37.44		7.14583	37.8	37.66	7.14583	37.6	37.86		8.75	36.4	36.9		7.14583	37.2	38.2
7.15625	38.4	37.68		7.15625	38.4	38.1		7.15625	38.9	38.04		8.79167	36.7	35.9		7.15625	38.3	37.56		7.15625	37.9	37.56	7.15625	37.7	37.96		8.76042	36.4	36.9		7.15625	37.3	37.88
7.16667	38.5	37.79		7.16667	38.3	38.09		7.16667	38.8	37.85		8.80208	36.9	36		7.16667	37.9	37.47		7.16667	38	37.65	7.16667	37.7	38.06		8.77083	36.4	37		7.16667	37.2	38.06
7.17708	38.5	37.89		7.17708	38	38.08		7.17708	38.8	37.75		8.8125	37	35.9		7.17708	38.2	37.38		7.17708	38	37.85	7.17708	37.7	37.95		8.78125	36.2	37		7.17708	37.2	37.84
7.1875	38.4	37.8		7.1875	38.3	38.18		7.1875	39.1	37.96		8.82292	37.1	36		7.1875	38.3	37.19		7.1875	37.6	38.05	7.1875	37.7	38.05		8.79167	36.2	37		7.1875	37.2	38.33
7.19792	38.5	37.71		7.19792	38.3	38.17		7.19792	39.1	37.96		8.83333	36.6	36.1		7.19792	38.5	37.3		7.19792	37.5	37.74	7.19792	37.7	38.04		8.80208	36.2	36.9		7.19792	36.8	38.42
7.20833	38.4	37.82		7.20833	38.4	38.17		7.20833	38.8	37.96		8.84375	36.1	36.1		7.20833	38.4	37.31		7.20833	37.7	37.74	7.20833	37.8	37.54		8.8125	36.2	36.9		7.20833	36.9	37.52
7.21875	38.4	38.13		7.21875	38.4	38.06		7.21875	38.8	37.67		8.85417	36	36		7.21875	38.4	37.52		7.21875	37.6	37.84	7.21875	37.5	37.73		8.82292	36.1	37		7.21875	37.3	37.21
7.22917	38.4	38.13		7.22917	38.2	37.96		7.22917	38.8	37.77		8.86458	36.1	36.2		7.22917	38.1	37.43		7.22917	37.6	37.93	7.22917	37.7	37.43		8.83333	36.1	36.8		7.22917	37.5	37.21
7.23958	38.3	38.04		7.23958	38.2	38.26		7.23958	38.8	37.57		8.875	36.3	36.3		7.23958	38.1	37.54		7.23958	37.7	37.63	7.23958	37.8	37.33		8.84375	36	36.9		7.23958	37.4	37.61
7.25	38.4	37.85		7.25	38.3	38.35		7.25	38.9	37.68		8.88542	36.3	36.7		7.25	37.7	37.45		7.25	37.7	38.03	7.25	37.7	37.82		8.85417	36.1	36.8		7.25	37.5	37.6
7.26042	38.5	37.95		7.26042	38.1	38.65		7.26042	39.1	37.78		8.89583	36.3	37.2		7.26042	38.2	37.76		7.26042	37.9	37.92	7.26042	37.8	37.72		8.86458	35.9	36.8		7.26042	37.6	38
7.27083	38.4	37.86		7.27083	38.1	38.44		7.27083	39.1	38.08		8.90625	36.3	37.9		7.27083	38.4	37.77		7.27083	37.7	37.72	7.27083	37.8	37.81		8.875	36	36.9		7.27083	37.9	38.2
7.28125	38.4	37.86		7.28125	38.1	38.34		7.28125	38.8	38.39		8.91667	36.1	38		7.28125	38.4	37.78		7.28125	37.5	37.72	7.28125	38.1	38.21		8.88542	36.3	36.8		7.28125	37.6	37.9
7.29167	38.4	37.87		7.29167	38.3	38.33		7.29167	38.8	38.39		8.92708	36	38		7.29167	38.4	37.59		7.29167	37.8	37.71	7.29167	38.2	37.91		8.89583	36.8	36.8		7.29167	37.9	37.6
7.30208	38.3	37.68		7.30208	38.1	38.33		7.30208	38.7	38.49		8.9375	36.2	37.9		7.30208	38	37.8		7.30208	37.8	37.81	7.30208	38.2	38		8.90625	37.1	36.9		7.30208	38.1	37.9
7.3125	38.5	37.48		7.3125	38	38.12		7.3125	38.8	38.5		8.94792	35.9	38.1		7.3125	38.2	37.71		7.3125	37.7	37.61	7.3125	38.1	38.1		8.91667	37.3	36.8		7.3125	37.9	37.7
7.32292	38.5	37.49		7.32292	37.8	38.52		7.32292	38.7	38.4		8.95833	36	38		7.32292	38	37.32		7.32292	38	37.31	7.32292	37.9	37.7		8.92708	37.4	36.8		7.32292	38	38
7.33333	38.4	37.39		7.33333	37.9	38.32		7.33333	38.6	38.3		8.96875	35.9	38.1		7.33333	38.2	37.43		7.33333	38	37.6	7.33333	38	37.8		8.9375	37.4	36.8		7.33333	37.5	38
7.34375	38.2	37.29		7.34375	37.7	38.41		7.34375	38.6	38.3		8.97917	36	38.1		7.34375	38.1	37.34		7.34375	37.8	37.6	7.34375	37.9	37.79		8.94792	37.4	37.2		7.34375	38.2	37.8
7.35417	38.1	37.3		7.35417	37.6	38.21		7.35417	38.5	38.41		8.98958	35.9	38.2		7.35417	38	37.35		7.35417	37.9	37.6	7.35417	37.8	37.79		8.95833	37.7	37.4		7.35417	38	37.6
7.36458	38.2	37.3		7.36458	37.3	38.21		7.36458	38.6	38.41		9	36.1	37		7.36458	37.8	37.16		7.36458	37.7	37.5	7.36458	37.7	37.99		8.96875	37.9	37.8		7.36458	38	37.4
7.375	38.2	37.21		7.375	37.3	38.3		7.375	38.4	38.31		9.01042	36.1	36.86		7.375	37.7	37.17		7.375	37.6	37.29	7.375	37.6	37.78		8.97917	37.7	38		7.375	38.2	37.4
7.38542	38.2	37.21		7.38542	37.3	38.1		7.38542	38.4	38.21		9.02083	36	36.99		7.38542	37.7	36.97		7.38542	37.7	37.59	7.38542	37.4	37.68		8.98958	37.8	37.9		7.38542	38	37.5
7.39583	38.1	37.01		7.39583	37.2	37.79		7.39583	38.4	38.12		9.03125	36.2	37.37		7.39583	37.5	36.88		7.39583	37.7	37.69	7.39583	37.2	37.78		9	38.2	37.9		7.39583	38.1	37.5
7.40625	38.2	36.92		7.40625	37.2	37.69		7.40625	38.4	38.02		9.04167	36	37.75		7.40625	37.4	36.89		7.40625	37.6	37.89	7.40625	37.1	37.48		9.01042	38.2	37.89		7.40625	37.8	37.5
7.41667	38.3	37.02		7.41667	37.1	37.59		7.41667	38.4	37.82		9.05208	36	37.94		7.41667	37.2	36.7		7.41667	37.8	37.89	7.41667	37.1	37.48		9.02083	38.2	37.83		7.41667	37.9	37.4
7.42708	38.3	37.02		7.42708	37.1	37.48		7.42708	38.4	37.82		9.0625	36.2	38.06		7.42708	36.9	36.41		7.42708	37.9	37.88	7.42708	37.1	37.17		9.03125	38.3	38.16		7.42708	37.9	37
7.4375	38.2	36.93		7.4375	37	37.28		7.4375	38.1	37.73		9.07292	36.2	38.14		7.4375	37	36.51		7.4375	37.9	37.78	7.4375	37	37.17		9.04167	38.1	38.28		7.4375	38	36.9
7.44792	38.1	36.93		7.44792	37	37.28		7.44792	37.9	37.73		9.08333	36.1	38.1		7.44792	37.1	36.42		7.44792	37.9	37.78	7.44792	37	36.87		9.05208	38.1	38.1		7.44792	37.8	37.2
7.45833	38.2	36.93		7.45833	37	37.17		7.45833	38.1	37.73		9.09375	36.2	38.23		7.45833	37.1	36.63		7.45833	38.1	37.78	7.45833	37	36.97		9.0625	38.1	38.22		7.45833	38.3	37.2
7.46875	38.3	36.94		7.46875	36.9	37.17		7.46875	38.2	37.63		9.10417	36	38.26		7.46875	36.7	36.64		7.46875	38.3	37.68	7.46875	36.8	36.96		9.07292	38.1	38.34		7.46875	37.8	37.3
7.47917	38.1	36.84		7.47917	37	37.07		7.47917	38.3	37.63		9.11458	36.5	38.47		7.47917	36.7	36.54		7.47917	38.4	37.67	7.47917	36.8	36.86		9.08333	38.1	38.55		7.47917	37.7	37.2
7.48958	38.3	36.84		7.48958	37	37.07		7.48958	38.3	37.44		9.125	36.2	38.48		7.48958	36.7	36.75		7.48958	38.4	37.57	7.48958	36.7	36.76		9.09375	38.1	38.56		7.48958	37.5	37.2
7.5	38.3	36.84		7.5	37	36.96		7.5	38.2	37.54		9.13542	36.2	38.39		7.5	36.5	36.66		7.5	38.3	37.57	7.5	36.9	36.76		9.10417	38	38.46		7.5	37.6	37.1
7.51042	38.1	36.85		7.51042	37.1	36.86		7.51042	38.3	37.64		9.14583	36.9	38.29		7.51042	36.7	36.66		7.51042	38.3	37.47	7.51042	36.8	36.76		9.11458	37.9	38.47		7.51042	37.9	37.2
7.52083	38.2	36.65		7.52083	37	36.86		7.52083	38.2	37.54		9.15625	37.3	38.19		7.52083	36.8	36.57		7.52083	38.2	37.37	7.52083	36.8	36.76		9.125	38	38.58		7.52083	38	37.2
7.53125	38.1	36.75		7.53125	36.9	36.85		7.53125	38.2	37.34		9.16667	37.5	38.1		7.53125	36.7	36.58		7.53125	38.3	37.16	7.53125	36.7	36.75		9.13542	37.9	38.58		7.53125	38.4	37.2
7.54167	38.1	36.65		7.54167	36.9	36.85		7.54167	38.1	37.14		9.17708	37.8	38.3		7.54167	36.6	36.58		7.54167	38.3	37.16	7.54167	36.8	36.85		9.14583	37.9	38.58		7.54167	38.5	37.2
7.55208	38.2	36.65		7.55208	36.8	36.95		7.55208	38	36.85		9.1875	37.9	38.3		7.55208	36.6	36.49		7.55208	38.1	37.16	7.55208	36.7	36.65		9.15625	37.8	38.49		7.55208	38.4	37.2
7.5625	38.3	36.56		7.5625	36.7	36.75		7.5625	37.9	37.05		9.19792	38.4	38.4		7.5625	36.7	36.5		7.5625	38	37.16	7.5625	36.6	36.55		9.16667	37.9	38.49		7.5625	37.9	37.1
7.57292	38.2	36.66		7.57292	36.7	36.74		7.57292	37.7	37.15		9.20833	38.4	38.4		7.57292	36.8	36.5		7.57292	38	37.06	7.57292	36.8	36.45		9.17708	38	38.39		7.57292	38	37
7.58333	38.1	36.66		7.58333	36.9	36.64		7.58333	37.8	37.05		9.21875	38.6	38.6		7.58333	36.7	36.51		7.58333	37.9	36.96	7.58333	36.7	36.35		9.1875	38.1	38.39		7.58333	38.1	37
7.59375	38.1	36.56		7.59375	36.8	36.64		7.59375	37.8	37.05		9.22917	38.3	38.6		7.59375	36.5	36.32		7.59375	37.9	36.96	7.59375	36.7	36.54		9.19792	37.8	38.39		7.59375	37.7	36.9
7.60417	37.9	36.66		7.60417	36.8	36.74		7.60417	37.8	37.05		9.23958	38.4	38.8		7.60417	36.4	36.32		7.60417	37.8	36.75	7.60417	36.3	36.34		9.20833	37.8	38.4		7.60417	37.8	37
7.61458	37.9	36.66		7.61458	36.8	36.63		7.61458	37.9	36.95		9.25	38.7	38.6		7.61458	36.4	36.23		7.61458	37.7	36.85	7.61458	36	36.34		9.21875	38.2	38.4		7.61458	37.8	37.1
7.625	38.1	36.67		7.625	36.7	36.53		7.625	37.8	36.76		9.26042	38.7	38.8		7.625	36.4	36.13		7.625	37.7	36.85	7.625	36	36.44		9.22917	38.3	38.3		7.625	37.5	36.9
7.63542	38	36.67		7.63542	36.7	36.63		7.63542	37.8	36.76		9.27083	38.5	38.6		7.63542	36.5	36.24		7.63542	37.6	36.75	7.63542	36.4	36.44		9.23958	38.3	38.3		7.63542	37.7	36.9
7.64583	37.9	36.77		7.64583	36.7	36.73		7.64583	37.6	36.76		9.28125	38.3	38.6		7.64583	36.4	36.15		7.64583	37.4	36.75	7.64583	36.4	36.54		9.25	38.3	38.2		7.64583	38.2	37
7.65625	38	36.57		7.65625	36.6	36.52		7.65625	37.3	36.76		9.29167	38.3	38.6		7.65625	36.5	36.15		7.65625	37.3	36.75	7.65625	36.4	36.64		9.26042	38.2	38.2		7.65625	38.2	37.1
7.66667	38	36.67		7.66667	36.7	36.42		7.66667	37.3	36.76		9.30208	38.1	38.5		7.66667	36.4	36.06		7.66667	37.5	36.75	7.66667	36.6	36.74		9.27083	38.1	38.2		7.66667	38.1	37.1
7.67708	38	36.67		7.67708	36.6	36.62		7.67708	37.2	36.66		9.3125	38.2	38.5		7.67708	36.4	36.06		7.67708	37.4	36.65	7.67708	36.6	36.64		9.28125	38	38.2		7.67708	38.3	37.1
7.6875	38	36.67		7.6875	36.6	36.72		7.6875	37.2	36.76		9.32292	38.4	38.4		7.6875	36.4	36.17		7.6875	37.4	36.64	7.6875	36.6	36.63		9.29167	38.1	38.3		7.6875	38	37.1
7.69792	37.7	36.67		7.69792	36.6	36.72		7.69792	37.1	36.76		9.33333	38.4	38.2		7.69792	36.4	36.07		7.69792	37.4	36.64	7.69792	36.6	36.83		9.30208	38.1	38.3		7.69792	37.7	37
7.70833	37.7	36.68		7.70833	36.5	36.81		7.70833	37.2	36.76		9.34375	38.6	38		7.70833	36.5	36.18		7.70833	37.2	36.64	7.70833	36.5	36.73		9.3125	38.2	38.3		7.70833	37.8	37
7.71875	38	36.58		7.71875	36.4	36.61		7.71875	37.3	36.57		9.35417	38.6	37.9		7.71875	36.6	36.08		7.71875	37.1	36.64	7.71875	36.6	36.83		9.32292	38.2	38.2		7.71875	38	37.1
7.72917	38	36.68		7.72917	36.5	36.71		7.72917	37.2	36.57		9.36458	38.6	37.8		7.72917	36.6	36.19		7.72917	37.2	36.64	7.72917	36.7	36.73		9.33333	38.2	38		7.72917	38	37
7.73958	38	36.58		7.73958	36.4	36.61		7.73958	37	36.57		9.375	38.4	37.8		7.73958	36.4	36.09		7.73958	37.1	36.64	7.73958	36.7	36.83		9.34375	38.2	38		7.73958	37.8	37
7.75	38	36.58		7.75	36.5	36.61		7.75	37.2	36.67		9.38542	38.4	37.5		7.75	36.5	36.1		7.75	37	36.64	7.75	36.8	36.93		9.35417	38.3	38		7.75	37.5	37
7.76042	38	36.68		7.76042	36.4	36.6		7.76042	37	36.67		9.39583	38.3	37.6		7.76042	36.5	36.3		7.76042	36.9	36.64	7.76042	36.6	36.83		9.36458	38.3	38		7.76042	37.5	36.9
7.77083	37.9	36.68		7.77083	36.5	36.7		7.77083	37.1	36.67		9.40625	38.5	37.6		7.77083	36.6	36.51		7.77083	36.8	36.74	7.77083	36.8	36.93		9.375	38.1	38.3		7.77083	37.5	37
7.78125	38	36.68		7.78125	36.5	36.6		7.78125	37.1	36.47		9.41667	38.2	37.5		7.78125	36.6	36.51		7.78125	36.8	36.64	7.78125	36.7	36.93		9.38542	37.9	38.3		7.78125	37.4	37.1
7.79167	38	36.68		7.79167	36.5	36.7		7.79167	37.1	36.37		9.42708	38.3	37.4		7.79167	36.6	36.62		7.79167	36.9	36.74	7.79167	36.7	37.03		9.39583	37.8	38.3		7.79167	37.5	37
7.80208	37.9	36.78		7.80208	36.5	36.7		7.80208	37.2	36.47		9.4375	38	36.9		7.80208	36.5	36.62		7.80208	36.7	36.73	7.80208	36.8	36.82		9.40625	37.6	38.4		7.80208	37.5	37.1
7.8125	37.8	36.78		7.8125	36.6	36.79		7.8125	37	36.67		9.44792	38.2	36.5		7.8125	36.7	36.62		7.8125	36.7	36.73	7.8125	36.7	36.82		9.41667	37.3	38.4		7.8125	37.4	36.7
7.82292	37.8	36.98		7.82292	36.6	36.79		7.82292	37	36.57		9.45833	38.3	36.4		7.82292	36.6	36.73		7.82292	36.8	36.73	7.82292	36.7	36.92		9.42708	37.1	38.2		7.82292	37.4	36.9
7.83333	37.8	36.99		7.83333	36.5	36.89		7.83333	37.2	36.67		9.46875	38.2	36.4		7.83333	36.5	36.83		7.83333	36.7	36.83	7.83333	36.8	36.92		9.4375	37	38		7.83333	37	37.1
7.84375	37.7	37.09		7.84375	36.7	36.99		7.84375	37.4	36.77		9.47917	38	36.2		7.84375	36.6	36.64		7.84375	36.7	36.93	7.84375	36.9	36.92		9.44792	36.9	37.9		7.84375	37.1	37.2
7.85417	37.7	37.39		7.85417	37	37.09		7.85417	37.5	36.88		9.48958	38.4	36.1		7.85417	36.7	36.74		7.85417	36.7	36.93	7.85417	36.9	37.02		9.45833	36.8	37.7		7.85417	37.2	37.2
7.86458	37.6	37.39		7.86458	37	37.19		7.86458	37.7	36.78		9.5	38.5	36		7.86458	36.8	36.85		7.86458	36.8	36.93	7.86458	36.9	37.22		9.46875	36.7	37.6		7.86458	37.2	37.3
7.875	37.6	37.59		7.875	37	37.28		7.875	37.8	36.88		9.51042	38.1	36.1		7.875	37	36.85		7.875	36.7	36.93	7.875	37.2	37.02		9.47917	36.7	37.5		7.875	37.2	37
7.88542	37.5	37.49		7.88542	37	37.18		7.88542	37.9	36.98		9.52083	38.3	36		7.88542	36.8	36.75		7.88542	36.7	36.93	7.88542	37.3	37.22		9.48958	37.1	37.3		7.88542	37.2	36.4
7.89583	37.4	37.59		7.89583	37	37.08		7.89583	38	37.08		9.53125	38.3	36		7.89583	37.1	37.16		7.89583	36.6	36.83	7.89583	37.4	37.32		9.5	37.2	37		7.89583	37.3	36.5
7.90625	37.4	37.59		7.90625	37.3	37.28		7.90625	37.9	37.08		9.54167	38.3	36		7.90625	37.3	37.16		7.90625	36.6	36.53	7.90625	37.5	37.02		9.51042	37.6	37		7.90625	37.3	36.9
7.91667	37.4	37.49		7.91667	37.7	37.48		7.91667	37.8	37.28		9.55208	38.2	36		7.91667	37.2	37.46		7.91667	36.7	36.63	7.91667	37.7	37.22		9.52083	37.7	37		7.91667	37.3	37.5
7.92708	37.3	37.59		7.92708	37.6	37.68		7.92708	37.8	37.28		9.5625	38.4	36		7.92708	37.3	37.27		7.92708	36.7	36.83	7.92708	37.9	37.12		9.53125	37.8	36.7		7.92708	37.3	37.6
7.9375	37.3	37.49		7.9375	37.7	37.68		7.9375	38.1	37.48		9.57292	38.3	36.1		7.9375	37.7	37.37		7.9375	36.6	37.22	7.9375	37.9	37.12		9.54167	37.6	36.6		7.9375	37.2	37.6
7.94792	37.2	37.59		7.94792	37.6	37.67		7.94792	38	37.38		9.58333	38.2	36.1		7.94792	37.7	37.38		7.94792	36.7	37.32	7.94792	37.6	37.02		9.55208	37.5	36.7		7.94792	37.1	37.5
7.95833	37.3	37.49		7.95833	37.6	37.67		7.95833	37.8	37.48		9.59375	38.2	36		7.95833	37.7	37.58		7.95833	36.8	37.32	7.95833	37	37.12		9.5625	37.3	36.8		7.95833	37.1	37.7
7.96875	37.4	37.59		7.96875	37.8	37.67		7.96875	37.9	37.68		9.60417	38.2	36		7.96875	37.6	37.08		7.96875	36.8	37.52	7.96875	36.5	37.12		9.57292	37.3	36.8		7.96875	37.1	37.9
7.97917	37.5	37.79		7.97917	38.2	37.67		7.97917	37.9	37.58		9.61458	38.4	36.1		7.97917	37.4	37.19		7.97917	36.8	37.52	7.97917	36.6	37.51		9.58333	37.2	36.9		7.97917	37.2	38.3
7.98958	37.5	37.79		7.98958	38.3	37.77		7.98958	38.2	37.68		9.625	38.3	36		7.98958	37.6	37.39		7.98958	36.8	37.42	7.98958	36.4	37.31		9.59375	37.1	37		7.98958	37.1	38.2
8	37.5	37.79		8	38.2	38.17		8	38.1	37.38		9.63542	38	36		8	38.3	37.29		8	36.9	37.52	8	36.2	37.41		9.60417	37	36.9		8	37.1	37.6
8.01042	37.5	37.79		8.01042	38.2	38.22		8.01042	38.2	37.49		9.64583	37.9	36.1		8.01042	38.4	37.37		8.01042	36.9	37.62	8.01042	36.4	37.46		9.61458	36.9	36.9		8.01042	37.2	37.5
8.02083	37.4	37.71		8.02083	37.9	38.47		8.02083	38.2	37.27		9.65625	37.9	36		8.02083	38.2	37.29		8.02083	37	37.72	8.02083	36.6	37.93		9.625	36.9	37		8.02083	37.2	37.4
8.03125	37.3	37.73		8.03125	38.1	38.37		8.03125	38	37.48		9.66667	37.7	36.1		8.03125	37.9	37.5		8.03125	37.2	38.01	8.03125	36.7	37.73		9.63542	36.9	36.8		8.03125	37.2	37.5
8.04167	37.4	37.65		8.04167	38	38.26		8.04167	37.9	37.49		9.67708	37.7	36.1		8.04167	37.8	37.32		8.04167	36.7	37.81	8.04167	37	37.72		9.64583	36.8	36.9		8.04167	36.9	37.5
8.05208	37.2	37.66		8.05208	37.6	38.25		8.05208	37.9	37.89		9.6875	37.7	36		8.05208	37.8	37.03		8.05208	36.8	37.8	8.05208	37	37.82		9.65625	36.9	37		8.05208	37	37.6
8.0625	37.2	37.77		8.0625	37.5	38.25		8.0625	37.9	37.9		9.69792	37.7	36		8.0625	38	37.34		8.0625	36.8	37.7	8.0625	37.2	37.91		9.66667	36.8	37		8.0625	37.2	37.8
8.07292	37.3	37.79		8.07292	37.4	38.34		8.07292	37.9	37.9		9.70833	37.6	35.9		8.07292	38.1	37.26		8.07292	37.1	37.69	8.07292	37.3	37.9		9.67708	36.8	36.9		8.07292	37.1	38.2
8.08333	37.3	37.8		8.08333	37.6	38.54		8.08333	38	37.81		9.71875	37.5	36		8.08333	37.9	37.47		8.08333	37.2	37.89	8.08333	37.3	38		9.6875	36.8	36.9		8.08333	37.1	37.9
8.09375	37.1	37.71		8.09375	37.4	38.43		8.09375	38.1	37.81		9.72917	37.2	36		8.09375	38	37.48		8.09375	37.4	37.78	8.09375	37.4	37.99		9.69792	36.7	36.9		8.09375	37.2	37.7
8.10417	37.1	37.72		8.10417	37.4	38.32		8.10417	38	37.82		9.73958	37.4	35.9		8.10417	38.1	37.4		8.10417	37.3	37.78	8.10417	37.3	37.59		9.70833	36.7	36.9		8.10417	37.2	37.7
8.11458	37.1	37.84		8.11458	37.2	38.22		8.11458	38	37.92		9.75	37.4	35.9		8.11458	38.1	37.21		8.11458	37.4	37.57	8.11458	37.4	37.68		9.71875	36.7	36.9		8.11458	37.1	38
8.125	37	37.95		8.125	37.5	38.51		8.125	37.8	37.73		9.76042	37.4	36		8.125	37.9	37.32		8.125	37.4	37.77	8.125	37.4	37.98		9.72917	36.7	37		8.125	36.7	37.7
8.13542	37	37.86		8.13542	37.7	38.31		8.13542	37.9	37.93		9.77083	37.4	36		8.13542	38	37.43		8.13542	37.7	37.67	8.13542	37.5	37.97		9.73958	36.8	37		8.13542	36.7	38.4
8.14583	37	37.77		8.14583	37.8	38.2		8.14583	37.9	37.94		9.78125	37.3	36		8.14583	38	37.44		8.14583	38.5	37.66	8.14583	37.6	37.86		9.75	36.7	36.9		8.14583	36.9	38.2
8.15625	37	37.68		8.15625	37.4	38.1		8.15625	38.1	38.04		9.79167	37.3	35.9		8.15625	37.8	37.56		8.15625	37.7	37.56	8.15625	37.7	37.96		9.76042	36.6	36.9		8.15625	37	37.88
8.16667	36.9	37.79		8.16667	37.4	38.09		8.16667	38.2	37.85		9.80208	37.3	36		8.16667	37.6	37.47		8.16667	38	37.65	8.16667	37.8	38.06		9.77083	36.7	37		8.16667	37.1	38.06
8.17708	36.9	37.89		8.17708	37.3	38.08		8.17708	38.4	37.75		9.8125	37.2	35.9		8.17708	37.9	37.38		8.17708	38.1	37.85	8.17708	37.8	37.95		9.78125	36.7	37		8.17708	37.1	37.84
8.1875	37	37.8		8.1875	37.2	38.18		8.1875	38.5	37.96		9.82292	37.3	36		8.1875	37.9	37.19		8.1875	38	38.05	8.1875	37.7	38.05		9.79167	36.7	37		8.1875	37.1	38.33
8.19792	36.9	37.71		8.19792	37.4	38.17		8.19792	38.4	37.96		9.83333	37.2	36.1		8.19792	38.1	37.3		8.19792	37.9	37.74	8.19792	37.6	38.04		9.80208	36.7	36.9		8.19792	37.1	38.42
8.20833	36.8	37.82		8.20833	38	38.17		8.20833	38.3	37.96		9.84375	37.2	36.1		8.20833	37.9	37.31		8.20833	37.9	37.74	8.20833	37.6	37.54		9.8125	36.7	36.9		8.20833	37.2	37.52
8.21875	36.8	38.13		8.21875	37.9	38.06		8.21875	38.4	37.67		9.85417	36.7	36		8.21875	38.3	37.52		8.21875	38.1	37.84	8.21875	37.8	37.73		9.82292	36.6	37		8.21875	37	37.21
8.22917	36.7	38.13		8.22917	37.8	37.96		8.22917	38.4	37.77		9.86458	36.4	36.2		8.22917	38.1	37.43		8.22917	38.2	37.93	8.22917	37.5	37.43		9.83333	36.6	36.8		8.22917	37.1	37.21
8.23958	36.7	38.04		8.23958	37.6	38.26		8.23958	38.4	37.57		9.875	36.5	36.3		8.23958	37.8	37.54		8.23958	38	37.63	8.23958	37.8	37.33		9.84375	36.6	36.9		8.23958	36.9	37.61
8.25	36.7	37.85		8.25	37.4	38.35		8.25	38.5	37.68		9.88542	37	36.7		8.25	37.7	37.45		8.25	37.2	38.03	8.25	37.9	37.82		9.85417	36.6	36.8		8.25	36.6	37.6
8.26042	36.7	37.95		8.26042	37.5	38.65		8.26042	38.4	37.78		9.89583	37	37.2		8.26042	37.6	37.76		8.26042	37.2	37.92	8.26042	37.9	37.72		9.86458	36.6	36.8		8.26042	37	38
8.27083	36.8	37.86		8.27083	37.7	38.44		8.27083	38.4	38.08		9.90625	37	37.9		8.27083	38.1	37.77		8.27083	37.4	37.72	8.27083	37.9	37.81		9.875	36.6	36.9		8.27083	37.3	38.2
8.28125	36.7	37.86		8.28125	37.6	38.34		8.28125	38.4	38.39		9.91667	37	38		8.28125	38.4	37.78		8.28125	37.4	37.72	8.28125	37.9	38.21		9.88542	36.7	36.8		8.28125	37.5	37.9
8.29167	36.9	37.87		8.29167	37.4	38.33		8.29167	38.4	38.39		9.92708	37	38		8.29167	38.4	37.59		8.29167	37.4	37.71	8.29167	38.1	37.91		9.89583	36.8	36.8		8.29167	37.4	37.6
8.30208	37.1	37.68		8.30208	37.8	38.33		8.30208	38.3	38.49		9.9375	36.9	37.9		8.30208	38.5	37.8		8.30208	37.4	37.81	8.30208	37.7	38		9.90625	36.9	36.9		8.30208	37.3	37.9
8.3125	37.2	37.48		8.3125	37.9	38.12		8.3125	38.2	38.5		9.94792	36.3	38.1		8.3125	38.6	37.71		8.3125	37.6	37.61	8.3125	37.8	38.1		9.91667	37	36.8		8.3125	37.7	37.7
8.32292	37.1	37.49		8.32292	37.6	38.52		8.32292	38.1	38.4		9.95833	36.5	38		8.32292	38.4	37.32		8.32292	37.6	37.31	8.32292	37.9	37.7		9.92708	37.4	36.8		8.32292	37.8	38
8.33333	37	37.39		8.33333	37.5	38.32		8.33333	37.8	38.3		9.96875	36.8	38.1		8.33333	38.7	37.43		8.33333	37.7	37.6	8.33333	37.8	37.8		9.9375	37.8	36.8		8.33333	38	38
8.34375	37.1	37.29		8.34375	37.3	38.41		8.34375	37.6	38.3		9.97917	36.9	38.1		8.34375	38.5	37.34		8.34375	37.5	37.6	8.34375	37.7	37.79		9.94792	37.9	37.2		8.34375	38.1	37.8
8.35417	37.4	37.3		8.35417	37.2	38.21		8.35417	37.7	38.41		9.98958	36.8	38.2		8.35417	38.2	37.35		8.35417	37.8	37.6	8.35417	37.5	37.79		9.95833	38.1	37.4		8.35417	37.9	37.6
8.36458	37.1	37.3		8.36458	37.2	38.21		8.36458	37.7	38.41		10	36.9	37		8.36458	38.2	37.16		8.36458	37.9	37.5	8.36458	37.3	37.99		9.96875	38.1	37.8		8.36458	37.5	37.4
8.375	36.9	37.21		8.375	37.2	38.3		8.375	37.7	38.31		10.0104	36.8	36.86		8.375	38.1	37.17		8.375	37.8	37.29	8.375	37.1	37.78		9.97917	38.1	38		8.375	36.6	37.4
8.38542	36.9	37.21		8.38542	37.1	38.1		8.38542	37.5	38.21		10.0208	36.9	36.99		8.38542	37.9	36.97		8.38542	37.6	37.59	8.38542	37.1	37.68		9.98958	38.2	37.9		8.38542	37	37.5
8.39583	37	37.01		8.39583	37.1	37.79		8.39583	37.4	38.12		10.0313	36.9	37.37		8.39583	37.7	36.88		8.39583	37.6	37.69	8.39583	37.1	37.78		10	38.1	37.9		8.39583	37.1	37.5
8.40625	37.1	36.92		8.40625	36.9	37.69		8.40625	37.4	38.02		10.0417	36.9	37.75		8.40625	37.8	36.89		8.40625	37.3	37.89	8.40625	37	37.48		10.0104	38.4	37.89		8.40625	37.3	37.5
8.41667	37.2	37.02		8.41667	36.9	37.59		8.41667	37.3	37.82		10.0521	36.9	37.94		8.41667	37.7	36.7		8.41667	37.7	37.89	8.41667	36.8	37.48		10.0208	37.9	37.83		8.41667	37.5	37.4
8.42708	37.5	37.02		8.42708	36.8	37.48		8.42708	37.2	37.82		10.0625	36.8	38.06		8.42708	37.7	36.41		8.42708	37.7	37.88	8.42708	36.7	37.17		10.0312	38.2	38.16		8.42708	37.5	37
8.4375	37.6	36.93		8.4375	36.8	37.28		8.4375	37.3	37.73		10.0729	36.4	38.14		8.4375	37.6	36.51		8.4375	37.8	37.78	8.4375	36.9	37.17		10.0417	37.1	38.28		8.4375	37.7	36.9
8.44792	37.7	36.93		8.44792	36.8	37.28		8.44792	37.2	37.73		10.0833	36.3	38.1		8.44792	37.4	36.42		8.44792	37.8	37.78	8.44792	36.9	36.87		10.0521	36.4	38.1		8.44792	37.7	37.2
8.45833	37.7	36.93		8.45833	36.9	37.17		8.45833	37.2	37.73		10.0938	36.2	38.23		8.45833	37.5	36.63		8.45833	37.5	37.78	8.45833	36.8	36.97		10.0625	36	38.22		8.45833	37.8	37.2
8.46875	37.7	36.94		8.46875	36.9	37.17		8.46875	37.2	37.63		10.1042	36	38.26		8.46875	37.5	36.64		8.46875	37.5	37.68	8.46875	36.8	36.96		10.0729	36	38.34		8.46875	37.9	37.3
8.47917	37.8	36.84		8.47917	36.8	37.07		8.47917	37	37.63		10.1146	36	38.47		8.47917	37.4	36.54		8.47917	37.4	37.67	8.47917	36.8	36.86		10.0833	36.3	38.55		8.47917	37.5	37.2
8.48958	37.9	36.84		8.48958	36.8	37.07		8.48958	36.9	37.44		10.125	35.9	38.48		8.48958	37.3	36.75		8.48958	37.8	37.57	8.48958	36.6	36.76		10.0938	36.6	38.56		8.48958	37.3	37.2
8.5	37.9	36.84		8.5	36.9	36.96		8.5	37	37.54		10.1354	36.1	38.39		8.5	37.4	36.66		8.5	37.8	37.57	8.5	36.7	36.76		10.1042	37	38.46		8.5	37.5	37.1
8.51042	38	36.85		8.51042	36.9	36.86		8.51042	36.9	37.64		10.1458	36	38.29		8.51042	37.3	36.66		8.51042	38	37.47	8.51042	36.8	36.76		10.1146	37.4	38.47		8.51042	37.6	37.2
8.52083	38	36.65		8.52083	36.8	36.86		8.52083	36.9	37.54		10.1563	36.2	38.19		8.52083	37.3	36.57		8.52083	38	37.37	8.52083	36.9	36.76		10.125	37.7	38.58		8.52083	37.5	37.2
8.53125	38.1	36.75		8.53125	37	36.85		8.53125	36.9	37.34		10.1667	36.8	38.1		8.53125	37.2	36.58		8.53125	38	37.16	8.53125	36.8	36.75		10.1354	37.8	38.58		8.53125	37.2	37.2
8.54167	38.2	36.65		8.54167	37.2	36.85		8.54167	36.8	37.14		10.1771	36.9	38.3		8.54167	37.2	36.58		8.54167	37.9	37.16	8.54167	36.7	36.85		10.1458	37.8	38.58		8.54167	37.5	37.2
8.55208	38.2	36.65		8.55208	37.2	36.95		8.55208	36.9	36.85		10.1875	37.4	38.3		8.55208	37.3	36.49		8.55208	37.9	37.16	8.55208	36.7	36.65		10.1562	37.9	38.49		8.55208	37.6	37.2
8.5625	38.2	36.56		8.5625	37.3	36.75		8.5625	37	37.05		10.1979	37.5	38.4		8.5625	37	36.5		8.5625	37.8	37.16	8.5625	36.7	36.55		10.1667	38	38.49		8.5625	37.7	37.1
8.57292	38.3	36.66		8.57292	37.3	36.74		8.57292	37	37.15		10.2083	37.9	38.4		8.57292	37.1	36.5		8.57292	37.8	37.06	8.57292	36.5	36.45		10.1771	37.9	38.39		8.57292	37.8	37
8.58333	38.2	36.66		8.58333	37.3	36.64		8.58333	37	37.05		10.2188	38.1	38.6		8.58333	37.1	36.51		8.58333	37.8	36.96	8.58333	36.4	36.35		10.1875	38	38.39		8.58333	37.7	37
8.59375	38.3	36.56		8.59375	37.4	36.64		8.59375	36.9	37.05		10.2292	38.2	38.6		8.59375	37	36.32		8.59375	37.8	36.96	8.59375	36.2	36.54		10.1979	38	38.39		8.59375	37.5	36.9
8.60417	38.2	36.66		8.60417	37.4	36.74		8.60417	36.9	37.05		10.2396	38.4	38.8		8.60417	37	36.32		8.60417	37.7	36.75	8.60417	36.2	36.34		10.2083	37.8	38.4		8.60417	37.6	37
8.61458	38.3	36.66		8.61458	37.4	36.63		8.61458	36.8	36.95		10.25	38.3	38.6		8.61458	36.9	36.23		8.61458	37.6	36.85	8.61458	36.2	36.34		10.2188	37.7	38.4		8.61458	37.6	37.1
8.625	38.3	36.67		8.625	37.4	36.53		8.625	36.8	36.76		10.2604	38.5	38.8		8.625	36.9	36.13		8.625	37.5	36.85	8.625	36.2	36.44		10.2292	37.9	38.3		8.625	38	36.9
8.63542	38.3	36.67		8.63542	37.3	36.63		8.63542	36.8	36.76		10.2708	38.4	38.6		8.63542	36.9	36.24		8.63542	37.5	36.75	8.63542	36.4	36.44		10.2396	37.8	38.3		8.63542	38.2	36.9
8.64583	38.4	36.77		8.64583	37.1	36.73		8.64583	36.8	36.76		10.2813	38.6	38.6		8.64583	36.9	36.15		8.64583	37.3	36.75	8.64583	36.5	36.54		10.25	38	38.2		8.64583	38.4	37
8.65625	38.4	36.57		8.65625	37.3	36.52		8.65625	36.9	36.76		10.2917	38.7	38.6		8.65625	36.9	36.15		8.65625	37.3	36.75	8.65625	36.8	36.64		10.2604	38.2	38.2		8.65625	38.3	37.1
8.66667	38.5	36.67		8.66667	37.3	36.42		8.66667	36.9	36.76		10.3021	37.5	38.5		8.66667	36.8	36.06		8.66667	37.4	36.75	8.66667	36.9	36.74		10.2708	38.3	38.2		8.66667	37.9	37.1
8.67708	38.5	36.67		8.67708	37.3	36.62		8.67708	36.9	36.66		10.3125	37.3	38.5		8.67708	36.8	36.06		8.67708	37.3	36.65	8.67708	36.9	36.64		10.2812	38.1	38.2		8.67708	37.8	37.1
8.6875	38.4	36.67		8.6875	37.3	36.72		8.6875	36.9	36.76		10.3229	37.5	38.4		8.6875	36.8	36.17		8.6875	37.3	36.64	8.6875	36.7	36.63		10.2917	38.2	38.3		8.6875	38	37.1
8.69792	38.4	36.67		8.69792	37.3	36.72		8.69792	36.8	36.76		10.3333	37.6	38.2		8.69792	36.9	36.07		8.69792	37.2	36.64	8.69792	36.8	36.83		10.3021	38.3	38.3		8.69792	37.7	37
8.70833	38.3	36.68		8.70833	37.3	36.81		8.70833	36.8	36.76		10.3438	37.6	38		8.70833	36.8	36.18		8.70833	37.1	36.64	8.70833	36.9	36.73		10.3125	38.4	38.3		8.70833	37.6	37
8.71875	38.4	36.58		8.71875	37.2	36.61		8.71875	36.9	36.57		10.3542	37.8	37.9		8.71875	36.9	36.08		8.71875	37	36.64	8.71875	36.7	36.83		10.3229	38.4	38.2		8.71875	38.1	37.1
8.72917	38.4	36.68		8.72917	37.2	36.71		8.72917	36.9	36.57		10.3646	37.9	37.8		8.72917	36.9	36.19		8.72917	37	36.64	8.72917	36.4	36.73		10.3333	38.5	38		8.72917	38.1	37
8.73958	38.5	36.58		8.73958	37.3	36.61		8.73958	36.8	36.57		10.375	38	37.8		8.73958	36.8	36.09		8.73958	36.9	36.64	8.73958	36.7	36.83		10.3438	38.4	38		8.73958	38	37
8.75	38.4	36.58		8.75	37.3	36.61		8.75	36.8	36.67		10.3854	37.9	37.5		8.75	36.9	36.1		8.75	37	36.64	8.75	36.9	36.93		10.3542	38.4	38		8.75	38	37
8.76042	38.4	36.68		8.76042	37.3	36.6		8.76042	36.8	36.67		10.3958	38	37.6		8.76042	36.9	36.3		8.76042	36.9	36.64	8.76042	36.9	36.83		10.3646	38.5	38		8.76042	37.5	36.9
8.77083	38.4	36.68		8.77083	37.3	36.7		8.77083	36.9	36.67		10.4063	37.8	37.6		8.77083	36.9	36.51		8.77083	36.9	36.74	8.77083	36.8	36.93		10.375	38.3	38.3		8.77083	37.5	37
8.78125	38.3	36.68		8.78125	37.3	36.6		8.78125	36.9	36.47		10.4167	37.7	37.5		8.78125	37	36.51		8.78125	36.9	36.64	8.78125	36.7	36.93		10.3854	38.4	38.3		8.78125	37.7	37.1
8.79167	38.3	36.68		8.79167	37.3	36.7		8.79167	37	36.37		10.4271	37.6	37.4		8.79167	36.9	36.62		8.79167	36.9	36.74	8.79167	36.5	37.03		10.3958	38.3	38.3		8.79167	37.7	37
8.80208	38.3	36.78		8.80208	37.3	36.7		8.80208	37	36.47		10.4375	37.8	36.9		8.80208	36.9	36.62		8.80208	36.8	36.73	8.80208	36.4	36.82		10.4062	38.2	38.4		8.80208	37.6	37.1
8.8125	38.2	36.78		8.8125	37.3	36.79		8.8125	36.9	36.67		10.4479	37.8	36.5		8.8125	37.1	36.62		8.8125	36.7	36.73	8.8125	36.7	36.82		10.4167	38	38.4		8.8125	37.5	36.7
8.82292	38.1	36.98		8.82292	37.1	36.79		8.82292	36.8	36.57		10.4583	37.8	36.4		8.82292	37	36.73		8.82292	36.8	36.73	8.82292	36.7	36.92		10.4271	37.9	38.2		8.82292	37.5	36.9
8.83333	38.1	36.99		8.83333	37.2	36.89		8.83333	37.3	36.67		10.4688	37.8	36.4		8.83333	37.2	36.83		8.83333	36.9	36.83	8.83333	36.9	36.92		10.4375	37.8	38		8.83333	37.5	37.1
8.84375	38.1	37.09		8.84375	37	36.99		8.84375	37.3	36.77		10.4792	38	36.2		8.84375	37.2	36.64		8.84375	36.8	36.93	8.84375	37	36.92		10.4479	37.8	37.9		8.84375	37.5	37.2
8.85417	38.1	37.39		8.85417	36.9	37.09		8.85417	37.3	36.88		10.4896	38.1	36.1		8.85417	37.3	36.74		8.85417	36.7	36.93	8.85417	37	37.02		10.4583	37.6	37.7		8.85417	37.5	37.2
8.86458	38	37.39		8.86458	37.1	37.19		8.86458	37.3	36.78		10.5	38	36		8.86458	37.3	36.85		8.86458	36.7	36.93	8.86458	36.9	37.22		10.4688	37.7	37.6		8.86458	37.4	37.3
8.875	38	37.59		8.875	37.4	37.28		8.875	37.7	36.88		10.5104	38.1	36.1		8.875	37.3	36.85		8.875	36.7	36.93	8.875	37.3	37.02		10.4792	37.6	37.5		8.875	37.5	37
8.88542	38	37.49		8.88542	37.4	37.18		8.88542	37.6	36.98		10.5208	38.2	36		8.88542	37.4	36.75		8.88542	36.7	36.93	8.88542	37.4	37.22		10.4896	37.4	37.3		8.88542	37.4	36.4
8.89583	38	37.59		8.89583	37.6	37.08		8.89583	37.7	37.08		10.5313	38.2	36		8.89583	37.5	37.16		8.89583	36.7	36.83	8.89583	37.6	37.32		10.5	37.4	37		8.89583	37.3	36.5
8.90625	37.9	37.59		8.90625	37.7	37.28		8.90625	37.5	37.08		10.5417	38.3	36		8.90625	37.6	37.16		8.90625	36.7	36.53	8.90625	37.7	37.02		10.5104	37.5	37		8.90625	37.4	36.9
8.91667	37.9	37.49		8.91667	38	37.48		8.91667	37.5	37.28		10.5521	38.4	36		8.91667	37.5	37.46		8.91667	36.7	36.63	8.91667	37.8	37.22		10.5208	37.5	37		8.91667	37.2	37.5
8.92708	37.8	37.59		8.92708	38	37.68		8.92708	37.4	37.28		10.5625	38.4	36		8.92708	37.6	37.27		8.92708	36.7	36.83	8.92708	37.7	37.12		10.5312	37.3	36.7		8.92708	37.2	37.6
8.9375	37.9	37.49		8.9375	38.1	37.68		8.9375	37.5	37.48		10.5729	38.3	36.1		8.9375	37.5	37.37		8.9375	36.8	37.22	8.9375	37.9	37.12		10.5417	37.3	36.6		8.9375	37.2	37.6
8.94792	37.7	37.59		8.94792	37.7	37.67		8.94792	37.7	37.38		10.5833	38	36.1		8.94792	38.2	37.38		8.94792	36.9	37.32	8.94792	37.9	37.02		10.5521	37.3	36.7		8.94792	37.3	37.5
8.95833	37.6	37.49		8.95833	37.5	37.67		8.95833	37.8	37.48		10.5938	38.1	36		8.95833	38.5	37.58		8.95833	36.9	37.32	8.95833	37.7	37.12		10.5625	37.2	36.8		8.95833	37.4	37.7
8.96875	37.6	37.59		8.96875	37.5	37.67		8.96875	37.8	37.68		10.6042	38	36		8.96875	38.4	37.08		8.96875	36.9	37.52	8.96875	37.8	37.12		10.5729	37.1	36.8		8.96875	37.3	37.9
8.97917	37.6	37.79		8.97917	37.6	37.67		8.97917	37.8	37.58		10.6146	38.3	36.1		8.97917	38.3	37.19		8.97917	36.8	37.52	8.97917	37.8	37.51		10.5833	37.1	36.9		8.97917	37.1	38.3
8.98958	37.6	37.79		8.98958	37.8	37.77		8.98958	37.7	37.68		10.625	38.2	36		8.98958	38.4	37.39		8.98958	36.9	37.42	8.98958	37.8	37.31		10.5938	37	37		8.98958	37.1	38.2
9	37.6	37.79		9	37.7	38.17		9	37.8	37.38		10.6354	37.9	36		9	38.6	37.29		9	36.9	37.52	9	37.8	37.41		10.6042	37	36.9		9	37.1	37.6
9.01042	37.5	37.79		9.01042	37.8	38.22		9.01042	37.9	37.49		10.6458	38.1	36.1		9.01042	38.5	37.37		9.01042	36.9	37.62	9.01042	37.9	37.46		10.6146	36.9	36.9		9.01042	37	37.5
9.02083	37.5	37.71		9.02083	37.8	38.47		9.02083	38	37.27		10.6563	38	36		9.02083	38.3	37.29		9.02083	37	37.72	9.02083	38.1	37.93		10.625	37.1	37		9.02083	37.2	37.4
9.03125	37.4	37.73		9.03125	37.8	38.37		9.03125	38.2	37.48		10.6667	38.1	36.1		9.03125	38.3	37.5		9.03125	37	38.01	9.03125	37.9	37.73		10.6354	37.2	36.8		9.03125	37.2	37.5
9.04167	37.1	37.65		9.04167	37.8	38.26		9.04167	38.1	37.49		10.6771	38.1	36.1		9.04167	38.2	37.32		9.04167	37.1	37.81	9.04167	37.9	37.72		10.6458	37.2	36.9		9.04167	37.2	37.5
9.05208	37.2	37.66		9.05208	37.7	38.25		9.05208	38.1	37.89		10.6875	38	36		9.05208	38.3	37.03		9.05208	36.7	37.8	9.05208	37.9	37.82		10.6562	37.2	37		9.05208	37.1	37.6
9.0625	37.2	37.77		9.0625	37.9	38.25		9.0625	38	37.9		10.6979	37.8	36		9.0625	38.2	37.34		9.0625	36.9	37.7	9.0625	37.8	37.91		10.6667	37.2	37		9.0625	36.9	37.8
9.07292	37.2	37.79		9.07292	38	38.34		9.07292	37.8	37.9		10.7083	37.7	35.9		9.07292	38.1	37.26		9.07292	37	37.69	9.07292	37.8	37.9		10.6771	37.2	36.9		9.07292	37.2	38.2
9.08333	37.2	37.8		9.08333	38	38.54		9.08333	37.8	37.81		10.7188	37.4	36		9.08333	38.3	37.47		9.08333	37.4	37.89	9.08333	37.7	38		10.6875	37.1	36.9		9.08333	37.3	37.9
9.09375	37.2	37.71		9.09375	38	38.43		9.09375	37.8	37.81		10.7292	37.5	36		9.09375	38.3	37.48		9.09375	37.5	37.78	9.09375	37.5	37.99		10.6979	37.1	36.9		9.09375	37.4	37.7
9.10417	37.2	37.72		9.10417	38	38.32		9.10417	37.8	37.82		10.7396	37.5	35.9		9.10417	38.3	37.4		9.10417	37.5	37.78	9.10417	37.6	37.59		10.7083	37.2	36.9		9.10417	37.4	37.7
9.11458	37.2	37.84		9.11458	37.9	38.22		9.11458	38	37.92		10.75	37.5	35.9		9.11458	38.1	37.21		9.11458	37.4	37.57	9.11458	37.7	37.68		10.7188	37.2	36.9		9.11458	37.5	38
9.125	37.2	37.95		9.125	37.8	38.51		9.125	38	37.73		10.7604	37.4	36		9.125	38.2	37.32		9.125	37.5	37.77	9.125	37.8	37.98		10.7292	37.2	37		9.125	37.4	37.7
9.13542	37.2	37.86		9.13542	37.7	38.31		9.13542	38	37.93		10.7708	36.9	36		9.13542	37.8	37.43		9.13542	37.7	37.67	9.13542	37.7	37.97		10.7396	37.1	37		9.13542	37.4	38.4
9.14583	37.1	37.77		9.14583	38.3	38.2		9.14583	38	37.94		10.7813	36.7	36		9.14583	38.4	37.44		9.14583	37.7	37.66	9.14583	37.5	37.86		10.75	37.1	36.9		9.14583	37.2	38.2
9.15625	37.2	37.68		9.15625	38.4	38.1		9.15625	38.1	38.04		10.7917	36.9	35.9		9.15625	38.3	37.56		9.15625	37.8	37.56	9.15625	37.7	37.96		10.7604	37.1	36.9		9.15625	37.4	37.88
9.16667	37.3	37.79		9.16667	38.4	38.09		9.16667	37.9	37.85		10.8021	37.1	36		9.16667	38.3	37.47		9.16667	38	37.65	9.16667	37.8	38.06		10.7708	37	37		9.16667	37.3	38.06
9.17708	37.3	37.89		9.17708	38.1	38.08		9.17708	37.7	37.75		10.8125	37.1	35.9		9.17708	38.3	37.38		9.17708	37.7	37.85	9.17708	37.9	37.95		10.7812	37.1	37		9.17708	37.2	37.84
9.1875	37.3	37.8		9.1875	38.1	38.18		9.1875	38.2	37.96		10.8229	37	36		9.1875	38	37.19		9.1875	37.7	38.05	9.1875	37.7	38.05		10.7917	37.1	37		9.1875	37.2	38.33
9.19792	37.2	37.71		9.19792	37.8	38.17		9.19792	38.2	37.96		10.8333	37.1	36.1		9.19792	38.3	37.3		9.19792	37.9	37.74	9.19792	37.9	38.04		10.8021	37.2	36.9		9.19792	37.3	38.42
9.20833	37.3	37.82		9.20833	37.9	38.17		9.20833	38.2	37.96		10.8438	36.7	36.1		9.20833	38.3	37.31		9.20833	37.9	37.74	9.20833	37.7	37.54		10.8125	37.1	36.9		9.20833	37.3	37.52
9.21875	37.2	38.13		9.21875	38.1	38.06		9.21875	38.1	37.67		10.8542	36.4	36		9.21875	38.1	37.52		9.21875	37.8	37.84	9.21875	37.8	37.73		10.8229	37.1	37		9.21875	37.2	37.21
9.22917	37.4	38.13		9.22917	38.3	37.96		9.22917	38.2	37.77		10.8646	36.2	36.2		9.22917	38.5	37.43		9.22917	38	37.93	9.22917	38.1	37.43		10.8333	37.2	36.8		9.22917	37.2	37.21
9.23958	37.3	38.04		9.23958	38.7	38.26		9.23958	38.1	37.57		10.875	36.1	36.3		9.23958	38.6	37.54		9.23958	37.8	37.63	9.23958	37.9	37.33		10.8438	37.1	36.9		9.23958	37.4	37.61
9.25	37.4	37.85		9.25	38.5	38.35		9.25	37.9	37.68		10.8854	36	36.7		9.25	38.2	37.45		9.25	38	38.03	9.25	37.8	37.82		10.8542	37.1	36.8		9.25	37.4	37.6
9.26042	37.4	37.95		9.26042	38.5	38.65		9.26042	38.1	37.78		10.8958	36.3	37.2		9.26042	38.3	37.76		9.26042	38.1	37.92	9.26042	37.8	37.72		10.8646	37.1	36.8		9.26042	37.4	38
9.27083	37.4	37.86		9.27083	38.7	38.44		9.27083	37.9	38.08		10.9063	36.1	37.9		9.27083	38.2	37.77		9.27083	38	37.72	9.27083	37.7	37.81		10.875	37.1	36.9		9.27083	37.4	38.2
9.28125	37.3	37.86		9.28125	38.8	38.34		9.28125	37.7	38.39		10.9167	36	38		9.28125	38	37.78		9.28125	38.1	37.72	9.28125	37.7	38.21		10.8854	37	36.8		9.28125	36.8	37.9
9.29167	37.4	37.87		9.29167	38.5	38.33		9.29167	37.8	38.39		10.9271	35.9	38		9.29167	37.9	37.59		9.29167	38	37.71	9.29167	37.8	37.91		10.8958	37.1	36.8		9.29167	37.1	37.6
9.30208	37.5	37.68		9.30208	38.4	38.33		9.30208	37.7	38.49		10.9375	35.9	37.9		9.30208	38.1	37.8		9.30208	37.9	37.81	9.30208	37.6	38		10.9062	37.2	36.9		9.30208	36.9	37.9
9.3125	37.5	37.48		9.3125	38.5	38.12		9.3125	37.7	38.5		10.9479	36	38.1		9.3125	38.2	37.71		9.3125	37.6	37.61	9.3125	37.5	38.1		10.9167	37.2	36.8		9.3125	37.2	37.7
9.32292	37.4	37.49		9.32292	38.5	38.52		9.32292	37.6	38.4		10.9583	36	38		9.32292	38.4	37.32		9.32292	37.9	37.31	9.32292	37.5	37.7		10.9271	37.4	36.8		9.32292	37.6	38
9.33333	37.2	37.39		9.33333	38.1	38.32		9.33333	37.6	38.3		10.9688	36	38.1		9.33333	38.4	37.43		9.33333	37.9	37.6	9.33333	37.5	37.8		10.9375	37.8	36.8		9.33333	37.9	38
9.34375	37.2	37.29		9.34375	38.2	38.41		9.34375	37.4	38.3		10.9792	36.2	38.1		9.34375	38.3	37.34		9.34375	37.8	37.6	9.34375	37.4	37.79		10.9479	37.9	37.2		9.34375	37.9	37.8
9.35417	37.4	37.3		9.35417	38.1	38.21		9.35417	37.3	38.41		10.9896	36.1	38.2		9.35417	38	37.35		9.35417	38	37.6	9.35417	37.3	37.79		10.9583	38	37.4		9.35417	37.5	37.6
9.36458	37.5	37.3		9.36458	38.1	38.21		9.36458	37.3	38.41		11	36	37		9.36458	37.9	37.16		9.36458	38	37.5	9.36458	37.2	37.99		10.9688	38	37.8		9.36458	37.9	37.4
9.375	37.6	37.21		9.375	38	38.3		9.375	37.3	38.31		11.0104	36	36.86		9.375	37.8	37.17		9.375	37.9	37.29	9.375	37.1	37.78		10.9792	37.9	38		9.375	37.9	37.4
9.38542	37.6	37.21		9.38542	38	38.1		9.38542	37.2	38.21		11.0208	36.4	36.99		9.38542	37.8	36.97		9.38542	37.8	37.59	9.38542	36.9	37.68		10.9896	38	37.9		9.38542	37.8	37.5
9.39583	37.8	37.01		9.39583	38	37.79		9.39583	37.1	38.12		11.0313	36.8	37.37		9.39583	37.8	36.88		9.39583	37.8	37.69	9.39583	36.9	37.78		11	37.8	37.9		9.39583	38.2	37.5
9.40625	37.9	36.92		9.40625	37.6	37.69		9.40625	37.2	38.02		11.0417	36.1	37.75		9.40625	37.8	36.89		9.40625	38	37.89	9.40625	36.8	37.48		11.0104	38	37.89		9.40625	38.1	37.5
9.41667	37.9	37.02		9.41667	37.6	37.59		9.41667	37.2	37.82		11.0521	36.2	37.94		9.41667	37.6	36.7		9.41667	38.3	37.89	9.41667	36.8	37.48		11.0208	38	37.83		9.41667	38.1	37.4
9.42708	37.9	37.02		9.42708	37.5	37.48		9.42708	37	37.82		11.0625	36	38.06		9.42708	37.6	36.41		9.42708	38	37.88	9.42708	36.9	37.17		11.0312	38.3	38.16		9.42708	38.1	37
9.4375	37.8	36.93		9.4375	37.5	37.28		9.4375	36.9	37.73		11.0729	36	38.14		9.4375	37.5	36.51		9.4375	37.8	37.78	9.4375	36.7	37.17		11.0417	38.4	38.28		9.4375	38.1	36.9
9.44792	37.9	36.93		9.44792	37.4	37.28		9.44792	37	37.73		11.0833	36	38.1		9.44792	37.4	36.42		9.44792	37.7	37.78	9.44792	36.5	36.87		11.0521	38.5	38.1		9.44792	37.9	37.2
9.45833	38.1	36.93		9.45833	37.4	37.17		9.45833	37	37.73		11.0938	36	38.23		9.45833	37.3	36.63		9.45833	37.7	37.78	9.45833	36.5	36.97		11.0625	38.5	38.22		9.45833	38.1	37.2
9.46875	38.1	36.94		9.46875	37.4	37.17		9.46875	36.9	37.63		11.1042	36	38.26		9.46875	37.3	36.64		9.46875	37.9	37.68	9.46875	36.6	36.96		11.0729	38.4	38.34		9.46875	38	37.3
9.47917	38.1	36.84		9.47917	37.4	37.07		9.47917	36.8	37.63		11.1146	36	38.47		9.47917	37.3	36.54		9.47917	37.9	37.67	9.47917	36.5	36.86		11.0833	38.1	38.55		9.47917	38.1	37.2
9.48958	38.3	36.84		9.48958	37	37.07		9.48958	36.9	37.44		11.125	35.9	38.48		9.48958	37.3	36.75		9.48958	37.6	37.57	9.48958	36.7	36.76		11.0938	38.1	38.56		9.48958	38	37.2
9.5	38.3	36.84		9.5	37	36.96		9.5	36.9	37.54		11.1354	36	38.39		9.5	37.2	36.66		9.5	37.7	37.57	9.5	36.7	36.76		11.1042	38	38.46		9.5	37.7	37.1
9.51042	38.2	36.85		9.51042	37.3	36.86		9.51042	36.8	37.64		11.1458	36	38.29		9.51042	37.1	36.66		9.51042	38.3	37.47	9.51042	36.7	36.76		11.1146	37.9	38.47		9.51042	38.2	37.2
9.52083	38.2	36.65		9.52083	37.2	36.86		9.52083	36.8	37.54		11.1563	36	38.19		9.52083	37.2	36.57		9.52083	38.4	37.37	9.52083	36.8	36.76		11.125	37.8	38.58		9.52083	37.8	37.2
9.53125	38.2	36.75		9.53125	37.2	36.85		9.53125	36.8	37.34		11.1667	35.9	38.1		9.53125	37	36.58		9.53125	38.3	37.16	9.53125	36.8	36.75		11.1354	38	38.58		9.53125	37.6	37.2
9.54167	38.2	36.65		9.54167	37.2	36.85		9.54167	36.8	37.14		11.1771	36	38.3		9.54167	37	36.58		9.54167	38.1	37.16	9.54167	36.6	36.85		11.1458	37.9	38.58		9.54167	38.2	37.2
9.55208	38.4	36.65		9.55208	37.1	36.95		9.55208	36.7	36.85		11.1875	36.2	38.3		9.55208	37	36.49		9.55208	38	37.16	9.55208	36.7	36.65		11.1562	38	38.49		9.55208	38.3	37.2
9.5625	38.3	36.56		9.5625	37.3	36.75		9.5625	36.7	37.05		11.1979	36.6	38.4		9.5625	37	36.5		9.5625	38	37.16	9.5625	36.5	36.55		11.1667	37.9	38.49		9.5625	37.9	37.1
9.57292	38.2	36.66		9.57292	37.2	36.74		9.57292	36.6	37.15		11.2083	37.1	38.4		9.57292	36.9	36.5		9.57292	38.1	37.06	9.57292	36.8	36.45		11.1771	37.9	38.39		9.57292	37.8	37
9.58333	38.3	36.66		9.58333	37.1	36.64		9.58333	36.6	37.05		11.2188	37.6	38.6		9.58333	36.9	36.51		9.58333	38	36.96	9.58333	36.9	36.35		11.1875	38	38.39		9.58333	37.5	37
9.59375	38.4	36.56		9.59375	37	36.64		9.59375	36.7	37.05		11.2292	38	38.6		9.59375	36.9	36.32		9.59375	38	36.96	9.59375	36.9	36.54		11.1979	37.9	38.39		9.59375	37.5	36.9
9.60417	38.3	36.66		9.60417	37.1	36.74		9.60417	36.5	37.05		11.2396	38.1	38.8		9.60417	36.8	36.32		9.60417	38	36.75	9.60417	36.4	36.34		11.2083	38	38.4		9.60417	37.4	37
9.61458	38.2	36.66		9.61458	37	36.63		9.61458	36.3	36.95		11.25	38.2	38.6		9.61458	36.9	36.23		9.61458	38	36.85	9.61458	36.2	36.34		11.2188	38.2	38.4		9.61458	37.6	37.1
9.625	38.2	36.67		9.625	37.1	36.53		9.625	36.4	36.76		11.2604	38.3	38.8		9.625	36.8	36.13		9.625	37.7	36.85	9.625	36.2	36.44		11.2292	38.2	38.3		9.625	37.7	36.9
9.63542	38.2	36.67		9.63542	36.9	36.63		9.63542	36.4	36.76		11.2708	38.3	38.6		9.63542	36.9	36.24		9.63542	37.6	36.75	9.63542	36.1	36.44		11.2396	38.1	38.3		9.63542	38.3	36.9
9.64583	38.2	36.77		9.64583	37.1	36.73		9.64583	36.4	36.76		11.2813	38.4	38.6		9.64583	36.9	36.15		9.64583	37.5	36.75	9.64583	36	36.54		11.25	38.2	38.2		9.64583	37.8	37
9.65625	38.1	36.57		9.65625	37.2	36.52		9.65625	36.4	36.76		11.2917	38.4	38.6		9.65625	36.8	36.15		9.65625	37.4	36.75	9.65625	36.3	36.64		11.2604	38.2	38.2		9.65625	38.2	37.1
9.66667	38.2	36.67		9.66667	37	36.42		9.66667	36.4	36.76		11.3021	38.6	38.5		9.66667	36.9	36.06		9.66667	37.4	36.75	9.66667	36.3	36.74		11.2708	38.2	38.2		9.66667	38.4	37.1
9.67708	38.2	36.67		9.67708	37	36.62		9.67708	36.4	36.66		11.3125	38.5	38.5		9.67708	37	36.06		9.67708	37.4	36.65	9.67708	36.5	36.64		11.2812	38.3	38.2		9.67708	38.3	37.1
9.6875	38.2	36.67		9.6875	37	36.72		9.6875	36.4	36.76		11.3229	38.6	38.4		9.6875	37	36.17		9.6875	37.3	36.64	9.6875	36.5	36.63		11.2917	38.2	38.3		9.6875	38.2	37.1
9.69792	38.3	36.67		9.69792	37	36.72		9.69792	36.4	36.76		11.3333	38.7	38.2		9.69792	36.9	36.07		9.69792	37.4	36.64	9.69792	36	36.83		11.3021	38.3	38.3		9.69792	37.6	37
9.70833	38.3	36.68		9.70833	37	36.81		9.70833	36.4	36.76		11.3438	38.6	38		9.70833	36.9	36.18		9.70833	37.2	36.64	9.70833	36.2	36.73		11.3125	38.3	38.3		9.70833	37.5	37
9.71875	38.2	36.58		9.71875	37	36.61		9.71875	36.4	36.57		11.3542	38.6	37.9		9.71875	37	36.08		9.71875	37.2	36.64	9.71875	36.4	36.83		11.3229	38.5	38.2		9.71875	37.7	37.1
9.72917	38.1	36.68		9.72917	37.1	36.71		9.72917	36.5	36.57		11.3646	38.6	37.8		9.72917	37	36.19		9.72917	37.2	36.64	9.72917	36.4	36.73		11.3333	38.5	38		9.72917	37.7	37
9.73958	38	36.58		9.73958	37	36.61		9.73958	36.4	36.57		11.375	38.3	37.8		9.73958	36.9	36.09		9.73958	37.1	36.64	9.73958	36	36.83		11.3438	38.4	38		9.73958	38.2	37
9.75	38.1	36.58		9.75	37	36.61		9.75	36.6	36.67		11.3854	38.4	37.5		9.75	36.9	36.1		9.75	37.1	36.64	9.75	35.9	36.93		11.3542	38.4	38		9.75	38.3	37
9.76042	38.2	36.68		9.76042	37.1	36.6		9.76042	36.7	36.67		11.3958	38.5	37.6		9.76042	36.9	36.3		9.76042	37.1	36.64	9.76042	35.9	36.83		11.3646	38.3	38		9.76042	38.3	36.9
9.77083	38.2	36.68		9.77083	37.1	36.7		9.77083	36.7	36.67		11.4063	38.3	37.6		9.77083	36.9	36.51		9.77083	37.1	36.74	9.77083	36.2	36.93		11.375	38.3	38.3		9.77083	37.9	37
9.78125	38.3	36.68		9.78125	37.1	36.6		9.78125	36.7	36.47		11.4167	38.4	37.5		9.78125	36.8	36.51		9.78125	36.9	36.64	9.78125	36.5	36.93		11.3854	38.2	38.3		9.78125	37.6	37.1
9.79167	38.1	36.68		9.79167	37.2	36.7		9.79167	36.6	36.37		11.4271	38.4	37.4		9.79167	36.9	36.62		9.79167	37	36.74	9.79167	36.6	37.03		11.3958	38.1	38.3		9.79167	38.1	37
9.80208	38.1	36.78		9.80208	37.3	36.7		9.80208	36.7	36.47		11.4375	38.5	36.9		9.80208	36.9	36.62		9.80208	37	36.73	9.80208	36.8	36.82		11.4062	37.9	38.4		9.80208	38.2	37.1
9.8125	38.2	36.78		9.8125	37.3	36.79		9.8125	36.8	36.67		11.4479	38.2	36.5		9.8125	36.9	36.62		9.8125	37	36.73	9.8125	36.7	36.82		11.4167	37.8	38.4		9.8125	37.8	36.7
9.82292	38.1	36.98		9.82292	37.2	36.79		9.82292	36.9	36.57		11.4583	38.3	36.4		9.82292	37	36.73		9.82292	37	36.73	9.82292	36.8	36.92		11.4271	37.5	38.2		9.82292	37.7	36.9
9.83333	38.2	36.99		9.83333	37.2	36.89		9.83333	37.2	36.67		11.4688	38.3	36.4		9.83333	37.1	36.83		9.83333	36.8	36.83	9.83333	36.9	36.92		11.4375	37.5	38		9.83333	37.6	37.1
9.84375	38.2	37.09		9.84375	37.3	36.99		9.84375	37.4	36.77		11.4792	38.3	36.2		9.84375	37	36.64		9.84375	36.8	36.93	9.84375	36.9	36.92		11.4479	37.4	37.9		9.84375	37.6	37.2
9.85417	38.1	37.39		9.85417	37.3	37.09		9.85417	37.5	36.88		11.4896	38.4	36.1		9.85417	37	36.74		9.85417	36.8	36.93	9.85417	36.8	37.02		11.4583	37.5	37.7		9.85417	37.5	37.2
9.86458	38.1	37.39		9.86458	37.5	37.19		9.86458	37.6	36.78		11.5	38.3	36		9.86458	37.1	36.85		9.86458	36.9	36.93	9.86458	36.7	37.22		11.4688	37.4	37.6		9.86458	37.5	37.3
9.875	37.9	37.59		9.875	37.5	37.28		9.875	37.8	36.88		11.5104	38.3	36.1		9.875	37.1	36.85		9.875	36.8	36.93	9.875	36.9	37.02		11.4792	37.4	37.5		9.875	37.5	37
9.88542	37.8	37.49		9.88542	37.5	37.18		9.88542	38	36.98		11.5208	38.3	36		9.88542	37.1	36.75		9.88542	36.9	36.93	9.88542	36.9	37.22		11.4896	37.4	37.3		9.88542	37.5	36.4
9.89583	37.7	37.59		9.89583	37.5	37.08		9.89583	38	37.08		11.5313	38.4	36		9.89583	37.2	37.16		9.89583	36.7	36.83	9.89583	37	37.32		11.5	37.4	37		9.89583	37.5	36.5
9.90625	37.6	37.59		9.90625	37.7	37.28		9.90625	38.1	37.08		11.5417	38.4	36		9.90625	37.5	37.16		9.90625	36.8	36.53	9.90625	37.1	37.02		11.5104	37.4	37		9.90625	37.2	36.9
9.91667	37.5	37.49		9.91667	38.1	37.48		9.91667	38	37.28		11.5521	38.3	36		9.91667	37.6	37.46		9.91667	36.8	36.63	9.91667	37.3	37.22		11.5208	37.5	37		9.91667	37.2	37.5
9.92708	37.5	37.59		9.92708	37.9	37.68		9.92708	37.8	37.28		11.5625	38.6	36		9.92708	37.8	37.27		9.92708	36.8	36.83	9.92708	37.4	37.12		11.5312	37.3	36.7		9.92708	37.3	37.6
9.9375	37.5	37.49		9.9375	38.1	37.68		9.9375	37.8	37.48		11.5729	38.7	36.1		9.9375	37.6	37.37		9.9375	36.8	37.22	9.9375	37.6	37.12		11.5417	37.3	36.6		9.9375	37.4	37.6
9.94792	37.5	37.59		9.94792	38.1	37.67		9.94792	37.9	37.38		11.5833	38.4	36.1		9.94792	37.8	37.38		9.94792	36.8	37.32	9.94792	37.7	37.02		11.5521	37.3	36.7		9.94792	37.4	37.5
9.95833	37.5	37.49		9.95833	38.3	37.67		9.95833	37.9	37.48		11.5938	38.4	36		9.95833	38	37.58		9.95833	36.9	37.32	9.95833	37.8	37.12		11.5625	37.4	36.8		9.95833	37.5	37.7
9.96875	37.6	37.59		9.96875	38.4	37.67		9.96875	37.8	37.68		11.6042	38.4	36		9.96875	38	37.08		9.96875	36.9	37.52	9.96875	37.6	37.12		11.5729	37.3	36.8		9.96875	37.5	37.9
9.97917	37.7	37.79		9.97917	38.4	37.67		9.97917	37.8	37.58		11.6146	38.6	36.1		9.97917	38	37.19		9.97917	37	37.52	9.97917	37.8	37.51		11.5833	37.4	36.9		9.97917	37.5	38.3
9.98958	37.9	37.79		9.98958	38.3	37.77		9.98958	37.7	37.68		11.625	38.3	36		9.98958	37.8	37.39		9.98958	37	37.42	9.98958	37.8	37.31		11.5938	37.4	37		9.98958	37.5	38.2
10	37.8	37.79		10	38.3	38.17		10	37.7	37.38		11.6354	38.2	36		10	38.3	37.29		10	37.1	37.52	10	37.7	37.41		11.6042	37.4	36.9		10	37.5	37.6
10.0104	37.8	37.79		10.0104	38.1	38.22		10.0104	37.5	37.49		11.6458	38	36.1		10.0104	38.6	37.37		10.0104	37	37.62	10.0104	37.3	37.46		11.6146	37.4	36.9		10.0104	37.5	37.5
10.0208	37.7	37.71		10.0208	38.1	38.47		10.0208	37.4	37.27		11.6563	38.1	36		10.0208	37.9	37.29		10.0208	37	37.72	10.0208	36.6	37.93		11.625	36.9	37		10.0208	37.4	37.4
10.0313	37.7	37.73		10.0313	38	38.37		10.0313	37.4	37.48		11.6667	37.8	36.1		10.0313	37.4	37.5		10.0313	37	38.01	10.0312	36.6	37.73		11.6354	36.9	36.8		10.0313	37.4	37.5
10.0417	37.6	37.65		10.0417	37.9	38.26		10.0417	37.5	37.49		11.6771	37.9	36.1		10.0417	37.5	37.32		10.0417	37.1	37.81	10.0417	36.6	37.72		11.6458	37	36.9		10.0417	37.4	37.5
10.0521	37.6	37.66		10.0521	37.5	38.25		10.0521	37.6	37.89		11.6875	38	36		10.0521	37.4	37.03		10.0521	37.1	37.8	10.0521	36.7	37.82		11.6562	37.1	37		10.0521	37.2	37.6
10.0625	37.5	37.77		10.0625	37.7	38.25		10.0625	37.7	37.9		11.6979	37.8	36		10.0625	37.3	37.34		10.0625	36.9	37.7	10.0625	36.8	37.91		11.6667	36.9	37		10.0625	37.2	37.8
10.0729	37.6	37.79		10.0729	37.7	38.34		10.0729	37.7	37.9		11.7083	37.8	35.9		10.0729	37.3	37.26		10.0729	37	37.69	10.0729	36.7	37.9		11.6771	37	36.9		10.0729	37.2	38.2
10.0833	37.5	37.8		10.0833	37.9	38.54		10.0833	37.7	37.81		11.7188	37.6	36		10.0833	37.5	37.47		10.0833	37	37.89	10.0833	36.9	38		11.6875	37.1	36.9		10.0833	37.2	37.9
10.0938	37.4	37.71		10.0938	37.9	38.43		10.0938	37.7	37.81		11.7292	37.5	36		10.0938	37.6	37.48		10.0938	37.2	37.78	10.0938	37	37.99		11.6979	37	36.9		10.0938	37.2	37.7
10.1042	37.5	37.72		10.1042	38.2	38.32		10.1042	37.9	37.82		11.7396	37.4	35.9		10.1042	37.7	37.4		10.1042	37.4	37.78	10.1042	37.3	37.59		11.7083	37.1	36.9		10.1042	37.3	37.7
10.1146	37.5	37.84		10.1146	38.2	38.22		10.1146	37.8	37.92		11.75	37.3	35.9		10.1146	37.8	37.21		10.1146	37.4	37.57	10.1146	37.3	37.68		11.7188	37	36.9		10.1146	37.2	38
10.125	37.5	37.95		10.125	37.8	38.51		10.125	38	37.73		11.7604	37.2	36		10.125	37.7	37.32		10.125	37.4	37.77	10.125	37.4	37.98		11.7292	37	37		10.125	37.3	37.7
10.1354	37.5	37.86		10.1354	37.6	38.31		10.1354	38	37.93		11.7708	37.2	36		10.1354	37.6	37.43		10.1354	37.5	37.67	10.1354	37.6	37.97		11.7396	37	37		10.1354	37.1	38.4
10.1458	37.4	37.77		10.1458	37.9	38.2		10.1458	38.2	37.94		11.7813	37.3	36		10.1458	37.4	37.44		10.1458	37.6	37.66	10.1458	37.7	37.86		11.75	37	36.9		10.1458	37.2	38.2
10.1563	37.5	37.68		10.1563	38	38.1		10.1563	38.4	38.04		11.7917	36.7	35.9		10.1563	37.9	37.56		10.1563	37.6	37.56	10.1562	37.7	37.96		11.7604	36.9	36.9		10.1563	37.2	37.88
10.1667	37.5	37.79		10.1667	38.3	38.09		10.1667	38.4	37.85		11.8021	36.3	36		10.1667	37.6	37.47		10.1667	38	37.65	10.1667	37.6	38.06		11.7708	36.9	37		10.1667	37.2	38.06
10.1771	37.4	37.89		10.1771	38.1	38.08		10.1771	38.4	37.75		11.8125	36.1	35.9		10.1771	37.5	37.38		10.1771	37.9	37.85	10.1771	37.5	37.95		11.7812	36.9	37		10.1771	37.2	37.84
10.1875	37.4	37.8		10.1875	38.1	38.18		10.1875	38.5	37.96		11.8229	36	36		10.1875	37.8	37.19		10.1875	37.8	38.05	10.1875	37.4	38.05		11.7917	36.9	37		10.1875	37.3	38.33
10.1979	37.3	37.71		10.1979	37.9	38.17		10.1979	38.6	37.96		11.8333	36.7	36.1		10.1979	37.9	37.3		10.1979	37.6	37.74	10.1979	37.5	38.04		11.8021	36.9	36.9		10.1979	37.3	38.42
10.2083	37.3	37.82		10.2083	37.9	38.17		10.2083	38.7	37.96		11.8438	36.8	36.1		10.2083	37.9	37.31		10.2083	37.6	37.74	10.2083	37.7	37.54		11.8125	36.8	36.9		10.2083	37.1	37.52
10.2188	37.4	38.13		10.2188	37.8	38.06		10.2188	38.7	37.67		11.8542	37.2	36		10.2188	38	37.52		10.2188	37.9	37.84	10.2188	37.6	37.73		11.8229	36.8	37		10.2188	37.1	37.21
10.2292	37.2	38.13		10.2292	38	37.96		10.2292	38.7	37.77		11.8646	37.4	36.2		10.2292	38	37.43		10.2292	37.9	37.93	10.2292	37.5	37.43		11.8333	36.7	36.8		10.2292	37.2	37.21
10.2396	37.1	38.04		10.2396	38.2	38.26		10.2396	38.6	37.57		11.875	37.4	36.3		10.2396	37.8	37.54		10.2396	38	37.63	10.2396	37.6	37.33		11.8438	36.8	36.9		10.2396	37.2	37.61
10.25	37.1	37.85		10.25	38.4	38.35		10.25	38.4	37.68		11.8854	37.1	36.7		10.25	38.1	37.45		10.25	37.8	38.03	10.25	37.8	37.82		11.8542	36.8	36.8		10.25	37.1	37.6
10.2604	37.1	37.95		10.2604	38.3	38.65		10.2604	38.5	37.78		11.8958	37.2	37.2		10.2604	38.3	37.76		10.2604	38.1	37.92	10.2604	37.4	37.72		11.8646	36.7	36.8		10.2604	37	38
10.2708	37.1	37.86		10.2708	38.1	38.44		10.2708	38.4	38.08		11.9063	37.2	37.9		10.2708	38	37.77		10.2708	37.9	37.72	10.2708	37.5	37.81		11.875	36.7	36.9		10.2708	37.1	38.2
10.2813	37.2	37.86		10.2813	38.2	38.34		10.2813	38.3	38.39		11.9167	37.1	38		10.2813	38.1	37.78		10.2813	37.8	37.72	10.2812	37.8	38.21		11.8854	36.7	36.8		10.2813	37.2	37.9
10.2917	37.2	37.87		10.2917	38.3	38.33		10.2917	38.3	38.39		11.9271	37.1	38		10.2917	38.3	37.59		10.2917	37.6	37.71	10.2917	37.9	37.91		11.8958	36.8	36.8		10.2917	37.2	37.6
10.3021	37.1	37.68		10.3021	38.2	38.33		10.3021	38.1	38.49		11.9375	37.2	37.9		10.3021	38.3	37.8		10.3021	37.7	37.81	10.3021	38.1	38		11.9062	37.1	36.9		10.3021	37.2	37.9
10.3125	36.9	37.48		10.3125	38.3	38.12		10.3125	37.7	38.5		11.9479	36.4	38.1		10.3125	38.1	37.71		10.3125	37.6	37.61	10.3125	37.8	38.1		11.9167	37.3	36.8		10.3125	37.3	37.7
10.3229	37	37.49		10.3229	38	38.52		10.3229	37.6	38.4		11.9583	36	38		10.3229	38.3	37.32		10.3229	37.7	37.31	10.3229	37.7	37.7		11.9271	37.5	36.8		10.3229	37.4	38
10.3333	37	37.39		10.3333	38	38.32		10.3333	37.6	38.3		11.9688	36.1	38.1		10.3333	38.3	37.43		10.3333	37.8	37.6	10.3333	37.6	37.8		11.9375	37.9	36.8		10.3333	37.3	38
10.3438	37	37.29		10.3438	37.9	38.41		10.3438	37.5	38.3		11.9792	36.1	38.1		10.3438	38.2	37.34		10.3438	37.6	37.6	10.3438	37.3	37.79		11.9479	38	37.2		10.3438	37.2	37.8
10.3542	37.1	37.3		10.3542	37.8	38.21		10.3542	37.5	38.41		11.9896	36.2	38.2		10.3542	38	37.35		10.3542	37.8	37.6	10.3542	37.3	37.79		11.9583	38	37.4		10.3542	37.3	37.6
10.3646	37	37.3		10.3646	37.7	38.21		10.3646	37.4	38.41		12	36	37		10.3646	37.9	37.16		10.3646	38	37.5	10.3646	37.3	37.99		11.9688	38	37.8		10.3646	36.9	37.4
10.375	37.1	37.21		10.375	37.7	38.3		10.375	37.4	38.31		12.0104	36.1	36.86		10.375	37.7	37.17		10.375	38	37.29	10.375	37.3	37.78		11.9792	38.1	38		10.375	36.7	37.4
10.3854	37.2	37.21		10.3854	37.7	38.1		10.3854	37.3	38.21		12.0208	36.1	36.99		10.3854	37.6	36.97		10.3854	38	37.59	10.3854	37.3	37.68		11.9896	38.3	37.9		10.3854	37.4	37.5
10.3958	37.2	37.01		10.3958	37.7	37.79		10.3958	37.4	38.12		12.0313	36	37.37		10.3958	37.6	36.88		10.3958	37.8	37.69	10.3958	37.2	37.78		12	38.2	37.9		10.3958	37.5	37.5
10.4063	37.2	36.92		10.4063	37.6	37.69		10.4063	37.3	38.02		12.0417	36	37.75		10.4063	37.4	36.89		10.4063	37.8	37.89	10.4062	37.1	37.48		12.0104	38	37.89		10.4063	37.7	37.5
10.4167	37.5	37.02		10.4167	37.5	37.59		10.4167	37.3	37.82		12.0521	36	37.94		10.4167	37.4	36.7		10.4167	37.8	37.89	10.4167	37	37.48		12.0208	38.1	37.83		10.4167	37.6	37.4
10.4271	37.6	37.02		10.4271	37.5	37.48		10.4271	37.4	37.82		12.0625	36	38.06		10.4271	37.3	36.41		10.4271	37.8	37.88	10.4271	36.8	37.17		12.0312	38	38.16		10.4271	38.1	37
10.4375	37.7	36.93		10.4375	37.4	37.28		10.4375	37.4	37.73		12.0729	36.1	38.14		10.4375	37.3	36.51		10.4375	37.9	37.78	10.4375	36.6	37.17		12.0417	38.3	38.28		10.4375	37.7	36.9
10.4479	37.7	36.93		10.4479	37.4	37.28		10.4479	37.2	37.73		12.0833	36	38.1		10.4479	37.1	36.42		10.4479	37.9	37.78	10.4479	36.8	36.87		12.0521	37.9	38.1		10.4479	38.2	37.2
10.4583	37.8	36.93		10.4583	37.3	37.17		10.4583	37.2	37.73		12.0938	35.9	38.23		10.4583	37.1	36.63		10.4583	37.9	37.78	10.4583	36.9	36.97		12.0625	38.2	38.22		10.4583	38.5	37.2
10.4688	37.8	36.94		10.4688	37.4	37.17		10.4688	37.2	37.63		12.1042	36	38.26		10.4688	37.1	36.64		10.4688	37.7	37.68	10.4688	36.8	36.96		12.0729	38.2	38.34		10.4688	38.4	37.3
10.4792	37.8	36.84		10.4792	37.4	37.07		10.4792	37.2	37.63		12.1146	36	38.47		10.4792	37.2	36.54		10.4792	37.9	37.67	10.4792	36.8	36.86		12.0833	37	38.55		10.4792	38.5	37.2
10.4896	37.7	36.84		10.4896	37.5	37.07		10.4896	37.1	37.44		12.125	36	38.48		10.4896	37	36.75		10.4896	37.9	37.57	10.4896	36.9	36.76		12.0938	36.6	38.56		10.4896	38.3	37.2
10.5	37.8	36.84		10.5	37.3	36.96		10.5	37.1	37.54		12.1354	36	38.39		10.5	37.2	36.66		10.5	38	37.57	10.5	37	36.76		12.1042	36.2	38.46		10.5	38.2	37.1
10.5104	38	36.85		10.5104	37.3	36.86		10.5104	37	37.64		12.1458	36.1	38.29		10.5104	37.1	36.66		10.5104	38	37.47	10.5104	36.9	36.76		12.1146	36.2	38.47		10.5104	37.6	37.2
10.5208	37.6	36.65		10.5208	37.1	36.86		10.5208	36.9	37.54		12.1563	36	38.19		10.5208	37.1	36.57		10.5208	38.2	37.37	10.5208	36.9	36.76		12.125	36.3	38.58		10.5208	37.5	37.2
10.5313	37.5	36.75		10.5313	37.2	36.85		10.5313	36.8	37.34		12.1667	36.7	38.1		10.5313	37	36.58		10.5313	38.1	37.16	10.5312	36.8	36.75		12.1354	36.5	38.58		10.5313	37.5	37.2
10.5417	37.5	36.65		10.5417	37.2	36.85		10.5417	36.9	37.14		12.1771	36.4	38.3		10.5417	37	36.58		10.5417	37.7	37.16	10.5417	36.6	36.85		12.1458	36.7	38.58		10.5417	37.6	37.2
10.5521	37.5	36.65		10.5521	37.3	36.95		10.5521	36.8	36.85		12.1875	36.3	38.3		10.5521	36.9	36.49		10.5521	37.8	37.16	10.5521	36.7	36.65		12.1562	36.8	38.49		10.5521	37.6	37.2
10.5625	37.6	36.56		10.5625	37.2	36.75		10.5625	36.9	37.05		12.1979	36.3	38.4		10.5625	37	36.5		10.5625	38	37.16	10.5625	36.8	36.55		12.1667	37	38.49		10.5625	37.6	37.1
10.5729	37.6	36.66		10.5729	37.1	36.74		10.5729	36.8	37.15		12.2083	36.4	38.4		10.5729	36.9	36.5		10.5729	38	37.06	10.5729	36.5	36.45		12.1771	37	38.39		10.5729	37.7	37
10.5833	37.6	36.66		10.5833	37	36.64		10.5833	36.9	37.05		12.2188	36.4	38.6		10.5833	36.9	36.51		10.5833	38	36.96	10.5833	36.4	36.35		12.1875	37	38.39		10.5833	38.1	37
10.5938	37.7	36.56		10.5938	36.9	36.64		10.5938	36.9	37.05		12.2292	37.2	38.6		10.5938	37	36.32		10.5938	37.9	36.96	10.5938	36.3	36.54		12.1979	37.1	38.39		10.5938	37.9	36.9
10.6042	37.8	36.66		10.6042	37	36.74		10.6042	37	37.05		12.2396	37.4	38.8		10.6042	37	36.32		10.6042	37.9	36.75	10.6042	36.3	36.34		12.2083	37.1	38.4		10.6042	37.5	37
10.6146	37.9	36.66		10.6146	37.1	36.63		10.6146	36.9	36.95		12.25	36.9	38.6		10.6146	37	36.23		10.6146	37.9	36.85	10.6146	36.3	36.34		12.2188	37	38.4		10.6146	37.4	37.1
10.625	37.8	36.67		10.625	37.1	36.53		10.625	37	36.76		12.2604	36.8	38.8		10.625	36.9	36.13		10.625	37.9	36.85	10.625	36.3	36.44		12.2292	37.2	38.3		10.625	37.5	36.9
10.6354	37.9	36.67		10.6354	37	36.63		10.6354	36.9	36.76		12.2708	37	38.6		10.6354	37	36.24		10.6354	37.9	36.75	10.6354	36.6	36.44		12.2396	37	38.3		10.6354	37.5	36.9
10.6458	37.9	36.77		10.6458	36.9	36.73		10.6458	36.8	36.76		12.2813	37.5	38.6		10.6458	36.9	36.15		10.6458	37.8	36.75	10.6458	36.8	36.54		12.25	37.3	38.2		10.6458	37.6	37
10.6563	38	36.57		10.6563	37	36.52		10.6563	36.9	36.76		12.2917	38	38.6		10.6563	36.9	36.15		10.6563	37.7	36.75	10.6562	36.9	36.64		12.2604	37.5	38.2		10.6563	38	37.1
10.6667	38.1	36.67		10.6667	37	36.42		10.6667	36.8	36.76		12.3021	38.2	38.5		10.6667	36.9	36.06		10.6667	37.6	36.75	10.6667	36.9	36.74		12.2708	37.6	38.2		10.6667	37.8	37.1
10.6771	38.1	36.67		10.6771	37.1	36.62		10.6771	36.8	36.66		12.3125	38.2	38.5		10.6771	36.8	36.06		10.6771	37.6	36.65	10.6771	36.9	36.64		12.2812	37.6	38.2		10.6771	37.6	37.1
10.6875	38.1	36.67		10.6875	37.1	36.72		10.6875	36.8	36.76		12.3229	38.3	38.4		10.6875	36.8	36.17		10.6875	37.6	36.64	10.6875	36.9	36.63		12.2917	37.7	38.3		10.6875	37.4	37.1
10.6979	38.1	36.67		10.6979	37	36.72		10.6979	36.8	36.76		12.3333	38.4	38.2		10.6979	36.8	36.07		10.6979	37.4	36.64	10.6979	37	36.83		12.3021	37.8	38.3		10.6979	37.5	37
10.7083	38.1	36.68		10.7083	37	36.81		10.7083	36.9	36.76		12.3438	38.5	38		10.7083	36.8	36.18		10.7083	37.4	36.64	10.7083	36.8	36.73		12.3125	37.8	38.3		10.7083	37.9	37
10.7188	38.1	36.58		10.7188	37.1	36.61		10.7188	36.8	36.57		12.3542	38.5	37.9		10.7188	36.9	36.08		10.7188	37.4	36.64	10.7188	36.9	36.83		12.3229	37.7	38.2		10.7188	37.8	37.1
10.7292	38.1	36.68		10.7292	37.1	36.71		10.7292	36.9	36.57		12.3646	38.4	37.8		10.7292	36.9	36.19		10.7292	37.4	36.64	10.7292	36.8	36.73		12.3333	37.8	38		10.7292	37.9	37
10.7396	38.2	36.58		10.7396	37	36.61		10.7396	37	36.57		12.375	38.5	37.8		10.7396	36.9	36.09		10.7396	37.4	36.64	10.7396	36.9	36.83		12.3438	37.8	38		10.7396	38.4	37
10.75	38.2	36.58		10.75	37	36.61		10.75	37	36.67		12.3854	38.7	37.5		10.75	36.9	36.1		10.75	37.3	36.64	10.75	37	36.93		12.3542	37.9	38		10.75	38.5	37
10.7604	38.2	36.68		10.7604	37.1	36.6		10.7604	37	36.67		12.3958	38.8	37.6		10.7604	37	36.3		10.7604	37.2	36.64	10.7604	37	36.83		12.3646	38	38		10.7604	38.2	36.9
10.7708	38.3	36.68		10.7708	37.1	36.7		10.7708	36.9	36.67		12.4063	38.9	37.6		10.7708	36.9	36.51		10.7708	37.2	36.74	10.7708	36.9	36.93		12.375	37.9	38.3		10.7708	37.9	37
10.7813	38.2	36.68		10.7813	37.2	36.6		10.7813	37.1	36.47		12.4167	38.2	37.5		10.7813	37	36.51		10.7813	37.2	36.64	10.7812	36.9	36.93		12.3854	37.9	38.3		10.7813	38.2	37.1
10.7917	38.3	36.68		10.7917	37.2	36.7		10.7917	36.9	36.37		12.4271	38.4	37.4		10.7917	37.2	36.62		10.7917	37.1	36.74	10.7917	37	37.03		12.3958	37.9	38.3		10.7917	38.4	37
10.8021	38.3	36.78		10.8021	37.1	36.7		10.8021	37	36.47		12.4375	38.5	36.9		10.8021	37.1	36.62		10.8021	37	36.73	10.8021	37.2	36.82		12.4062	37.9	38.4		10.8021	38.4	37.1
10.8125	38.4	36.78		10.8125	37.2	36.79		10.8125	37.2	36.67		12.4479	38.3	36.5		10.8125	37.2	36.62		10.8125	37	36.73	10.8125	37.2	36.82		12.4167	37.7	38.4		10.8125	38.2	36.7
10.8229	38.5	36.98		10.8229	36.9	36.79		10.8229	37.5	36.57		12.4583	38.3	36.4		10.8229	37.2	36.73		10.8229	37.1	36.73	10.8229	37.2	36.92		12.4271	37.6	38.2		10.8229	37.6	36.9
10.8333	38.5	36.99		10.8333	37.1	36.89		10.8333	37.8	36.67		12.4688	38.4	36.4		10.8333	37	36.83		10.8333	37	36.83	10.8333	37.2	36.92		12.4375	37.5	38		10.8333	37.9	37.1
10.8438	38.5	37.09		10.8438	37.3	36.99		10.8438	37.9	36.77		12.4792	38.4	36.2		10.8438	37.1	36.64		10.8438	37.1	36.93	10.8438	37.2	36.92		12.4479	37.3	37.9		10.8438	38.1	37.2
10.8542	38.5	37.39		10.8542	37.5	37.09		10.8542	38.1	36.88		12.4896	38.4	36.1		10.8542	37.2	36.74		10.8542	37	36.93	10.8542	37.1	37.02		12.4583	37.4	37.7		10.8542	38	37.2
10.8646	38.4	37.39		10.8646	37.8	37.19		10.8646	38.1	36.78		12.5	38.4	36		10.8646	37.2	36.85		10.8646	37	36.93	10.8646	37.3	37.22		12.4688	37.4	37.6		10.8646	37.9	37.3
10.875	38.3	37.59		10.875	37.4	37.28		10.875	38.2	36.88		12.5104	38.3	36.1		10.875	37.3	36.85		10.875	36.9	36.93	10.875	37.3	37.02		12.4792	37.2	37.5		10.875	37.8	37
10.8854	38.2	37.49		10.8854	37.4	37.18		10.8854	38.3	36.98		12.5208	38.1	36		10.8854	37.3	36.75		10.8854	36.9	36.93	10.8854	37.2	37.22		12.4896	37.3	37.3		10.8854	37.7	36.4
10.8958	38.3	37.59		10.8958	37.4	37.08		10.8958	38.4	37.08		12.5313	38.5	36		10.8958	37.3	37.16		10.8958	36.9	36.83	10.8958	37.3	37.32		12.5	37.3	37		10.8958	37.6	36.5
10.9063	38.3	37.59		10.9063	37.5	37.28		10.9063	38.5	37.08		12.5417	38.1	36		10.9063	37.5	37.16		10.9063	36.9	36.53	10.9062	37.5	37.02		12.5104	37	37		10.9063	37.6	36.9
10.9167	38.4	37.49		10.9167	37.3	37.48		10.9167	38.3	37.28		12.5521	38.1	36		10.9167	37.7	37.46		10.9167	36.9	36.63	10.9167	37.6	37.22		12.5208		37		10.9167	37.6	37.5
10.9271	38.2	37.59		10.9271	37.6	37.68		10.9271	38.1	37.28		12.5625	38	36		10.9271	37.6	37.27		10.9271	36.7	36.83	10.9271	37.8	37.12		12.5313		36.7		10.9271	37.5	37.6
10.9375	38.1	37.49		10.9375	37.8	37.68		10.9375	38.1	37.48		12.5729	38.3	36.1		10.9375	37.8	37.37		10.9375	36.8	37.22	10.9375	37.7	37.12		12.5417		36.6		10.9375	37.5	37.6
10.9479	38	37.59		10.9479	37.9	37.67		10.9479	38.2	37.38		12.5833	38.1	36.1		10.9479	38.2	37.38		10.9479	36.6	37.32	10.9479	37.9	37.02		12.5521		36.7		10.9479	37.5	37.5
10.9583	38	37.49		10.9583	37.8	37.67		10.9583	38.3	37.48		12.5938	38.2	36		10.9583	38.2	37.58		10.9583	36.5	37.32	10.9583	37.6	37.12		12.5625		36.8		10.9583	37.5	37.7
10.9688	38	37.59		10.9688	37.7	37.67		10.9688	38.2	37.68		12.6042	38.1	36		10.9688	38.1	37.08		10.9688	36.6	37.52	10.9688	37.6	37.12		12.5729		36.8		10.9688	37.5	37.9
10.9792	38	37.79		10.9792	37.8	37.67		10.9792	38.3	37.58		12.6146	38.1	36.1		10.9792	37.9	37.19		10.9792	36.8	37.52	10.9792	38	37.51		12.5833		36.9		10.9792	37.4	38.3
10.9896	38	37.79		10.9896	37.8	37.77		10.9896	38.5	37.68		12.625	38.2	36		10.9896	38.3	37.39		10.9896	36.8	37.42	10.9896	37.9	37.31		12.5938		37		10.9896	37.4	38.2
11	37.8	37.79		11	37.9	38.17		11	38.5	37.38		12.6354	38.1	36		11	38.2	37.29		11	36.8	37.52	11	38.1	37.41		12.6042		36.9		11	37.5	37.6
11.0104	37.8	37.79		11.0104	38	38.22		11.0104	38.5	37.49		12.6458	38.3	36.1		11.0104	37.9	37.37		11.0104	36.9	37.62	11.0104	38.1	37.46		12.6146		36.9		11.0104	37.5	37.5
11.0208	37.7	37.71		11.0208	38	38.47		11.0208	38.6	37.27		12.6563	38.2	36		11.0208	38.4	37.29		11.0208	37	37.72	11.0208	38.1	37.93		12.625		37		11.0208	37.4	37.4
11.0313	37.6	37.73		11.0313	38	38.37		11.0313	38.5	37.48		12.6667	38.3	36.1		11.0313	38.1	37.5		11.0313	37	38.01	11.0312	38	37.73		12.6354		36.8		11.0313	37.5	37.5
11.0417	37.5	37.65		11.0417	37.9	38.26		11.0417	38.5	37.49		12.6771	38.5	36.1		11.0417	38.1	37.32		11.0417	37	37.81	11.0417	38	37.72		12.6458		36.9		11.0417	37.4	37.5
11.0521	37.4	37.66		11.0521	37.8	38.25		11.0521	38.6	37.89		12.6875	38.4	36		11.0521	38.2	37.03		11.0521	37.1	37.8	11.0521	37.8	37.82		12.6563		37		11.0521	37.4	37.6
11.0625	37.4	37.77		11.0625	37.7	38.25		11.0625	38.5	37.9		12.6979	38.3	36		11.0625	38.4	37.34		11.0625	37.2	37.7	11.0625	37.8	37.91		12.6667		37		11.0625	37.4	37.8
11.0729	37.2	37.79		11.0729	37.9	38.34		11.0729	38.6	37.9		12.7083	38	35.9		11.0729	38.3	37.26		11.0729	37.1	37.69	11.0729	37.9	37.9		12.6771		36.9		11.0729	37.3	38.2
11.0833	37.3	37.8		11.0833	38	38.54		11.0833	38.5	37.81		12.7188	38.3	36		11.0833	38.2	37.47		11.0833	36.7	37.89	11.0833	37.8	38		12.6875		36.9		11.0833	37.4	37.9
11.0938	37.3	37.71		11.0938	38	38.43		11.0938	38.4	37.81		12.7292	38.2	36		11.0938	38.6	37.48		11.0938	36.9	37.78	11.0938	37.7	37.99		12.6979		36.9		11.0938	37.3	37.7
11.1042	37.3	37.72		11.1042	38	38.32		11.1042	38.4	37.82		12.7396	37.9	35.9		11.1042	38.4	37.4		11.1042	37.3	37.78	11.1042	37.4	37.59		12.7083		36.9		11.1042	37.4	37.7
11.1146	37.3	37.84		11.1146	37.9	38.22		11.1146	38.4	37.92		12.75	37.7	35.9		11.1146	38.4	37.21		11.1146	37.3	37.57	11.1146	37.6	37.68		12.7188		36.9		11.1146	37.3	38
11.125	37.2	37.95		11.125	37.7	38.51		11.125	38.3	37.73		12.7604	37.4	36		11.125	38.4	37.32		11.125	37.4	37.77	11.125	38	37.98		12.7292		37		11.125	37.2	37.7
11.1354	37.3	37.86		11.1354	37.6	38.31		11.1354	38.3	37.93		12.7708	37.8	36		11.1354	38.6	37.43		11.1354	37.5	37.67	11.1354	37.9	37.97		12.7396		37		11.1354	37.1	38.4
11.1458	37.3	37.77		11.1458	38	38.2		11.1458	38.3	37.94		12.7813	37.9	36		11.1458	38.1	37.44		11.1458	37.4	37.66	11.1458	37.9	37.86		12.75		36.9		11.1458	37	38.2
11.1563	37.2	37.68		11.1563	38.2	38.1		11.1563	38.6	38.04		12.7917	37.8	35.9		11.1563	38.7	37.56		11.1563	37.7	37.56	11.1562	37.9	37.96		12.7604		36.9		11.1563	37.2	37.88
11.1667	37.3	37.79		11.1667	37.8	38.09		11.1667	38.6	37.85		12.8021	37.7	36		11.1667	38.7	37.47		11.1667	37.7	37.65	11.1667	38.1	38.06		12.7708		37		11.1667	37.2	38.06
11.1771	37.2	37.89		11.1771	38.2	38.08		11.1771	38.3	37.75		12.8125	37.6	35.9		11.1771	38.3	37.38		11.1771	37.7	37.85	11.1771	38.1	37.95		12.7813		37		11.1771	37.2	37.84
11.1875	37.1	37.8		11.1875	38	38.18		11.1875	38.1	37.96		12.8229	37.6	36		11.1875	38	37.19		11.1875	37.5	38.05	11.1875	37.9	38.05		12.7917		37		11.1875	37.3	38.33
11.1979	37.2	37.71		11.1979	38.2	38.17		11.1979	38.1	37.96		12.8333	37.1	36.1		11.1979	38.3	37.3		11.1979	37.6	37.74	11.1979	37.5	38.04		12.8021		36.9		11.1979	37.3	38.42
11.2083	37.3	37.82		11.2083	38.1	38.17		11.2083	38	37.96		12.8438	36.8	36.1		11.2083	38	37.31		11.2083	37.7	37.74	11.2083	37.8	37.54		12.8125		36.9		11.2083	37.3	37.52
11.2188	37.3	38.13		11.2188	37.8	38.06		11.2188	37.8	37.67		12.8542	36.6	36		11.2188	38.7	37.52		11.2188	38.1	37.84	11.2188	38	37.73		12.8229		37		11.2188	37.2	37.21
11.2292	37.3	38.13		11.2292	37.9	37.96		11.2292	37.8	37.77		12.8646	36.4	36.2		11.2292	38.2	37.43		11.2292	38.1	37.93	11.2292	38	37.43		12.8333		36.8		11.2292	37.3	37.21
11.2396	37.2	38.04		11.2396	37.9	38.26		11.2396	37.8	37.57		12.875	36.7	36.3		11.2396	38	37.54		11.2396	38.1	37.63	11.2396	38.1	37.33		12.8438		36.9		11.2396	37.2	37.61
11.25	37.2	37.85		11.25	37.8	38.35		11.25	37.9	37.68		12.8854	36.8	36.7		11.25	38.6	37.45		11.25	38.2	38.03	11.25	38	37.82		12.8542		36.8		11.25	37.2	37.6
11.2604	37.1	37.95		11.2604	37.8	38.65		11.2604	37.9	37.78		12.8958	37.1	37.2		11.2604	38	37.76		11.2604	38	37.92	11.2604	37.9	37.72		12.8646		36.8		11.2604	37	38
11.2708	37.2	37.86		11.2708	37.8	38.44		11.2708	37.7	38.08		12.9063	37.3	37.9		11.2708	38.4	37.77		11.2708	38.1	37.72	11.2708	38	37.81		12.875		36.9		11.2708	37	38.2
11.2813	37.3	37.86		11.2813	38	38.34		11.2813	37.7	38.39		12.9167	37.3	38		11.2813	38.4	37.78		11.2813	37.9	37.72	11.2812	37.7	38.21		12.8854		36.8		11.2813	37.1	37.9
11.2917	37.2	37.87		11.2917	38	38.33		11.2917	37.7	38.39		12.9271	37.3	38		11.2917	38.3	37.59		11.2917	38	37.71	11.2917	37.7	37.91		12.8958		36.8		11.2917	37.2	37.6
11.3021	37.1	37.68		11.3021	37.9	38.33		11.3021	37.7	38.49		12.9375	37.4	37.9		11.3021	38.2	37.8		11.3021	37.9	37.81	11.3021	37.9	38		12.9063		36.9		11.3021	37.2	37.9
11.3125	37.2	37.48		11.3125	37.7	38.12		11.3125	37.6	38.5		12.9479	36.8	38.1		11.3125	38.1	37.71		11.3125	37.9	37.61	11.3125	38.1	38.1		12.9167		36.8		11.3125	37.2	37.7
11.3229	37.2	37.49		11.3229	37.6	38.52		11.3229	37.5	38.4		12.9583	36.5	38		11.3229	38	37.32		11.3229	37.9	37.31	11.3229	38.1	37.7		12.9271		36.8		11.3229	37.2	38
11.3333	37.2	37.39		11.3333	37.5	38.32		11.3333	37.5	38.3		12.9688	36.4	38.1		11.3333	38	37.43		11.3333	37.8	37.6	11.3333	37.9	37.8		12.9375		36.8		11.3333	37.2	38
11.3438	37.2	37.29		11.3438	37.5	38.41		11.3438	37.5	38.3		12.9792	36.2	38.1		11.3438	38.2	37.34		11.3438	37.9	37.6	11.3438	37.8	37.79		12.9479		37.2		11.3438	37.2	37.8
11.3542	37.2	37.3		11.3542	37.5	38.21		11.3542	37.4	38.41		12.9896	36.2	38.2		11.3542	38.1	37.35		11.3542	38	37.6	11.3542	37.5	37.79		12.9583		37.4		11.3542	37.1	37.6
11.3646	37.2	37.3		11.3646	37.5	38.21		11.3646	37.4	38.41		13	36.4	37		11.3646	37.8	37.16		11.3646	38.1	37.5	11.3646	37.3	37.99		12.9688		37.8		11.3646	37.2	37.4
11.375	37.2	37.21		11.375	37.5	38.3		11.375	37.3	38.31		13.0104	36.3	36.86		11.375	37.7	37.17		11.375	38	37.29	11.375	37.1	37.78		12.9792		38		11.375	37	37.4
11.3854	37.2	37.21		11.3854	37.4	38.1		11.3854	37.4	38.21		13.0208	36.1	36.99		11.3854	37.6	36.97		11.3854	38.1	37.59	11.3854	37.1	37.68		12.9896		37.9		11.3854	37.2	37.5
11.3958	37.2	37.01		11.3958	37.4	37.79		11.3958	37.3	38.12		13.0313	36.1	37.37		11.3958	37.4	36.88		11.3958	38	37.69	11.3958	37	37.78		13		37.9		11.3958	37.1	37.5
11.4063	37.1	36.92		11.4063	37.5	37.69		11.4063	37.2	38.02		13.0417	36.1	37.75		11.4063	37.4	36.89		11.4063	37.9	37.89	11.4062	36.7	37.48		13.0104				11.4063	37	37.5
11.4167	37.2	37.02		11.4167	37.4	37.59		11.4167	37.2	37.82		13.0521	36	37.94		11.4167	37.3	36.7		11.4167	37.9	37.89	11.4167	36.4	37.48		13.0208				11.4167	36.9	37.4
11.4271	37.1	37.02		11.4271	37.4	37.48		11.4271	37.2	37.82		13.0625	36	38.06		11.4271	37.1	36.41		11.4271	38	37.88	11.4271	36.2	37.17		13.0313				11.4271	37.4	37
11.4375	37	36.93		11.4375	37.5	37.28		11.4375	37.3	37.73		13.0729	36.2	38.14		11.4375	37.2	36.51		11.4375	38.1	37.78	11.4375	36.3	37.17		13.0417				11.4375	37.5	36.9
11.4479	37	36.93		11.4479	37.5	37.28		11.4479	37.2	37.73		13.0833	36.1	38.1		11.4479	37	36.42		11.4479	38	37.78	11.4479	36.3	36.87		13.0521				11.4479	37.9	37.2
11.4583	37.1	36.93		11.4583	37.5	37.17		11.4583	37.2	37.73		13.0938	36.1	38.23		11.4583	37	36.63		11.4583	37.9	37.78	11.4583	36.3	36.97		13.0625				11.4583	37.8	37.2
11.4688	37.1	36.94		11.4688	37.4	37.17		11.4688	37.1	37.63		13.1042	36.1	38.26		11.4688	37	36.64		11.4688	38	37.68	11.4688	36.3	36.96		13.0729				11.4688	38.1	37.3
11.4792	37.2	36.84		11.4792	37.5	37.07		11.4792	37.1	37.63		13.1146	36	38.47		11.4792	36.9	36.54		11.4792	38	37.67	11.4792	36.4	36.86		13.0833				11.4792	37.7	37.2
11.4896	37.1	36.84		11.4896	37.4	37.07		11.4896	37.3	37.44		13.125	36	38.48		11.4896	36.8	36.75		11.4896	38	37.57	11.4896	36.3	36.76		13.0938				11.4896	38.4	37.2
11.5	37.2	36.84		11.5	37.3	36.96		11.5	37.2	37.54		13.1354	36	38.39		11.5	36.8	36.66		11.5	38.2	37.57	11.5	36.3	36.76		13.1042				11.5	38.4	37.1
11.5104	37.2	36.85		11.5104	37.1	36.86		11.5104	37.3	37.64		13.1458	36	38.29		11.5104	36.6	36.66		11.5104	38	37.47	11.5104	36.3	36.76		13.1146				11.5104	38.4	37.2
11.5208	37.2	36.65		11.5208	37.1	36.86		11.5208	37.2	37.54		13.1563	36	38.19		11.5208	36.8	36.57		11.5208	38	37.37	11.5208	36.4	36.76		13.125				11.5208	38.4	37.2
11.5313	37.4	36.75		11.5313	37.2	36.85		11.5313	37	37.34		13.1667	36	38.1		11.5313	36.8	36.58		11.5313	38.1	37.16	11.5312	36.5	36.75		13.1354				11.5313	38.3	37.2
11.5417	37.6	36.65		11.5417	37.2	36.85		11.5417	37	37.14		13.1771	36	38.3		11.5417	36.9	36.58		11.5417	38.3	37.16	11.5417	36.7	36.85		13.1458				11.5417	38.2	37.2
11.5521	37.6	36.65		11.5521	37.3	36.95		11.5521	36.9	36.85		13.1875	36	38.3		11.5521	36.9	36.49		11.5521	38.4	37.16	11.5521	36.5	36.65		13.1563				11.5521	38	37.2
11.5625	37.6	36.56		11.5625	37.1	36.75		11.5625	36.9	37.05		13.1979	36.2	38.4		11.5625	36.9	36.5		11.5625	38.3	37.16	11.5625	36.8	36.55		13.1667				11.5625	38.1	37.1
11.5729	37.8	36.66		11.5729	37	36.74		11.5729	36.8	37.15		13.2083	36.7	38.4		11.5729	37	36.5		11.5729	38.3	37.06	11.5729	36.5	36.45		13.1771				11.5729	38.1	37
11.5833	37.9	36.66		11.5833	37	36.64		11.5833	36.8	37.05		13.2188	36.9	38.6		11.5833	36.9	36.51		11.5833	38.3	36.96	11.5833	36.2	36.35		13.1875				11.5833	38	37
11.5938	37.9	36.56		11.5938	37	36.64		11.5938	36.8	37.05		13.2292	37.1	38.6		11.5938	36.9	36.32		11.5938	38.2	36.96	11.5938	36.1	36.54		13.1979				11.5938	38.2	36.9
11.6042	37.9	36.66		11.6042	37.1	36.74		11.6042	36.8	37.05		13.2396	37.2	38.8		11.6042	36.7	36.32		11.6042	38.2	36.75	11.6042	36	36.34		13.2083				11.6042	38.2	37
11.6146	38	36.66		11.6146	37	36.63		11.6146	36.7	36.95		13.25	37.3	38.6		11.6146	36.7	36.23		11.6146	38.2	36.85	11.6146	36	36.34		13.2188				11.6146	37.6	37.1
11.625	37.8	36.67		11.625	37	36.53		11.625	36.7	36.76		13.2604	37.1	38.8		11.625	36.6	36.13		11.625	38.1	36.85	11.625	36	36.44		13.2292				11.625	37.6	36.9
11.6354	37.9	36.67		11.6354	37.1	36.63		11.6354	36.7	36.76		13.2708	36.7	38.6		11.6354	36.6	36.24		11.6354	38.1	36.75	11.6354	36.2	36.44		13.2396				11.6354	37.7	36.9
11.6458	38	36.77		11.6458	37.1	36.73		11.6458	36.5	36.76		13.2813	36.6	38.6		11.6458	36.7	36.15		11.6458	37.8	36.75	11.6458	36.2	36.54		13.25				11.6458	38	37
11.6563	37.9	36.57		11.6563	37.1	36.52		11.6563	36.6	36.76		13.2917	36.8	38.6		11.6563	36.7	36.15		11.6563	37.8	36.75	11.6562	36.4	36.64		13.2604				11.6563	38.3	37.1
11.6667	37.9	36.67		11.6667	37.1	36.42		11.6667	36.5	36.76		13.3021	37.1	38.5		11.6667	36.5	36.06		11.6667	37.8	36.75	11.6667	36.4	36.74		13.2708				11.6667	38.4	37.1
11.6771	37.8	36.67		11.6771	37.1	36.62		11.6771	36.5	36.66		13.3125	37.7	38.5		11.6771	36.5	36.06		11.6771	37.5	36.65	11.6771	36.5	36.64		13.2813				11.6771	37.9	37.1
11.6875	37.9	36.67		11.6875	37.2	36.72		11.6875	36.5	36.76		13.3229	38.1	38.4		11.6875	36.6	36.17		11.6875	37.5	36.64	11.6875	36.7	36.63		13.2917				11.6875	37.6	37.1
11.6979	37.9	36.67		11.6979	37.1	36.72		11.6979	36.5	36.76		13.3333	38.2	38.2		11.6979	36.5	36.07		11.6979	37.5	36.64	11.6979	36.7	36.83		13.3021				11.6979	38.2	37
11.7083	38	36.68		11.7083	37.2	36.81		11.7083	36.6	36.76		13.3438	38.2	38		11.7083	36.7	36.18		11.7083	37.4	36.64	11.7083	36.6	36.73		13.3125				11.7083	38.3	37
11.7188	38	36.58		11.7188	37.3	36.61		11.7188	36.5	36.57		13.3542	38.3	37.9		11.7188	36.7	36.08		11.7188	37.4	36.64	11.7188	36.7	36.83		13.3229				11.7188	37.9	37.1
11.7292	38	36.68		11.7292	37.1	36.71		11.7292	36.7	36.57		13.3646	38.4	37.8		11.7292	36.6	36.19		11.7292	37.4	36.64	11.7292	36.4	36.73		13.3333				11.7292	37.5	37
11.7396	38	36.58		11.7396	37.3	36.61		11.7396	36.7	36.57		13.375	38.4	37.8		11.7396	36.6	36.09		11.7396	37.1	36.64	11.7396	36.4	36.83		13.3438				11.7396	37.7	37
11.75	38	36.58		11.75	37.2	36.61		11.75	36.7	36.67		13.3854	38.3	37.5		11.75	36.7	36.1		11.75	37.3	36.64	11.75	36.6	36.93		13.3542				11.75	38.2	37
11.7604	38	36.68		11.7604	37.3	36.6		11.7604	36.7	36.67		13.3958	38.4	37.6		11.7604	36.6	36.3		11.7604	37.5	36.64	11.7604	36.6	36.83		13.3646				11.7604	37.9	36.9
11.7708	38	36.68		11.7708	37.3	36.7		11.7708	36.7	36.67		13.4063	38.4	37.6		11.7708	36.7	36.51		11.7708	37.5	36.74	11.7708	36.8	36.93		13.375				11.7708	38.3	37
11.7813	38	36.68		11.7813	37.3	36.6		11.7813	36.8	36.47		13.4167	38.7	37.5		11.7813	36.8	36.51		11.7813	37.5	36.64	11.7812	36.8	36.93		13.3854				11.7813	38.4	37.1
11.7917	38.1	36.68		11.7917	37.4	36.7		11.7917	36.8	36.37		13.4271	38.7	37.4		11.7917	36.7	36.62		11.7917	37.5	36.74	11.7917	36.7	37.03		13.3958				11.7917	38.3	37
11.8021	38.1	36.78		11.8021	37.4	36.7		11.8021	36.8	36.47		13.4375	38.3	36.9		11.8021	36.7	36.62		11.8021	37.5	36.73	11.8021	36.7	36.82		13.4063				11.8021	38	37.1
11.8125	38.1	36.78		11.8125	37.4	36.79		11.8125	36.8	36.67		13.4479	38.4	36.5		11.8125	36.8	36.62		11.8125	37.4	36.73	11.8125	36.7	36.82		13.4167				11.8125	37.9	36.7
11.8229	38.1	36.98		11.8229	37.4	36.79		11.8229	36.9	36.57		13.4583	38.5	36.4		11.8229	36.6	36.73		11.8229	37.5	36.73	11.8229	36.5	36.92		13.4271				11.8229	38	36.9
11.8333	38.2	36.99		11.8333	37.4	36.89		11.8333	36.9	36.67		13.4688	38.4	36.4		11.8333	36.7	36.83		11.8333	37.5	36.83	11.8333	36.8	36.92		13.4375				11.8333	38.3	37.1
11.8438	38.3	37.09		11.8438	37.3	36.99		11.8438	37.2	36.77		13.4792	38.4	36.2		11.8438	36.7	36.64		11.8438	37.5	36.93	11.8438	36.8	36.92		13.4479				11.8438	37.7	37.2
11.8542	38.3	37.39		11.8542	37.3	37.09		11.8542	37.4	36.88		13.4896	38.4	36.1		11.8542	36.8	36.74		11.8542	37.4	36.93	11.8542	36.9	37.02		13.4583				11.8542	37.9	37.2
11.8646	38.4	37.39		11.8646	37.4	37.19		11.8646	37.8	36.78		13.5	38.6	36		11.8646	36.9	36.85		11.8646	37.4	36.93	11.8646	36.9	37.22		13.4688				11.8646	38.3	37.3
11.875	38.3	37.59		11.875	37.6	37.28		11.875	38	36.88		13.5104	38.2	36.1		11.875	36.9	36.85		11.875	37.3	36.93	11.875	36.9	37.02		13.4792				11.875	38.4	37
11.8854	38.4	37.49		11.8854	37.4	37.18		11.8854	38	36.98		13.5208	38.3	36		11.8854	36.9	36.75		11.8854	37.2	36.93	11.8854	37	37.22		13.4896				11.8854	38	36.4
11.8958	38.3	37.59		11.8958	37.6	37.08		11.8958	38	37.08		13.5313	37.8	36		11.8958	37	37.16		11.8958	37.2	36.83	11.8958	37	37.32		13.5				11.8958	38.2	36.5
11.9063	38.1	37.59		11.9063	37.6	37.28		11.9063	37.9	37.08		13.5417	38.1	36		11.9063	37.1	37.16		11.9063	37.1	36.53	11.9062	37	37.02		13.5104				11.9063	38.2	36.9
11.9167	38.1	37.49		11.9167	37.6	37.48		11.9167	38.2	37.28		13.5521	38.3	36		11.9167	37.2	37.46		11.9167	37.1	36.63	11.9167	37.3	37.22		13.5208				11.9167	38	37.5
11.9271	38.2	37.59		11.9271	37.9	37.68		11.9271	38.1	37.28		13.5625	38.5	36		11.9271	37.2	37.27		11.9271	36.9	36.83	11.9271	37.4	37.12		13.5313				11.9271	37.7	37.6
11.9375	38.2	37.49		11.9375	37.9	37.68		11.9375	38.2	37.48		13.5729	38.7	36.1		11.9375	37.2	37.37		11.9375	37	37.22	11.9375	37.8	37.12		13.5417				11.9375	37.6	37.6
11.9479	38.2	37.59		11.9479	38	37.67		11.9479	38.1	37.38		13.5833	38.3	36.1		11.9479	37.3	37.38		11.9479	37	37.32	11.9479	37.6	37.02		13.5521				11.9479	37.5	37.5
11.9583	38.2	37.49		11.9583	38.2	37.67		11.9583	38.3	37.48		13.5938	38.4	36		11.9583	37.5	37.58		11.9583	37	37.32	11.9583	37.5	37.12		13.5625				11.9583	37.5	37.7
11.9688	38.1	37.59		11.9688	37.9	37.67		11.9688	38.1	37.68		13.6042	38.5	36		11.9688	37.8	37.08		11.9688	37	37.52	11.9688	38	37.12		13.5729				11.9688	37.4	37.9
11.9792	38	37.79		11.9792	37.8	37.67		11.9792	37.7	37.58		13.6146	38.2	36.1		11.9792	38	37.19		11.9792	37	37.52	11.9792	38	37.51		13.5833				11.9792	37.4	38.3
11.9896	37.9	37.79		11.9896	37.8	37.77		11.9896	37.6	37.68		13.625	38.2	36		11.9896	38.3	37.39		11.9896	37.1	37.42	11.9896	37.7	37.31		13.5938				11.9896	37.3	38.2
12	37.7	37.79		12	38	38.17		12	37.7	37.38		13.6354	38.1	36		12	38.3	37.29		12	37.1	37.52	12	37.8	37.41		13.6042				12	37.4	37.6
12.0104	37.6	37.79		12.0104	38	38.22		12.0104	37.7	37.49		13.6458	38	36.1		12.0104	38.1	37.37		12.0104	37	37.62	12.0104	38	37.46		13.6146				12.0104	37.3	37.5
12.0208	37.5	37.71		12.0208	38.2	38.47		12.0208	37.4	37.27		13.6563	38.2	36		12.0208	38.2	37.29		12.0208	37	37.72	12.0208	38	37.93		13.625				12.0208	37.3	37.4
12.0313	37.3	37.73		12.0313	38.2	38.37		12.0313	37.6	37.48		13.6667	38.3	36.1		12.0313	38.4	37.5		12.0313	37.1	38.01	12.0312	37.7	37.73		13.6354				12.0313	37.4	37.5
12.0417	37.3	37.65		12.0417	38.2	38.26		12.0417	37.6	37.49		13.6771	38.3	36.1		12.0417	38.1	37.32		12.0417	37.1	37.81	12.0417	37.9	37.72		13.6458				12.0417	37.4	37.5
12.0521	37.2	37.66		12.0521	38.3	38.25		12.0521	37.7	37.89		13.6875	38.3	36		12.0521	37.8	37.03		12.0521	37.1	37.8	12.0521	38	37.82		13.6563				12.0521	37.2	37.6
12.0625	37.1	37.77		12.0625	38.4	38.25		12.0625	37.6	37.9		13.6979	38.3	36		12.0625	38.4	37.34		12.0625	37.1	37.7	12.0625	37.9	37.91		13.6667				12.0625	37.2	37.8
12.0729	37.2	37.79		12.0729	38.1	38.34		12.0729	37.7	37.9		13.7083	38	35.9		12.0729	38.5	37.26		12.0729	37.2	37.69	12.0729	36.4	37.9		13.6771				12.0729	37.2	38.2
12.0833	37.2	37.8		12.0833	37.9	38.54		12.0833	37.5	37.81		13.7188	38.1	36		12.0833	38	37.47		12.0833	37.2	37.89	12.0833	36.8	38		13.6875				12.0833	37.1	37.9
12.0938	37.1	37.71		12.0938	37.6	38.43		12.0938	37.6	37.81		13.7292	38.1	36		12.0938	37.8	37.48		12.0938	37.2	37.78	12.0938	36.6	37.99		13.6979				12.0938	37.1	37.7
12.1042	37.1	37.72		12.1042	37.7	38.32		12.1042	37.5	37.82		13.7396	38.1	35.9		12.1042	38	37.4		12.1042	37.3	37.78	12.1042	36.6	37.59		13.7083				12.1042	37.1	37.7
12.1146	37.1	37.84		12.1146	37.8	38.22		12.1146	37.5	37.92		13.75	38.1	35.9		12.1146	37.9	37.21		12.1146	37.3	37.57	12.1146	36.5	37.68		13.7188				12.1146	37.1	38
12.125	37.1	37.95		12.125	37.8	38.51		12.125	37.5	37.73		13.7604	38.1	36		12.125	37.5	37.32		12.125	37.4	37.77	12.125	36.6	37.98		13.7292				12.125	37.1	37.7
12.1354	37.2	37.86		12.1354	37.8	38.31		12.1354	37.5	37.93		13.7708	37.8	36		12.1354	37.9	37.43		12.1354	37.1	37.67	12.1354	36.7	37.97		13.7396				12.1354	37.1	38.4
12.1458	37.2	37.77		12.1458	37.5	38.2		12.1458	37.5	37.94		13.7813	37.8	36		12.1458	38.2	37.44		12.1458	37.2	37.66	12.1458	36.8	37.86		13.75				12.1458	37.2	38.2
12.1563	37.2	37.68		12.1563	37.4	38.1		12.1563	37.6	38.04		13.7917	37.9	35.9		12.1563	38.3	37.56		12.1563	37.5	37.56	12.1562	36.9	37.96		13.7604				12.1563	37.1	37.88
12.1667	37.2	37.79		12.1667	37.7	38.09		12.1667	37.7	37.85		13.8021	37.8	36		12.1667	38.4	37.47		12.1667	37.5	37.65	12.1667	37.1	38.06		13.7708				12.1667	37.2	38.06
12.1771	37.1	37.89		12.1771	37.6	38.08		12.1771	37.8	37.75		13.8125	37.5	35.9		12.1771	38.4	37.38		12.1771	37.6	37.85	12.1771	37.3	37.95		13.7813				12.1771	37	37.84
12.1875	37.1	37.8		12.1875	37.8	38.18		12.1875	37.8	37.96		13.8229	37.5	36		12.1875	38.3	37.19		12.1875	37.8	38.05	12.1875	37.4	38.05		13.7917				12.1875	37	38.33
12.1979	37.1	37.71		12.1979	37.7	38.17		12.1979	37.9	37.96		13.8333	37.4	36.1		12.1979	38.3	37.3		12.1979	37.8	37.74	12.1979	37.5	38.04		13.8021				12.1979	37.1	38.42
12.2083	37.2	37.82		12.2083	37.6	38.17		12.2083	37.7	37.96		13.8438	37.2	36.1		12.2083	38.3	37.31		12.2083	37.8	37.74	12.2083	37.5	37.54		13.8125				12.2083	37.2	37.52
12.2188	37.1	38.13		12.2188	37.9	38.06		12.2188	37.8	37.67		13.8542	37.2	36		12.2188	38.2	37.52		12.2188	37.8	37.84	12.2188	37.6	37.73		13.8229				12.2188	37.1	37.21
12.2292	37.2	38.13		12.2292	37.7	37.96		12.2292	37.9	37.77		13.8646	37.2	36.2		12.2292	38.3	37.43		12.2292	37.8	37.93	12.2292	37.4	37.43		13.8333				12.2292	37.1	37.21
12.2396	37.2	38.04		12.2396	37.6	38.26		12.2396	37.9	37.57		13.875	37.1	36.3		12.2396	38	37.54		12.2396	37.8	37.63	12.2396	37.5	37.33		13.8438				12.2396	37.1	37.61
12.25	37.3	37.85		12.25	37.6	38.35		12.25	38	37.68		13.8854	36.4	36.7		12.25	38	37.45		12.25	37.9	38.03	12.25	37.6	37.82		13.8542				12.25	37.1	37.6
12.2604	37.3	37.95		12.2604	37.8	38.65		12.2604	37.8	37.78		13.8958	36.3	37.2		12.2604	37.9	37.76		12.2604	38.3	37.92	12.2604	37.7	37.72		13.8646				12.2604	37.2	38
12.2708	37.3	37.86		12.2708	38.1	38.44		12.2708	37.7	38.08		13.9063	36.2	37.9		12.2708	38.3	37.77		12.2708	37.9	37.72	12.2708	37.8	37.81		13.875				12.2708	37.1	38.2
12.2813	37.3	37.86		12.2813	38	38.34		12.2813	37.8	38.39		13.9167	36	38		12.2813	37.9	37.78		12.2813	37.7	37.72	12.2812	37.8	38.21		13.8854				12.2813	37	37.9
12.2917	37.1	37.87		12.2917	37.9	38.33		12.2917	37.9	38.39		13.9271	36	38		12.2917	38	37.59		12.2917	37.7	37.71	12.2917	37.4	37.91		13.8958				12.2917	37.1	37.6
12.3021	37.2	37.68		12.3021	37.9	38.33		12.3021	37.7	38.49		13.9375	36.5	37.9		12.3021	38.4	37.8		12.3021	37.7	37.81	12.3021	37.7	38		13.9063				12.3021	37.1	37.9
12.3125	37.3	37.48		12.3125	37.9	38.12		12.3125	37.8	38.5		13.9479	36.8	38.1		12.3125	38.5	37.71		12.3125	37.7	37.61	12.3125	37.8	38.1		13.9167				12.3125	37.1	37.7
12.3229	37.2	37.49		12.3229	37.8	38.52		12.3229	37.8	38.4		13.9583	36.9	38		12.3229	37.9	37.32		12.3229	37.6	37.31	12.3229	37.6	37.7		13.9271				12.3229	37.1	38
12.3333	37.4	37.39		12.3333	37.7	38.32		12.3333	37.9	38.3		13.9688	36.9	38.1		12.3333	38.4	37.43		12.3333	37.5	37.6	12.3333	37.5	37.8		13.9375				12.3333	37.1	38
12.3438	37.4	37.29		12.3438	37.7	38.41		12.3438	37.8	38.3		13.9792	36.8	38.1		12.3438	37.8	37.34		12.3438	37.5	37.6	12.3438	37.3	37.79		13.9479				12.3438	37.1	37.8
12.3542	37.5	37.3		12.3542	37.6	38.21		12.3542	37.9	38.41		13.9896	36.8	38.2		12.3542	38	37.35		12.3542	37.4	37.6	12.3542	37.2	37.79		13.9583				12.3542	37.1	37.6
12.3646	37.5	37.3		12.3646	37.5	38.21		12.3646	37.9	38.41		14	36.9	37		12.3646	38	37.16		12.3646	37.5	37.5	12.3646	37	37.99		13.9688				12.3646	37.2	37.4
12.375	37.4	37.21		12.375	37.4	38.3		12.375	37.8	38.31		14.0104	37	36.86		12.375	37.9	37.17		12.375	37.4	37.29	12.375	36.9	37.78		13.9792				12.375	37.2	37.4
12.3854	37.5	37.21		12.3854	37.2	38.1		12.3854	37.8	38.21		14.0208	36.9	36.99		12.3854	37.7	36.97		12.3854	37.6	37.59	12.3854	36.7	37.68		13.9896				12.3854	37.3	37.5
12.3958	37.5	37.01		12.3958	37.3	37.79		12.3958	37.8	38.12		14.0313	36.9	37.37		12.3958	37.7	36.88		12.3958	37.7	37.69	12.3958	36.6	37.78		14				12.3958	37.2	37.5
12.4063	37.5	36.92		12.4063	37.1	37.69		12.4063	37.8	38.02		14.0417	36.6	37.75		12.4063	37.6	36.89		12.4063	37.7	37.89	12.4062	36.6	37.48		14.0104				12.4063	37.2	37.5
12.4167	37.5	37.02		12.4167	37.2	37.59		12.4167	37.6	37.82		14.0521	36.3	37.94		12.4167	37.5	36.7		12.4167	37.8	37.89	12.4167	36.7	37.48		14.0208				12.4167	37.2	37.4
12.4271	37.5	37.02		12.4271	37.2	37.48		12.4271	37.5	37.82		14.0625	36.6	38.06		12.4271	37.5	36.41		12.4271	38	37.88	12.4271	36.7	37.17		14.0313				12.4271	37.2	37
12.4375	37.5	36.93		12.4375	37.1	37.28		12.4375	37.6	37.73		14.0729	36.7	38.14		12.4375	37.4	36.51		12.4375	38	37.78	12.4375	36.7	37.17		14.0417				12.4375	37	36.9
12.4479	37.5	36.93		12.4479	37.1	37.28		12.4479	37.7	37.73		14.0833	36.8	38.1		12.4479	37.5	36.42		12.4479	38	37.78	12.4479	36.7	36.87		14.0521				12.4479	36.7	37.2
12.4583	37.5	36.93		12.4583	37.1	37.17		12.4583	37.7	37.73		14.0938	36.3	38.23		12.4583	37.5	36.63		12.4583	37.9	37.78	12.4583	36.6	36.97		14.0625				12.4583	36.9	37.2
12.4688	37.4	36.94		12.4688	37.1	37.17		12.4688	37.5	37.63		14.1042	36	38.26		12.4688	37.4	36.64		12.4688	38	37.68	12.4688	36.5	36.96		14.0729				12.4688	37.3	37.3
12.4792	37.4	36.84		12.4792	37.2	37.07		12.4792	37.3	37.63		14.1146	35.9	38.47		12.4792	37.3	36.54		12.4792	37.7	37.67	12.4792	36.4	36.86		14.0833				12.4792	37.5	37.2
12.4896	37.3	36.84		12.4896	37	37.07		12.4896	37.2	37.44		14.125	35.8	38.48		12.4896	37.1	36.75		12.4896	37.8	37.57	12.4896	36.4	36.76		14.0938				12.4896	37.5	37.2
12.5	37.3	36.84		12.5	37.1	36.96		12.5	37.2	37.54		14.1354	35.9	38.39		12.5	37.1	36.66		12.5	37.9	37.57	12.5	36.4	36.76		14.1042				12.5	37.8	37.1
12.5104	37.4	36.85		12.5104	37.1	36.86		12.5104	37.2	37.64		14.1458	35.8	38.29		12.5104	37.1	36.66		12.5104	38.1	37.47	12.5104	36.6	36.76		14.1146				12.5104	37.6	37.2
12.5208	37.4	36.65		12.5208	37	36.86		12.5208	37.2	37.54		14.1563	35.8	38.19		12.5208	37.2	36.57		12.5208	38	37.37	12.5208	36.7	36.76		14.125				12.5208	37.9	37.2
12.5313	37.4	36.75		12.5313	36.9	36.85		12.5313	37.2	37.34		14.1667	35.7	38.1		12.5313	37	36.58		12.5313	38.1	37.16	12.5312	36.7	36.75		14.1354				12.5313	37.8	37.2
12.5417	37.6	36.65		12.5417	37	36.85		12.5417	37.2	37.14		14.1771	35.7	38.3		12.5417	36.9	36.58		12.5417	37.9	37.16	12.5417	36.7	36.85		14.1458				12.5417	37.9	37.2
12.5521	37.5	36.65		12.5521	37	36.95		12.5521	37.1	36.85		14.1875	35.8	38.3		12.5521	36.9	36.49		12.5521	37.9	37.16	12.5521	36.6	36.65		14.1563				12.5521	37.8	37.2
12.5625	37.6	36.56		12.5625	36.9	36.75		12.5625	37.2	37.05		14.1979	35.7	38.4		12.5625	36.9	36.5		12.5625	37.7	37.16	12.5625	36.7	36.55		14.1667				12.5625	38.3	37.1
12.5729	37.7	36.66		12.5729	37	36.74		12.5729	37.2	37.15		14.2083	35.8	38.4		12.5729	36.8	36.5		12.5729	38	37.06	12.5729	36.7	36.45		14.1771				12.5729	37.7	37
12.5833	37.7	36.66		12.5833	36.9	36.64		12.5833	37.2	37.05		14.2188	35.7	38.6		12.5833	36.8	36.51		12.5833	38.4	36.96	12.5833	36.7	36.35		14.1875				12.5833	37.9	37
12.5938	37.7	36.56		12.5938	36.9	36.64		12.5938	37.2	37.05		14.2292	35.6	38.6		12.5938	36.8	36.32		12.5938	38.4	36.96	12.5938	36.5	36.54		14.1979				12.5938	38.3	36.9
12.6042	37.9	36.66		12.6042	36.9	36.74		12.6042	37.1	37.05		14.2396	35.8	38.8		12.6042	36.9	36.32		12.6042	38.3	36.75	12.6042	36.6	36.34		14.2083				12.6042	38.3	37
12.6146	37.9	36.66		12.6146	36.9	36.63		12.6146	37	36.95		14.25	35.7	38.6		12.6146	36.9	36.23		12.6146	38.2	36.85	12.6146	36.7	36.34		14.2188				12.6146	38.2	37.1
12.625	37.9	36.67		12.625	36.9	36.53		12.625	37	36.76		14.2604	35.7	38.8		12.625	36.8	36.13		12.625	38	36.85	12.625	36.7	36.44		14.2292				12.625	38.2	36.9
12.6354	37.8	36.67		12.6354	36.9	36.63		12.6354	37	36.76		14.2708	35.9	38.6		12.6354	36.7	36.24		12.6354	38	36.75	12.6354	36.5	36.44		14.2396				12.6354	38.2	36.9
12.6458	37.8	36.77		12.6458	37	36.73		12.6458	37	36.76		14.2813	35.9	38.6		12.6458	36.7	36.15		12.6458	38	36.75	12.6458	36.4	36.54		14.25				12.6458	37.6	37
12.6563	37.6	36.57		12.6563	37	36.52		12.6563	36.9	36.76		14.2917	35.8	38.6		12.6563	36.8	36.15		12.6563	38.1	36.75	12.6562	36.5	36.64		14.2604				12.6563	37.5	37.1
12.6667	37.7	36.67		12.6667	37	36.42		12.6667	36.9	36.76		14.3021	36	38.5		12.6667	36.7	36.06		12.6667	38	36.75	12.6667	36.7	36.74		14.2708				12.6667	37.6	37.1
12.6771	37.4	36.67		12.6771	36.9	36.62		12.6771	36.9	36.66		14.3125	35.9	38.5		12.6771	36.7	36.06		12.6771	37.9	36.65	12.6771	36.7	36.64		14.2813				12.6771	37.6	37.1
12.6875	37.2	36.67		12.6875	36.8	36.72		12.6875	36.8	36.76		14.3229	36.7	38.4		12.6875	36.7	36.17		12.6875	37.7	36.64	12.6875	36.8	36.63		14.2917				12.6875	37.6	37.1
12.6979	37	36.67		12.6979	36.9	36.72		12.6979	36.9	36.76		14.3333	37.2	38.2		12.6979	36.6	36.07		12.6979	37.6	36.64	12.6979	36.8	36.83		14.3021				12.6979	37.6	37
12.7083	36.9	36.68		12.7083	36.8	36.81		12.7083	36.8	36.76		14.3438	37.6	38		12.7083	36.6	36.18		12.7083	37.4	36.64	12.7083	36.8	36.73		14.3125				12.7083	37.5	37
12.7188	37.1	36.58		12.7188	36.8	36.61		12.7188	36.8	36.57		14.3542	37.9	37.9		12.7188	36.6	36.08		12.7188	37.4	36.64	12.7188	36.7	36.83		14.3229				12.7188	37.6	37.1
12.7292	37.3	36.68		12.7292	36.8	36.71		12.7292	36.8	36.57		14.3646	38	37.8		12.7292	36.5	36.19		12.7292	37.4	36.64	12.7292	36.8	36.73		14.3333				12.7292	37.6	37
12.7396	37.3	36.58		12.7396	36.8	36.61		12.7396	36.9	36.57		14.375	38.1	37.8		12.7396	36.5	36.09		12.7396	37.4	36.64	12.7396	36.9	36.83		14.3438				12.7396	37.6	37
12.75	37.4	36.58		12.75	36.9	36.61		12.75	36.8	36.67		14.3854	38.2	37.5		12.75	36.6	36.1		12.75	37.5	36.64	12.75	37	36.93		14.3542				12.75	37.6	37
12.7604	37.6	36.68		12.7604	37	36.6		12.7604	36.7	36.67		14.3958	38.3	37.6		12.7604	36.5	36.3		12.7604	37.4	36.64	12.7604	37	36.83		14.3646				12.7604	37.7	36.9
12.7708	37.6	36.68		12.7708	36.8	36.7		12.7708	36.8	36.67		14.4063	38.6	37.6		12.7708	36.5	36.51		12.7708	37.4	36.74	12.7708	37	36.93		14.375				12.7708	37.7	37
12.7813	37.6	36.68		12.7813	36.9	36.6		12.7813	36.8	36.47		14.4167	36.7	37.5		12.7813	36.4	36.51		12.7813	37.4	36.64	12.7812	36.3	36.93		14.3854				12.7813	37.6	37.1
12.7917	37.6	36.68		12.7917	37	36.7		12.7917	36.8	36.37		14.4271	35.6	37.4		12.7917	36.8	36.62		12.7917	37.3	36.74	12.7917	36.5	37.03		14.3958				12.7917	37.7	37
12.8021	37.6	36.78		12.8021	37.1	36.7		12.8021	36.8	36.47						12.8021	36.9	36.62		12.8021	37.4	36.73	12.8021	36.8	36.82		14.4063				12.8021	37.6	37.1
[truncated: 115 more rows]

## Sheet: Fig 3
101-19				99-19				109-19				97-19				98-19				104-19				110-19				102-19				108-19				103-19				106-19				96-19				100-19
Time (d)	Actual	Forcast		Time (d)	Actual	Forcast		Time (d)	Actual	Forcast		Time (d)	Actual	Forcast		Time (d)	Actual	Forcast		Time (d)	Actual	Forcast		Time (d)	Actual	Forcast		Time (d)	Actual	Forcast		Time (d)	Actual	Forcast		Time (d)	Actual	Forcast		Time (d)	Actual	Forcast		Time (d)	Actual	Forcast		Time (d)	Actual
-6.98958	34.36	35.2101		-6.98958	35.54	35.8353		-6.98958	35.04	35.1426		-6.98958	34.28	34.8757		-6.98958	33.97	34.7764		-6.98958	35.87	36.4401		-6.98958	34.95	34.8537		-6.98958	33.71	33.6856		-6.98958	33.9	33.9051		-6.98958	35.06	34.784		-6.98958	33.88	34.4819		-6.98958	34.92	35.4089		-6.98958	34.4
-6.97917	34.37	35.4346		-6.97917	35.49	35.9551		-6.97917	35.25	35.3038		-6.97917	33.79	34.9438		-6.97917	33.82	34.8651		-6.97917	35.82	36.3708		-6.97917	34.94	34.748		-6.97917	33.52	33.9394		-6.97917	34.02	34.3694		-6.97917	35.03	34.9182		-6.97917	33.75	34.6128		-6.97917	35.36	35.4579		-6.97917	33.18
-6.96875		35.5361		-6.96875	35.63	36.511		-6.96875	35.18	35.4135		-6.96875		34.8379		-6.96875		34.8478		-6.96875	35.78	36.5148		-6.96875	35.01	34.7085		-6.96875	33.55	34.3078		-6.96875		34.49		-6.96875	34.93	34.9981		-6.96875	33.7	34.5243		-6.96875		35.5559		-6.96875
-6.95833	34.91	35.0137		-6.95833	35.68	36.5556		-6.95833	35.32	35.4173		-6.95833	33.7	34.8534		-6.95833	33.85	35.1588		-6.95833	35.93	36.442		-6.95833	34.99	34.839		-6.95833	34.1	34.2324		-6.95833	34.22	34.3214		-6.95833	35.09	35.1077		-6.95833	33.84	34.4078		-6.95833	34.89	35.5001		-6.95833	33.46
-6.94792	35.11	35.6826		-6.94792	35.95	36.4776		-6.94792	35.57	35.5738		-6.94792	33.89	35.3628		-6.94792	33.52	35.4655		-6.94792	36.13	36.5028		-6.94792	35.14	34.9897		-6.94792	34.92	34.4551		-6.94792	34.06	34.5211		-6.94792	35.51	35.3672		-6.94792	34.26	34.6299		-6.94792	34.92	35.5207		-6.94792	33.94
-6.9375	35.22	35.5375		-6.9375	36.09	36.6545		-6.9375	35.87	35.7965		-6.9375	34.07	35.5317		-6.9375	33.27	35.2912		-6.9375	36.29	36.5898		-6.9375	35.2	34.9875		-6.9375	35.08	34.1571		-6.9375	33.91	34.8785		-6.9375	35.75	35.5747		-6.9375	34.28	34.5449		-6.9375	34.95	35.6403		-6.9375	34.31
-6.92708	35.07	35.2477		-6.92708	35.92	36.5463		-6.92708	36.08	35.8179		-6.92708	34.17	35.6136		-6.92708	33.17	34.4373		-6.92708	36.62	36.986		-6.92708	35.13	35.0183		-6.92708	34.82	33.4101		-6.92708	33.75	34.4176		-6.92708	35.88	35.3701		-6.92708	33.98	34.9714		-6.92708	34.98	35.4031		-6.92708	34.49
-6.91667	35.21	34.3831		-6.91667		36.0323		-6.91667		35.8358		-6.91667	33.94	35.4134		-6.91667	33.05	34.5208		-6.91667		36.877		-6.91667		35.0204		-6.91667		33.0315		-6.91667	33.78	35.3564		-6.91667		35.0212		-6.91667		34.8875		-6.91667	35.05	35.5566		-6.91667	34.87
-6.90625	35.29	33.8875		-6.90625	35.58	35.7442		-6.90625	35.63	35.7635		-6.90625	33.9	35.3911		-6.90625	33.12	34.5312		-6.90625	36.68	36.8208		-6.90625	35.11	35.0313		-6.90625	34.41	33.4523		-6.90625	33.81	34.7261		-6.90625	35.41	34.8239		-6.90625	33.61	34.7704		-6.90625	35	35.8011		-6.90625	35.07
-6.89583	35.05	34.1287		-6.89583	35.49	35.7403		-6.89583	35.68	35.639		-6.89583	34.06	35.4604		-6.89583	33	34.2487		-6.89583	36.36	36.9475		-6.89583	34.97	35.0322		-6.89583	33.87	33.5372		-6.89583	34.08	34.1579		-6.89583	35.13	34.5752		-6.89583	33.52	34.8618		-6.89583	34.99	35.805		-6.89583	35.3
-6.88542	35.26	33.6643		-6.88542	35.72	34.8588		-6.88542	35.66	35.6376		-6.88542	33.76	36.917		-6.88542	33.08	33.8018		-6.88542	36.42	36.2625		-6.88542	35.33	34.9146		-6.88542	34.33	33.7202		-6.88542	34.11	33.4168		-6.88542	34.98	33.9784		-6.88542	33.53	34.8952		-6.88542	35	35.4197		-6.88542	35.03
-6.875	34.9	33.8223		-6.875	35.98	34.8996		-6.875	35.95	35.657		-6.875	33.59	36.7315		-6.875	33.01	33.7001		-6.875	36.18	35.7031		-6.875	35.48	35.1631		-6.875	33.79	33.912		-6.875	33.43	33.0052		-6.875	35.08	34.2781		-6.875	33.39	34.4814		-6.875	35	35.4667		-6.875	34.62
-6.86458	35.24	34.086		-6.86458	35.99	35.1076		-6.86458	35.81	35.5593		-6.86458	34.2	36.1344		-6.86458	33.2	33.681		-6.86458	35.86	35.0042		-6.86458	35.3	35.2772		-6.86458	33.49	34.0184		-6.86458	33.5	33.0117		-6.86458	34.56	33.6244		-6.86458	33.26	33.7888		-6.86458	34.93	35.4159		-6.86458	34.92
-6.85417	35.68	34.4655		-6.85417	36.07	35.412		-6.85417	35.56	35.4883		-6.85417	34.02	36.3583		-6.85417	33.34	33.6992		-6.85417	35.99	35.6083		-6.85417	35.53	35.2531		-6.85417	34.63	34.3031		-6.85417	34.14	32.9113		-6.85417	34.35	33.5137		-6.85417	33.38	33.8814		-6.85417	34.89	35.4672		-6.85417	34.79
-6.84375	35.39	34.6766		-6.84375	36.25	35.6069		-6.84375	35.44	35.5666		-6.84375	33.84	35.7853		-6.84375	33.61	34.0112		-6.84375	36.08	34.8558		-6.84375	35.88	35.3667		-6.84375	35	34.141		-6.84375	34.62	32.884		-6.84375	34.77	33.5806		-6.84375	33.37	33.9293		-6.84375	35.02	35.7263		-6.84375	34.48
-6.83333	35.17	34.9232		-6.83333	35.92	35.6898		-6.83333	35.56	35.5065		-6.83333	33.6	34.6602		-6.83333	34.1	33.8521		-6.83333	36.06	34.8451		-6.83333	35.48	35.7019		-6.83333	34.13	34.2154		-6.83333	33.94	33.2217		-6.83333	34.86	33.6367		-6.83333	33.49	33.6199		-6.83333	34.99	35.7741		-6.83333	34.6
-6.82292	35.26	35.1734		-6.82292	35.72	35.7658		-6.82292	35.34	35.5853		-6.82292	33.58	34.2537		-6.82292	34.43	33.5149		-6.82292	36.11	35.1837		-6.82292	35.36	35.868		-6.82292	34.24	33.9898		-6.82292	34.16	33.2569		-6.82292	34.52	33.8132		-6.82292	33.32	33.559		-6.82292	34.94	35.8594		-6.82292	34.98
-6.8125	35.44	35.5019		-6.8125	35.15	36.0196		-6.8125	34.93	35.2932		-6.8125	33.74	34.1105		-6.8125	34.83	33.411		-6.8125	36.06	36.1831		-6.8125	35.25	35.1811		-6.8125	33.47	34.0215		-6.8125	34.86	33.2425		-6.8125	34.48	34.1996		-6.8125	33.2	33.97		-6.8125	34.95	35.9321		-6.8125	35.07
-6.80208	35.66	35.7256		-6.80208	35.55	35.9692		-6.80208	35.12	35.3794		-6.80208	34.2	33.9609		-6.80208	34.72	33.3807		-6.80208	36.24	36.2885		-6.80208	35.4	35.2792		-6.80208	33.4	34.4871		-6.80208	35.21	33.408		-6.80208	34.77	34.7082		-6.80208	33.3	33.934		-6.80208	35.26	35.9864		-6.80208	35.04
-6.79167	35.57	35.5649		-6.79167	35.7	35.8387		-6.79167	35.43	35.3986		-6.79167	34.07	33.9969		-6.79167	34.76	33.5235		-6.79167	36.43	36.3618		-6.79167	35.42	35.0926		-6.79167	33.48	33.835		-6.79167	34.91	33.4839		-6.79167	34.96	34.6757		-6.79167	33.31	33.9802		-6.79167	35.29	36.1145		-6.79167	34.94
-6.78125	35.61	35.6753		-6.78125	35.74	35.7114		-6.78125	35.31	35.3373		-6.78125	34.13	34.1065		-6.78125	35.09	33.7594		-6.78125	36.35	36.2224		-6.78125	35.21	35.0353		-6.78125	33.57	34.0578		-6.78125	34.95	33.6553		-6.78125	34.83	34.7671		-6.78125	33.29	33.9088		-6.78125	35.13	36.0334		-6.78125	34.64
-6.77083	35.78	35.6508		-6.77083	36.1	35.9163		-6.77083	35.17	35.3134		-6.77083	34.75	34.429		-6.77083	35.34	34.1924		-6.77083	36.15	36.1567		-6.77083	35.13	35.091		-6.77083	33.23	33.9467		-6.77083	35.14	33.8558		-6.77083	34.46	34.6694		-6.77083	33.36	33.8808		-6.77083	35.46	36.2478		-6.77083	35.03
-6.76042	35.48	35.6205		-6.76042	35.77	36.0796		-6.76042	34.95	35.4569		-6.76042	34.32	34.5758		-6.76042	35.28	34.3425		-6.76042	35.92	36.2135		-6.76042	34.75	34.946		-6.76042	33.35	33.6742		-6.76042	34.43	33.9573		-6.76042	34.2	34.6794		-6.76042	33.51	33.9354		-6.76042	35.15	36.3606		-6.76042	34.58
-6.75	35.97	35.9038		-6.75	35.76	36.0086		-6.75	35.18	35.6225		-6.75	34.6	34.621		-6.75	35.47	34.2571		-6.75	36	36.2328		-6.75	34.79	34.9681		-6.75	34.38	33.8993		-6.75	34.59	34.1705		-6.75	34.65	34.6463		-6.75	33.86	33.9567		-6.75	35.37	36.4889		-6.75	34.66
-6.73958	36.13	35.7861		-6.73958	36.05	35.9528		-6.73958	35.68	35.6695		-6.73958	35.13	34.3063		-6.73958	35.68	34.288		-6.73958	35.98	36.3234		-6.73958	34.81	35.04		-6.73958	35.04	34.2892		-6.73958	34.9	34.1949		-6.73958	35.13	34.8402		-6.73958	33.74	33.9241		-6.73958	35.39	36.2227		-6.73958	35.04
-6.72917	36.26	35.588		-6.72917	35.92	35.817		-6.72917	35.76	35.7317		-6.72917	35.16	33.8711		-6.72917	35.87	34.3992		-6.72917	35.93	36.2275		-6.72917	34.69	34.9742		-6.72917	34.93	34.2182		-6.72917	35.19	34.0714		-6.72917	34.9	35.02		-6.72917	33.61	33.9135		-6.72917	35.54	36.0919		-6.72917	35.63
-6.71875	36.37	35.3958		-6.71875	36.05	35.9267		-6.71875	35.98	35.8249		-6.71875	35.23	33.8553		-6.71875	35.83	34.4089		-6.71875	36.16	36.2773		-6.71875	34.87	35.0039		-6.71875	34.81	33.9777		-6.71875	35.31	33.897		-6.71875	35.19	35.1231		-6.71875	33.77	33.9224		-6.71875	35.63	36.0626		-6.71875	35.52
-6.70833	36.3	35.8191		-6.70833	35.65	35.8498		-6.70833	36.12	35.8351		-6.70833	35.24	33.9171		-6.70833	35.78	34.4864		-6.70833	36.05	36.2843		-6.70833	34.93	35.0877		-6.70833	34.32	34.0495		-6.70833	35.31	34.1567		-6.70833	35.12	35.09		-6.70833	33.48	34.0045		-6.70833	35.51	36.1168		-6.70833	35.62
-6.69792	36.35	36.0169		-6.69792	35.46	35.893		-6.69792	36.1	35.9201		-6.69792	35.42	34.0096		-6.69792	35.76	34.695		-6.69792	36.06	36.2342		-6.69792	34.78	34.9609		-6.69792	33.63	34.3743		-6.69792	35.81	34.2559		-6.69792	34.86	35.019		-6.69792	33.18	33.8599		-6.69792	35.15	36.1881		-6.69792	36.02
-6.6875	36.36	35.7227		-6.6875	35.5	35.8157		-6.6875	36.03	35.7545		-6.6875	35.05	34.084		-6.6875	35.94	34.6975		-6.6875	35.91	36.1983		-6.6875	34.69	34.9196		-6.6875	33.41	34.249		-6.6875	35.87	34.3889		-6.6875	34.75	34.8708		-6.6875	33.08	33.8066		-6.6875	34.94	36.2413		-6.6875	36.14
-6.67708	36.22	35.4312		-6.67708	35.39	35.7202		-6.67708	36.1	35.725		-6.67708	34.9	34.0338		-6.67708	35.53	34.6424		-6.67708	36.01	36.1557		-6.67708	34.71	34.9376		-6.67708	33.37	33.7731		-6.67708	35.62	34.4251		-6.67708	34.55	34.7893		-6.67708	32.98	33.799		-6.67708	34.98	36.2593		-6.67708	36.02
-6.66667	35.98	35.3628		-6.66667	35.35	35.7468		-6.66667	35.96	35.6385		-6.66667	34.99	34.3266		-6.66667	35.11	34.8928		-6.66667	35.94	36.1852		-6.66667	34.73	34.8137		-6.66667	33.26	33.8182		-6.66667	35.5	34.603		-6.66667	34.47	34.7167		-6.66667	32.97	33.8182		-6.66667	34.98	36.2957		-6.66667	35.86
-6.65625	36.28	35.6843		-6.65625	35.37	35.6429		-6.65625	35.93	35.6846		-6.65625	35.36	34.7356		-6.65625	35.31	35.048		-6.65625	35.88	36.1424		-6.65625	34.72	34.8767		-6.65625	33.5	33.8665		-6.65625	35.95	35.0599		-6.65625	34.85	34.6776		-6.65625	32.9	33.8326		-6.65625	35.16	36.3766		-6.65625	35.71
-6.64583	36.32	35.4906		-6.64583	35.25	35.6323		-6.64583	36.04	35.7688		-6.64583	35.08	34.8451		-6.64583	35.25	34.9725		-6.64583	35.83	36.0742		-6.64583	34.66	34.9356		-6.64583	33.41	33.8114		-6.64583	35.62	35.1542		-6.64583	34.53	34.7397		-6.64583	32.88	33.905		-6.64583	35.09	36.5221		-6.64583	35.26
-6.63542	36.01	35.4771		-6.63542	35.31	35.5387		-6.63542	35.93	35.8223		-6.63542	35.14	35.2448		-6.63542	35.07	35.1314		-6.63542	35.96	36.1097		-6.63542	34.77	34.9971		-6.63542	33.31	33.7889		-6.63542	35.89	35.58		-6.63542	34.25	34.8059		-6.63542	33.01	33.8253		-6.63542	35.23	36.5632		-6.63542	35.15
-6.625	35.56	35.0661		-6.625	35.38	35.503		-6.625	35.82	35.8438		-6.625	34.97	35.4359		-6.625	34.55	35.0018		-6.625	36	36.2152		-6.625	35.06	35.1248		-6.625	33.56	33.8661		-6.625	35.77	35.3499		-6.625	34.19	34.8325		-6.625	32.99	33.8595		-6.625	35.03	36.5509		-6.625	34.84
-6.61458	35.45	34.7931		-6.61458	35.6	35.5494		-6.61458	35.85	35.8474		-6.61458	35.08	35.2721		-6.61458	34.21	34.6892		-6.61458	36.03	36.1875		-6.61458	35.26	35.2128		-6.61458	33.52	33.8682		-6.61458	35.53	34.9351		-6.61458	34.18	34.8338		-6.61458	32.98	33.839		-6.61458	34.93	36.0742		-6.61458	34.79
-6.60417	35.22	34.471		-6.60417	35.65	35.4084		-6.60417	36	36.0233		-6.60417	34.8	34.982		-6.60417	33.86	34.4538		-6.60417	36.26	36.3017		-6.60417	35.46	34.9929		-6.60417	33.59	33.9403		-6.60417	35.05	34.6235		-6.60417	34.2	34.7859		-6.60417	33.05	33.879		-6.60417	34.64	35.5542		-6.60417	34.45
-6.59375	34.95	34.2162		-6.59375	35.56	35.1818		-6.59375	36.22	36.0113		-6.59375	34.54	34.526		-6.59375	33.67	34.184		-6.59375	36.2	36.2037		-6.59375	35.18	34.7658		-6.59375	33.73	34.1693		-6.59375	34.59	34.3453		-6.59375	34.24	34.6884		-6.59375	33.05	33.9429		-6.59375	34.06	35.0446		-6.59375	34
-6.58333	34.66	33.9211		-6.58333	35.88	34.8607		-6.58333	36.32	35.89		-6.58333	34.22	34.1456		-6.58333	33.63	34.0373		-6.58333	36.19	36.1312		-6.58333	35.28	34.4826		-6.58333	34.42	34.2498		-6.58333	34.31	34.1149		-6.58333	34.55	34.6556		-6.58333	32.91	33.8082		-6.58333	33.64	34.6567		-6.58333	33.59
-6.57292	34.46	33.8472		-6.57292	35.53	34.7409		-6.57292	36.4	35.6012		-6.57292	34.12	33.7855		-6.57292	33.56	34.0422		-6.57292	36.15	35.9326		-6.57292	34.79	34.1317		-6.57292	34.91	34.3834		-6.57292	34.03	34.1137		-6.57292	34.75	34.7479		-6.57292	33.06	33.6284		-6.57292	33.39	34.4488		-6.57292	33.2
-6.5625	34.18	33.871		-6.5625	35.11	34.5941		-6.5625	36.17	35.4372		-6.5625	33.9	33.8663		-6.5625	33.64	34.0914		-6.5625	35.82	35.7069		-6.5625	33.94	33.7166		-6.5625	34.81	34.3431		-6.5625	33.98	33.9997		-6.5625	34.88	34.656		-6.5625	33.19	33.4561		-6.5625	33.19	34.4331		-6.5625	33.02
-6.55208	34.17	33.8713		-6.55208	34.49	34.2358		-6.55208	35.74	35.1773		-6.55208	33.94	33.6342		-6.55208	33.81	34.1983		-6.55208	35.44	35.5444		-6.55208	33.42	33.4467		-6.55208	34.28	34.4093		-6.55208	34.12	33.8751		-6.55208	34.58	34.6324		-6.55208	32.87	33.3002		-6.55208	33.03	34.3786		-6.55208	32.76
-6.54167	33.94	33.8829		-6.54167	34.32	33.9993		-6.54167	35.34	35.022		-6.54167	34.06	33.3951		-6.54167	33.94	34.2225		-6.54167	35.03	35.3235		-6.54167	33.08	33.2694		-6.54167	34.29	34.355		-6.54167	34.1	33.9686		-6.54167	34.15	34.4834		-6.54167	32.58	33.1563		-6.54167	33.12	34.3818		-6.54167	32.7
-6.53125	34.15	33.9406		-6.53125	34.19	33.9634		-6.53125	35.11	34.8585		-6.53125	33.81	33.4899		-6.53125	33.96	34.2902		-6.53125	34.92	35.1975		-6.53125	33.04	33.1549		-6.53125	34.19	34.2847		-6.53125	34.09	34.2182		-6.53125	33.77	34.4068		-6.53125	32.34	32.9765		-6.53125	33.19	34.4361		-6.53125	32.79
-6.52083	34.03	33.9759		-6.52083	34.34	33.9348		-6.52083	34.99	34.819		-6.52083	33.83	33.6931		-6.52083	34.01	34.3409		-6.52083	34.9	35.1599		-6.52083	33.23	33.2315		-6.52083	33.67	34.1048		-6.52083	34.16	34.3017		-6.52083	33.61	34.1872		-6.52083	32.21	32.917		-6.52083	33.18	34.4492		-6.52083	32.77
-6.51042	34.03	34.1168		-6.51042	34.31	33.7988		-6.51042	34.82	34.731		-6.51042	33.71	33.7215		-6.51042	34.05	34.349		-6.51042	34.57	35.1317		-6.51042	32.87	33.2111		-6.51042	33.6	33.769		-6.51042	34.23	34.5165		-6.51042	33.54	34.0706		-6.51042	32.11	32.9574		-6.51042	33.12	34.3797		-6.51042	32.67
-6.5	34	33.9502		-6.5	33.97	33.8977		-6.5	34.72	34.5733		-6.5	33.58	33.7675		-6.5	34.08	34.3002		-6.5	34.67	35.2304		-6.5	32.52	33.2231		-6.5	33.18	33.709		-6.5	34.13	34.3382		-6.5	33.49	33.9558		-6.5	32.15	32.9063		-6.5	33.05	34.5031		-6.5	32.6
-6.48958	34.04	34.0292		-6.48958	33.86	34.0019		-6.48958	34.76	34.619		-6.48958	33.72	33.9953		-6.48958	34.1	34.3747		-6.48958	35.04	35.2071		-6.48958	32.3	33.0977		-6.48958	32.82	33.6024		-6.48958	34.18	34.3446		-6.48958	33.33	33.8719		-6.48958	32.16	32.806		-6.48958	33.12	34.3535		-6.48958	32.59
-6.47917	33.8	33.8		-6.47917	33.85	33.973		-6.47917	34.68	34.6481		-6.47917	33.87	34.07		-6.47917	34.04	34.2766		-6.47917	34.83	35.0898		-6.47917	32.52	33.0329		-6.47917	33.13	33.4547		-6.47917	34.12	34.2428		-6.47917	33.35	33.9365		-6.47917	32.07	32.6906		-6.47917	33.18	34.4008		-6.47917	32.6
-6.46875		33.7121		-6.46875	33.67	33.9626		-6.46875	34.6	34.6592		-6.46875		33.9162		-6.46875		34.2845		-6.46875	34.72	34.9807		-6.46875	32.43	32.9287		-6.46875	33.22	33.3954		-6.46875		34.257		-6.46875	33.45	33.9588		-6.46875	32.11	32.7013		-6.46875		34.4716		-6.46875
-6.45833		33.7631		-6.45833	33.75	33.9567		-6.45833	34.68	34.6436		-6.45833		33.9829		-6.45833		34.2556		-6.45833	34.7	34.9671		-6.45833	32.41	32.8051		-6.45833	32.39	33.4045		-6.45833		34.4001		-6.45833	33.24	33.9894		-6.45833	32.2	32.7201		-6.45833		34.4981		-6.45833
-6.44792		33.6929		-6.44792	34.08	34.0226		-6.44792	35.08	34.5109		-6.44792		34.1311		-6.44792		34.2652		-6.44792	34.61	34.9913		-6.44792	32.58	32.8237		-6.44792	32.14	33.2934		-6.44792		34.3832		-6.44792	33.33	34.0451		-6.44792	32.33	32.7113		-6.44792		34.3599		-6.44792
-6.4375		33.8726		-6.4375	34.13	33.9692		-6.4375	35.16	34.3316		-6.4375		34.1457		-6.4375		34.2805		-6.4375	34.5	35.0597		-6.4375	32.36	32.8514		-6.4375	32.27	33.2729		-6.4375		34.23		-6.4375	33.35	33.9358		-6.4375	32.31	32.7461		-6.4375		34.2259		-6.4375
-6.42708		33.8438		-6.42708	33.9	33.8763		-6.42708	35.03	34.416		-6.42708		33.9489		-6.42708		34.2578		-6.42708	34.55	34.9867		-6.42708	32.39	32.7475		-6.42708	32.06	33.3903		-6.42708		34.5073		-6.42708	33.31	33.8359		-6.42708	32.31	32.5836		-6.42708		34.1932		-6.42708
-6.41667		33.6834		-6.41667	33.75	33.782		-6.41667	34.93	34.3817		-6.41667		33.7848		-6.41667		34.2462		-6.41667	34.78	35.0468		-6.41667	32.62	32.6631		-6.41667	31.94	33.5116		-6.41667		34.5762		-6.41667	33.41	33.7727		-6.41667	32.27	32.5864		-6.41667		34.227		-6.41667
-6.40625		33.6204		-6.40625	33.73	33.7259		-6.40625	34.66	34.377		-6.40625		33.763		-6.40625		34.2722		-6.40625	34.94	35.0155		-6.40625	32.47	32.7807		-6.40625	31.98	33.3823		-6.40625		34.6032		-6.40625	33.56	33.7815		-6.40625	32.34	32.6883		-6.40625		34.3374		-6.40625
-6.39583		33.5497		-6.39583	33.72	33.6875		-6.39583	34.45	34.326		-6.39583		33.8457		-6.39583		34.23		-6.39583	35.09	35.0827		-6.39583	32.46	32.9493		-6.39583	32.01	33.491		-6.39583		34.4467		-6.39583	33.53	33.7671		-6.39583	32.43	32.7049		-6.39583		34.1972		-6.39583
-6.38542		33.5652		-6.38542	33.6	33.7002		-6.38542	34.5	34.3225		-6.38542		33.5075		-6.38542		34.2049		-6.38542	35.08	35.1461		-6.38542	32.56	32.8991		-6.38542	32.53	33.5043		-6.38542		34.597		-6.38542	33.71	33.7276		-6.38542	32.41	32.7806		-6.38542		34.2752		-6.38542
-6.375		33.5728		-6.375	33.67	33.7316		-6.375	34.39	34.286		-6.375		33.655		-6.375		34.2421		-6.375	35.11	35.147		-6.375	32.83	32.9951		-6.375	32.55	33.4152		-6.375		34.5795		-6.375	33.79	33.8077		-6.375	32.31	32.783		-6.375		34.2218		-6.375
-6.36458		33.3836		-6.36458	33.52	33.637		-6.36458	34.24	34.3342		-6.36458		33.7492		-6.36458		34.2379		-6.36458	35.19	35.1269		-6.36458	32.74	32.9277		-6.36458	32.48	33.2705		-6.36458		34.4941		-6.36458	33.7	33.8579		-6.36458	32.34	32.7543		-6.36458		34.249		-6.36458
-6.35417		33.4483		-6.35417	33.35	33.6885		-6.35417	34.11	34.3301		-6.35417		33.8787		-6.35417		34.2591		-6.35417	35.19	35.1704		-6.35417	32.83	33.0925		-6.35417	32.44	33.4002		-6.35417		34.4973		-6.35417	33.64	33.8298		-6.35417	32.43	32.7834		-6.35417		34.3027		-6.35417
-6.34375		33.4635		-6.34375	33.31	33.6928		-6.34375	34.38	34.3397		-6.34375		34.0329		-6.34375		34.1733		-6.34375	35.13	35.2533		-6.34375	32.57	33.0054		-6.34375	32.57	33.2179		-6.34375		34.5215		-6.34375	33.74	33.7948		-6.34375	32.56	32.8323		-6.34375		34.3727		-6.34375
-6.33333		33.3226		-6.33333	33.37	33.6957		-6.33333	34.44	34.2242		-6.33333		33.7386		-6.33333		34.1208		-6.33333	34.93	35.1765		-6.33333	32.81	33.0396		-6.33333	32.77	33.2554		-6.33333		34.6998		-6.33333	33.69	33.7863		-6.33333	32.53	32.8146		-6.33333		34.3975		-6.33333
-6.32292		33.2361		-6.32292	33.37	33.7583		-6.32292	34.4	34.3003		-6.32292		33.6424		-6.32292		34.0966		-6.32292	35.08	35.2421		-6.32292	33.41	33.2247		-6.32292	32.98	33.2407		-6.32292		34.7337		-6.32292	33.7	33.7129		-6.32292	32.66	32.8608		-6.32292		34.4631		-6.32292
-6.3125		33.2294		-6.3125	33.41	33.7314		-6.3125	34.5	34.2069		-6.3125		33.3945		-6.3125		34.039		-6.3125	35.16	35.043		-6.3125	33.59	33.2466		-6.3125	32.99	33.2649		-6.3125		34.484		-6.3125	33.74	33.7346		-6.3125	32.82	32.9713		-6.3125		34.4506		-6.3125
-6.30208		33.4154		-6.30208	33.34	33.6706		-6.30208	34.34	34.288		-6.30208		33.4392		-6.30208		34.1277		-6.30208	35.08	35.0767		-6.30208	33.16	33.2273		-6.30208	32.88	33.293		-6.30208		34.5082		-6.30208	33.83	33.718		-6.30208	32.76	32.9514		-6.30208		34.4808		-6.30208
-6.29167		33.4858		-6.29167	33.38	33.6609		-6.29167	34.12	34.4166		-6.29167		33.4607		-6.29167		34.1637		-6.29167	34.87	35.1203		-6.29167	32.96	33.0353		-6.29167	33.07	33.3712		-6.29167		34.3112		-6.29167	33.74	33.6513		-6.29167	32.85	32.9568		-6.29167		34.3858		-6.29167
-6.28125		33.3843		-6.28125	33.56	33.6697		-6.28125	34.48	34.4752		-6.28125		33.5751		-6.28125		34.0837		-6.28125	34.7	35.0053		-6.28125	32.77	32.8584		-6.28125	33.25	33.3286		-6.28125		34.3084		-6.28125	33.57	33.5331		-6.28125	32.88	32.9596		-6.28125		34.4685		-6.28125
-6.27083		33.3905		-6.27083	33.62	33.6958		-6.27083	34.44	34.4065		-6.27083		33.5816		-6.27083		34.1878		-6.27083	34.63	34.9565		-6.27083	32.83	32.884		-6.27083	33.32	33.305		-6.27083		34.2368		-6.27083	33.66	33.4238		-6.27083	32.78	32.9082		-6.27083		34.3975		-6.27083
-6.26042		33.4272		-6.26042	33.69	33.7685		-6.26042	34.57	34.3605		-6.26042		33.5552		-6.26042		34.4275		-6.26042	34.71	35.042		-6.26042	32.75	32.8534		-6.26042	33.29	33.2705		-6.26042		34.4025		-6.26042	33.71	33.4139		-6.26042	32.8	32.91		-6.26042		34.3717		-6.26042
-6.25		33.402		-6.25	33.71	33.743		-6.25	34.44	34.3757		-6.25		33.5229		-6.25		34.3058		-6.25	34.73	35.0845		-6.25	32.7	32.8051		-6.25	33.48	33.2085		-6.25		34.1572		-6.25	33.88	33.3511		-6.25	32.89	32.9503		-6.25		34.375		-6.25
-6.23958		33.2814		-6.23958	33.92	33.8201		-6.23958	34.26	34.2686		-6.23958		33.6401		-6.23958		34.1726		-6.23958	34.84	35.1027		-6.23958	32.56	32.7804		-6.23958	33.13	33.1537		-6.23958		34.0103		-6.23958	33.69	33.4133		-6.23958	32.98	32.9881		-6.23958		34.2383		-6.23958
-6.22917		33.3064		-6.22917	34.13	33.8766		-6.22917	34.47	34.2397		-6.22917		33.6806		-6.22917		34.1822		-6.22917	34.9	35.0303		-6.22917	32.89	32.7555		-6.22917	32.94	33.2019		-6.22917		34.2051		-6.22917	33.71	33.5062		-6.22917	33.09	32.9912		-6.22917		34.1765		-6.22917
-6.21875		33.3434		-6.21875	34.22	33.9239		-6.21875	34.3	34.1023		-6.21875		33.7714		-6.21875		34.1491		-6.21875	35.23	35.1114		-6.21875	32.79	32.7221		-6.21875	33.01	33.1931		-6.21875		34.3106		-6.21875	33.67	33.4359		-6.21875	33	32.9673		-6.21875		34.3498		-6.21875
-6.20833		33.2275		-6.20833	34.25	33.8491		-6.20833	34.15	33.9973		-6.20833		33.5831		-6.20833		34.0692		-6.20833	35.2	35.1722		-6.20833	32.77	32.7089		-6.20833	32.99	33.1978		-6.20833		34.1671		-6.20833	33.82	33.4313		-6.20833	33.16	33.0443		-6.20833		34.4621		-6.20833
-6.19792		33.3272		-6.19792	34.16	33.9417		-6.19792	34.02	34.1137		-6.19792		33.4807		-6.19792		34.0207		-6.19792	35.26	35.2219		-6.19792	32.59	32.5271		-6.19792	33.34	33.1685		-6.19792		34.0403		-6.19792	33.8	33.3971		-6.19792	33.23	33.1108		-6.19792		34.582		-6.19792
-6.1875		32.8116		-6.1875	34.07	33.99		-6.1875	34.12	34.2736		-6.1875		34.0571		-6.1875		33.4348		-6.1875	35.22	35.2318		-6.1875	32.72	32.6168		-6.1875	32.99	33.0194		-6.1875		33.2563		-6.1875	33.74	33.4838		-6.1875	33.12	33.0226		-6.1875		34.0307		-6.1875
-6.17708		32.9288		-6.17708	34.01	33.9294		-6.17708	34.1	34.273		-6.17708		34.2		-6.17708		33.4594		-6.17708	35.3	35.2749		-6.17708	32.7	32.6663		-6.17708	32.9	33.1019		-6.17708		33.1379		-6.17708	33.81	33.5144		-6.17708	33.06	33.0154		-6.17708		34.1163		-6.17708
-6.16667		33.0514		-6.16667	33.98	33.9672		-6.16667	34	34.3039		-6.16667		34.1734		-6.16667		33.4907		-6.16667	34.97	35.119		-6.16667	32.71	32.6197		-6.16667	33.02	33.0779		-6.16667		33.1422		-6.16667	33.8	33.6427		-6.16667	33.05	33.0708		-6.16667		34.2127		-6.16667
-6.15625		33.4128		-6.15625	34.08	34.1026		-6.15625	34.02	34.4046		-6.15625		34.1641		-6.15625		33.4836		-6.15625	34.91	35.1975		-6.15625	32.82	32.6692		-6.15625	32.83	33.0869		-6.15625		33.11		-6.15625	33.78	33.6776		-6.15625	33.12	33.1932		-6.15625		34.3646		-6.15625
-6.14583		33.5876		-6.14583	33.96	34.0961		-6.14583	34.34	34.5295		-6.14583		34.2747		-6.14583		33.6809		-6.14583	34.83	35.1615		-6.14583	32.55	32.6371		-6.14583	32.84	33.1874		-6.14583		33.0177		-6.14583	33.98	33.6882		-6.14583	32.95	33.1552		-6.14583		34.4746		-6.14583
-6.13542		33.9778		-6.13542	34.04	34.0545		-6.13542	34.49	34.4054		-6.13542		34.6292		-6.13542		34.0853		-6.13542	34.81	35.1896		-6.13542	32.5	32.5969		-6.13542	33.03	33.1188		-6.13542		33.3038		-6.13542	34.02	33.6502		-6.13542	32.79	33.153		-6.13542		34.833		-6.13542
-6.125		34.4218		-6.125	34.06	34.0787		-6.125	34.5	34.3583		-6.125		34.9981		-6.125		34.5905		-6.125	35.02	35.3125		-6.125	32.63	32.5976		-6.125	32.75	33.16		-6.125		33.6357		-6.125	33.96	33.759		-6.125	33.12	33.322		-6.125		35.4157		-6.125
-6.11458		34.6411		-6.11458	34.06	34.1556		-6.11458	34.4	34.4665		-6.11458		35.0633		-6.11458		34.88		-6.11458	35.1	35.5426		-6.11458	32.41	32.5245		-6.11458	32.78	33.1249		-6.11458		33.9581		-6.11458	33.87	33.7091		-6.11458	33.26	33.3643		-6.11458		35.7734		-6.11458
-6.10417		34.6199		-6.10417	34.12	34.2491		-6.10417	34.39	34.6293		-6.10417		34.9521		-6.10417		35.0078		-6.10417	35.09	35.6758		-6.10417	32.38	32.9544		-6.10417	32.82	32.8776		-6.10417		34.0826		-6.10417	33.79	33.7256		-6.10417	33.41	33.4677		-6.10417		35.9441		-6.10417
-6.09375		34.6833		-6.09375	34.06	34.3412		-6.09375	34.73	34.7372		-6.09375		34.6693		-6.09375		35.1023		-6.09375	35.2	35.6393		-6.09375	32.61	33.5006		-6.09375	32.65	32.784		-6.09375		34.229		-6.09375	33.88	33.6636		-6.09375	33.73	33.5627		-6.09375		36.0263		-6.09375
-6.08333		34.7729		-6.08333	34.18	34.5884		-6.08333	34.86	34.7232		-6.08333		34.6875		-6.08333		35.0624		-6.08333	35.39	35.6843		-6.08333	32.53	33.9041		-6.08333	32.71	32.9132		-6.08333		34.1948		-6.08333	34.06	33.796		-6.08333	33.76	33.5643		-6.08333		35.9005		-6.08333
-6.07292		34.8717		-6.07292	34.54	34.9437		-6.07292	34.99	34.802		-6.07292		34.6447		-6.07292		35.115		-6.07292	35.49	35.9077		-6.07292	33.08	34.0908		-6.07292	32.37	32.99		-6.07292		34.3408		-6.07292	33.98	33.9204		-6.07292	33.45	33.6938		-6.07292		35.864		-6.07292
-6.0625		35.0827		-6.0625	34.82	35.1674		-6.0625	35.15	34.7367		-6.0625		34.8049		-6.0625		35.5636		-6.0625	35.66	35.9938		-6.0625	33.88	34.2		-6.0625	32.44	32.9294		-6.0625		34.4926		-6.0625	34.16	34.0631		-6.0625	33.59	33.8988		-6.0625		35.7651		-6.0625
-6.05208		35.1265		-6.05208	35.11	35.2496		-6.05208	34.98	34.7827		-6.05208		35.0964		-6.05208		35.5801		-6.05208	35.82	36.0271		-6.05208	34.2	34.2667		-6.05208	32.8	33.1573		-6.05208		34.5372		-6.05208	34.35	34.2614		-6.05208	33.53	33.86		-6.05208		35.3967		-6.05208
-6.04167		35.1249		-6.04167	35.18	35.4049		-6.04167	35.13	34.9303		-6.04167		35.1641		-6.04167		35.4108		-6.04167	35.79	36.1101		-6.04167	34.4	34.4429		-6.04167	33.1	33.4572		-6.04167		34.4447		-6.04167	34.65	34.4295		-6.04167	33.46	33.9911		-6.04167		34.8705		-6.04167
-6.03125		35.0345		-6.03125	35.4	36.0354		-6.03125	35.17	35.3279		-6.03125		34.4852		-6.03125		35.2387		-6.03125	35.94	36.7033		-6.03125	34.56	34.8321		-6.03125	33.2	33.2938		-6.03125		34.1814		-6.03125	34.76	34.6062		-6.03125	33.39	34.439		-6.03125		35.762		-6.03125
-6.02083		35.274		-6.02083	35.32	36.1142		-6.02083	34.89	35.3883		-6.02083		34.5914		-6.02083		35.2799		-6.02083	35.73	36.7479		-6.02083	34.63	34.9686		-6.02083	33.12	33.5654		-6.02083		34.2009		-6.02083	34.68	35.0478		-6.02083	33.43	34.6506		-6.02083		36.0454		-6.02083
-6.01042		35.3411		-6.01042	35.39	36.1137		-6.01042	34.99	35.3635		-6.01042		34.729		-6.01042		35.2696		-6.01042	35.85	36.8498		-6.01042	34.67	35.263		-6.01042	33.42	32.5565		-6.01042		34.1848		-6.01042	35.05	35.1005		-6.01042	33.62	34.7113		-6.01042		35.9226		-6.01042
-6		35.3651		-6	35.59	36.245		-6	35.19	35.4126		-6		34.751		-6		35.0394		-6	35.82	37.019		-6	34.7	35.3926		-6	33.68	32.476		-6		33.9002		-6	35.21	35.4636		-6	33.85	34.7439		-6		35.7775		-6
-5.98958	35.4625	35.2565		-5.98958	35.39	35.8225		-5.98958	35.07	35.134		-5.98958	34.915	34.8789		-5.98958	34.8675	34.8053		-5.98958	35.82	36.4261		-5.98958	34.71	34.8197		-5.98958	33.6	33.6866		-5.98958	34.12	34.0052		-5.98958	35.22	34.7748		-5.98958	33.82	34.4566		-5.98958	35.645	35.4509		-5.98958	34.785
-5.97917	35.485	35.396		-5.97917	35.67	35.9267		-5.97917	34.9	35.2752		-5.97917	35.0012	34.9636		-5.97917	34.78	34.838		-5.97917	36.01	36.3512		-5.97917	34.84	34.725		-5.97917	33.75	33.9443		-5.97917	34.455	34.3677		-5.97917	35.21	34.9041		-5.97917	34.14	34.5666		-5.97917	35.39	35.3995		-5.97917	34.57
-5.96875	35.62	35.4932		-5.96875		36.4837		-5.96875		35.3785		-5.96875	34.83	34.8556		-5.96875	34.89	34.8128		-5.96875		36.4755		-5.96875		34.7086		-5.96875		34.3128		-5.96875	34.62	34.4755		-5.96875		34.9648		-5.96875		34.5109		-5.96875	35.705	35.4729		-5.96875	34.52
-5.95833	36.13	34.9882		-5.95833		36.5491		-5.95833		35.4104		-5.95833	35	34.8651		-5.95833	35.48	35.1369		-5.95833		36.4389		-5.95833		34.8496		-5.95833		34.231		-5.95833	34.39	34.2964		-5.95833		35.076		-5.95833		34.4244		-5.95833	36.28	35.4074		-5.95833	36.53
-5.94792	35.87	35.6705		-5.94792		36.4661		-5.94792		35.5463		-5.94792	35.66	35.387		-5.94792	35.48	35.4373		-5.94792		36.4743		-5.94792		34.9931		-5.94792		34.4525		-5.94792	34.27	34.4845		-5.94792		35.3419		-5.94792		34.5953		-5.94792	36.29	35.4084		-5.94792	36.65
-5.9375	35.73	35.5337		-5.9375	35.9	36.6342		-5.9375	35.99	35.744		-5.9375	35.44	35.5529		-5.9375	35.46	35.2559		-5.9375	36.4	36.5603		-5.9375	34.91	34.9904		-5.9375	34.06	34.1574		-5.9375	33.97	34.8322		-5.9375	34.06	35.5158		-5.9375	34.11	34.4986		-5.9375	36.13	35.4962		-5.9375	36.45
-5.92708	35.69	35.2114		-5.92708	35.86	36.4838		-5.92708	35.87	35.7207		-5.92708	35.06	35.6081		-5.92708	35.59	34.3876		-5.92708	36.38	36.833		-5.92708	34.63	34.9948		-5.92708	34.25	33.4049		-5.92708	33.88	34.35		-5.92708	34.25	35.3164		-5.92708	33.77	34.8042		-5.92708	35.97	35.2872		-5.92708	36.42
-5.91667	35.68	34.3013		-5.91667	35.87	35.9717		-5.91667	35.69	35.7537		-5.91667	35.09	35.4021		-5.91667	35.74	34.4773		-5.91667	36.49	36.7214		-5.91667	34.59	34.9969		-5.91667	34.31	33.0228		-5.91667	34.02	35.2707		-5.91667	34.31	34.9096		-5.91667	33.91	34.6954		-5.91667	35.92	35.451		-5.91667	36.28
-5.90625	35.66	33.7961		-5.90625	35.88	35.6913		-5.90625	35.65	35.6983		-5.90625	35.24	35.3747		-5.90625	35.72	34.4941		-5.90625	36.54	36.6637		-5.90625	34.87	34.9927		-5.90625	33.98	33.471		-5.90625	33.82	34.6276		-5.90625	33.98	34.6921		-5.90625	33.87	34.5997		-5.90625	35.94	35.7024		-5.90625	36.3
-5.89583	35.64	34.0555		-5.89583	35.52	35.6902		-5.89583	35.77	35.5827		-5.89583	35.29	35.4424		-5.89583	35.62	34.2187		-5.89583	36.31	36.7728		-5.89583	34.83	34.9954		-5.89583	33.36	33.5589		-5.89583	33.67	34.0879		-5.89583	33.36	34.3963		-5.89583	33.64	34.6913		-5.89583	35.89	35.7124		-5.89583	36.18
-5.88542	35.8	33.6643		-5.88542	35.42	34.8588		-5.88542	35.75	35.6376		-5.88542	35.25	36.917		-5.88542	35.7	33.8018		-5.88542	36.08	36.2625		-5.88542	34.91	34.9146		-5.88542	33.48	33.7202		-5.88542	34.55	33.4168		-5.88542	33.48	33.9784		-5.88542	33.61	34.8952		-5.88542	35.87	35.4197		-5.88542	36.3
-5.875	35.81	33.8223		-5.875	35.41	34.8996		-5.875	35.81	35.657		-5.875	35.37	36.7315		-5.875	35.37	33.7001		-5.875	36.03	35.7031		-5.875	34.98	35.1631		-5.875	33.57	33.912		-5.875	35.12	33.0052		-5.875	33.57	34.2781		-5.875	33.57	34.4814		-5.875	35.81	35.4667		-5.875	35.68
-5.86458	35.47	34.086		-5.86458	35.73	35.1076		-5.86458	35.89	35.5593		-5.86458	34.81	36.1344		-5.86458	34.59	33.681		-5.86458	35.98	35.0042		-5.86458	34.92	35.2772		-5.86458	33.39	34.0184		-5.86458	34.23	33.0117		-5.86458	33.39	33.6244		-5.86458	33.53	33.7888		-5.86458	35.63	35.4159		-5.86458	35.31
-5.85417	35.66	34.4655		-5.85417	35.82	35.412		-5.85417	35.52	35.4883		-5.85417	34.88	36.3583		-5.85417	34.45	33.6992		-5.85417	36	35.6083		-5.85417	34.93	35.2531		-5.85417	33.95	34.3031		-5.85417	33.9	32.9113		-5.85417	33.95	33.5137		-5.85417	33.69	33.8814		-5.85417	35.65	35.4672		-5.85417	35.46
-5.84375	35.73	34.6766		-5.84375	35.77	35.6069		-5.84375	35.42	35.5666		-5.84375	34.7	35.7853		-5.84375	34.95	34.0112		-5.84375	35.91	34.8558		-5.84375	34.88	35.3667		-5.84375	33.52	34.141		-5.84375	34.15	32.884		-5.84375	33.52	33.5806		-5.84375	33.84	33.9293		-5.84375	35.71	35.7263		-5.84375	35.88
-5.83333	35.73	34.9232		-5.83333	35.65	35.6898		-5.83333	35.79	35.5065		-5.83333	34.75	34.6602		-5.83333	35.11	33.8521		-5.83333	35.96	34.8451		-5.83333	34.87	35.7019		-5.83333	33.26	34.2154		-5.83333	34.38	33.2217		-5.83333	33.26	33.6367		-5.83333	33.98	33.6199		-5.83333	35.96	35.7741		-5.83333	35.95
-5.82292	35.74	35.1734		-5.82292	35.73	35.7658		-5.82292	35.67	35.5853		-5.82292	34.91	34.2537		-5.82292	34.66	33.5149		-5.82292	36	35.1837		-5.82292	34.94	35.868		-5.82292	33.46	33.9898		-5.82292	34.59	33.2569		-5.82292	33.46	33.8132		-5.82292	34.16	33.559		-5.82292	35.82	35.8594		-5.82292	36.2
-5.8125	35.96	35.5019		-5.8125	35.74	36.0196		-5.8125	35.22	35.2932		-5.8125	34.84	34.1105		-5.8125	34.61	33.411		-5.8125	35.98	36.1831		-5.8125	34.99	35.1811		-5.8125	33.45	34.0215		-5.8125	34.71	33.2425		-5.8125	33.45	34.1996		-5.8125	33.82	33.97		-5.8125	35.69	35.9321		-5.8125	36.41
-5.80208	36.03	35.7256		-5.80208	35.86	35.9692		-5.80208	35.39	35.3794		-5.80208	35.21	33.9609		-5.80208	34.89	33.3807		-5.80208	36.06	36.2885		-5.80208	34.85	35.2792		-5.80208	33.65	34.4871		-5.80208	35.33	33.408		-5.80208	33.65	34.7082		-5.80208	33.85	33.934		-5.80208	35.6	35.9864		-5.80208	36.1
-5.79167	35.63	35.5649		-5.79167	35.86	35.8387		-5.79167	35.71	35.3986		-5.79167	35.06	33.9969		-5.79167	34.92	33.5235		-5.79167	35.87	36.3618		-5.79167	34.79	35.0926		-5.79167	33.46	33.835		-5.79167	34.9	33.4839		-5.79167	33.46	34.6757		-5.79167	33.86	33.9802		-5.79167	35.41	36.1145		-5.79167	35.26
-5.78125	35.44	35.6753		-5.78125	35.98	35.7114		-5.78125	35.79	35.3373		-5.78125	34.51	34.1065		-5.78125	34.51	33.7594		-5.78125	35.99	36.2224		-5.78125	34.97	35.0353		-5.78125	34.31	34.0578		-5.78125	34.28	33.6553		-5.78125	34.31	34.7671		-5.78125	34.16	33.9088		-5.78125	35.35	36.0334		-5.78125	35.13
-5.77083	35.5	35.6508		-5.77083	36.19	35.9163		-5.77083	36.16	35.3134		-5.77083	34.29	34.429		-5.77083	34.8	34.1924		-5.77083	36.11	36.1567		-5.77083	35.1	35.091		-5.77083	34.72	33.9467		-5.77083	34.47	33.8558		-5.77083	34.72	34.6694		-5.77083	34.25	33.8808		-5.77083	35.4	36.2478		-5.77083	35.28
-5.76042	35.69	35.6205		-5.76042	36.16	36.0796		-5.76042	35.94	35.4569		-5.76042	34.21	34.5758		-5.76042	35.52	34.3425		-5.76042	36.21	36.2135		-5.76042	34.65	34.946		-5.76042	34.04	33.6742		-5.76042	35	33.9573		-5.76042	34.04	34.6794		-5.76042	33.97	33.9354		-5.76042	35.37	36.3606		-5.76042	35.89
-5.75	35.63	35.9038		-5.75	36.02	36.0086		-5.75	35.93	35.6225		-5.75	34.38	34.621		-5.75	35.5	34.2571		-5.75	36.06	36.2328		-5.75	34.74	34.9681		-5.75	33.33	33.8993		-5.75	34.99	34.1705		-5.75	33.33	34.6463		-5.75	33.87	33.9567		-5.75	35.27	36.4889		-5.75	35.89
-5.73958	35.48	35.7861		-5.73958	36.09	35.9528		-5.73958	35.85	35.6695		-5.73958	34.13	34.3063		-5.73958	35.38	34.288		-5.73958	36.08	36.3234		-5.73958	34.87	35.04		-5.73958	33.79	34.2892		-5.73958	34.52	34.1949		-5.73958	33.79	34.8402		-5.73958	33.91	33.9241		-5.73958	35.25	36.2227		-5.73958	35.91
-5.72917	35.56	35.588		-5.72917	36.22	35.817		-5.72917	35.96	35.7317		-5.72917	34.22	33.8711		-5.72917	35.48	34.3992		-5.72917	36.05	36.2275		-5.72917	34.85	34.9742		-5.72917	34.35	34.2182		-5.72917	34.88	34.0714		-5.72917	34.35	35.02		-5.72917	33.9	33.9135		-5.72917	35.47	36.0919		-5.72917	35.73
-5.71875	35.7	35.3958		-5.71875	36.27	35.9267		-5.71875	36.29	35.8249		-5.71875	34.68	33.8553		-5.71875	35.61	34.4089		-5.71875	36.1	36.2773		-5.71875	34.97	35.0039		-5.71875	33.88	33.9777		-5.71875	35.16	33.897		-5.71875	33.88	35.1231		-5.71875	34.05	33.9224		-5.71875	35.43	36.0626		-5.71875	36.1
-5.70833	35.68	35.8191		-5.70833	36.03	35.8498		-5.70833	36.26	35.8351		-5.70833	34.95	33.9171		-5.70833	35.55	34.4864		-5.70833	36.13	36.2843		-5.70833	35.01	35.0877		-5.70833	33.77	34.0495		-5.70833	35.13	34.1567		-5.70833	33.77	35.09		-5.70833	34.34	34.0045		-5.70833	35.56	36.1168		-5.70833	36.19
-5.69792	35.84	36.0169		-5.69792	35.86	35.893		-5.69792	36.24	35.9201		-5.69792	35.19	34.0096		-5.69792	35.17	34.695		-5.69792	36.03	36.2342		-5.69792	34.91	34.9609		-5.69792	33.73	34.3743		-5.69792	34.88	34.2559		-5.69792	33.73	35.019		-5.69792	34.06	33.8599		-5.69792	35.62	36.1881		-5.69792	36.31
-5.6875	35.78	35.7227		-5.6875	35.83	35.8157		-5.6875	36.14	35.7545		-5.6875	34.97	34.084		-5.6875	35.13	34.6975		-5.6875	35.99	36.1983		-5.6875	34.88	34.9196		-5.6875	33.74	34.249		-5.6875	35.12	34.3889		-5.6875	33.74	34.8708		-5.6875	33.89	33.8066		-5.6875	35.77	36.2413		-5.6875	36.44
-5.67708	36.02	35.4312		-5.67708	35.83	35.7202		-5.67708	35.92	35.725		-5.67708	34.69	34.0338		-5.67708	35.59	34.6424		-5.67708	35.95	36.1557		-5.67708	35.05	34.9376		-5.67708	33.54	33.7731		-5.67708	35.6	34.4251		-5.67708	33.54	34.7893		-5.67708	33.69	33.799		-5.67708	35.56	36.2593		-5.67708	36.8
-5.66667	36.15	35.3628		-5.66667	35.92	35.7468		-5.66667	35.39	35.6385		-5.66667	34.68	34.3266		-5.66667	35.72	34.8928		-5.66667	35.89	36.1852		-5.66667	34.94	34.8137		-5.66667	33.42	33.8182		-5.66667	35.83	34.603		-5.66667	33.42	34.7167		-5.66667	33.76	33.8182		-5.66667	35.49	36.2957		-5.66667	36.47
-5.65625	35.98	35.6843		-5.65625	36.08	35.6429		-5.65625	35.34	35.6846		-5.65625	34.55	34.7356		-5.65625	35.19	35.048		-5.65625	36.05	36.1424		-5.65625	34.98	34.8767		-5.65625	33.78	33.8665		-5.65625	35.79	35.0599		-5.65625	33.78	34.6776		-5.65625	33.85	33.8326		-5.65625	35.46	36.3766		-5.65625	35.84
-5.64583	35.77	35.4906		-5.64583	35.77	35.6323		-5.64583	35.61	35.7688		-5.64583	34.39	34.8451		-5.64583	34.8	34.9725		-5.64583	35.88	36.0742		-5.64583	35.14	34.9356		-5.64583	33.57	33.8114		-5.64583	35.77	35.1542		-5.64583	33.57	34.7397		-5.64583	33.68	33.905		-5.64583	35.41	36.5221		-5.64583	35.7
-5.63542	35.82	35.4771		-5.63542	35.87	35.5387		-5.63542	35.81	35.8223		-5.63542	34.55	35.2448		-5.63542	34.72	35.1314		-5.63542	35.85	36.1097		-5.63542	35.18	34.9971		-5.63542	33.79	33.7889		-5.63542	35.76	35.58		-5.63542	33.79	34.8059		-5.63542	33.76	33.8253		-5.63542	35.56	36.5632		-5.63542	35.71
-5.625	35.36	35.0661		-5.625	35.87	35.503		-5.625	36.12	35.8438		-5.625	35.07	35.4359		-5.625	34.42	35.0018		-5.625	35.92	36.2152		-5.625	35.36	35.1248		-5.625	33.9	33.8661		-5.625	35.51	35.3499		-5.625	33.9	34.8325		-5.625	33.76	33.8595		-5.625	35.5	36.5509		-5.625	35.56
-5.61458	34.81	34.7931		-5.61458	35.73	35.5494		-5.61458	36.22	35.8474		-5.61458	34.99	35.2721		-5.61458	33.79	34.6892		-5.61458	35.97	36.1875		-5.61458	35.47	35.2128		-5.61458	34.73	33.8682		-5.61458	35.02	34.9351		-5.61458	34.73	34.8338		-5.61458	33.73	33.839		-5.61458	34.79	36.0742		-5.61458	34.99
-5.60417	34.37	34.471		-5.60417	35.86	35.4084		-5.60417	36.41	36.0233		-5.60417	34.68	34.982		-5.60417	33.16	34.4538		-5.60417	35.98	36.3017		-5.60417	35.36	34.9929		-5.60417	34.42	33.9403		-5.60417	34.47	34.6235		-5.60417	34.42	34.7859		-5.60417	33.65	33.879		-5.60417	34.11	35.5542		-5.60417	34.47
-5.59375	33.57	34.2162		-5.59375	35.86	35.1818		-5.59375	36.53	36.0113		-5.59375	34.47	34.526		-5.59375	32.83	34.184		-5.59375	35.98	36.2037		-5.59375	35.19	34.7658		-5.59375	34.05	34.1693		-5.59375	33.85	34.3453		-5.59375	34.05	34.6884		-5.59375	33.82	33.9429		-5.59375	33.53	35.0446		-5.59375	33.82
-5.58333	33.1	33.9211		-5.58333	35.66	34.8607		-5.58333	36.63	35.89		-5.58333	34.05	34.1456		-5.58333	32.68	34.0373		-5.58333	35.97	36.1312		-5.58333	34.66	34.4826		-5.58333	35.36	34.2498		-5.58333	33.4	34.1149		-5.58333	35.36	34.6556		-5.58333	33.99	33.8082		-5.58333	33.17	34.6567		-5.58333	33.36
-5.57292	32.88	33.8472		-5.57292	35.24	34.7409		-5.57292	36.55	35.6012		-5.57292	33.72	33.7855		-5.57292	32.7	34.0422		-5.57292	35.97	35.9326		-5.57292	34.38	34.1317		-5.57292	35.3	34.3834		-5.57292	33.36	34.1137		-5.57292	35.3	34.7479		-5.57292	33.91	33.6284		-5.57292	32.89	34.4488		-5.57292	33.33
-5.5625	32.77	33.871		-5.5625	34.81	34.5941		-5.5625	36.07	35.4372		-5.5625	33.33	33.8663		-5.5625	32.93	34.0914		-5.5625	35.91	35.7069		-5.5625	33.68	33.7166		-5.5625	34.85	34.3431		-5.5625	33.27	33.9997		-5.5625	34.85	34.656		-5.5625	33.78	33.4561		-5.5625	32.69	34.4331		-5.5625	33.27
-5.55208	32.83	33.8713		-5.55208	34.38	34.2358		-5.55208	35.75	35.1773		-5.55208	33.18	33.6342		-5.55208	33.09	34.1983		-5.55208	35.63	35.5444		-5.55208	33.3	33.4467		-5.55208	34.35	34.4093		-5.55208	33.41	33.8751		-5.55208	34.35	34.6324		-5.55208	33.59	33.3002		-5.55208	32.61	34.3786		-5.55208	33
-5.54167	32.81	33.8829		-5.54167	33.96	33.9993		-5.54167	35.3	35.022		-5.54167	33.03	33.3951		-5.54167	33.09	34.2225		-5.54167	35.33	35.3235		-5.54167	33.32	33.2694		-5.54167	33.99	34.355		-5.54167	33.67	33.9686		-5.54167	33.99	34.4834		-5.54167	33.39	33.1563		-5.54167	32.48	34.3818		-5.54167	33.21
-5.53125	32.78	33.9406		-5.53125	33.99	33.9634		-5.53125	34.94	34.8585		-5.53125	33.02	33.4899		-5.53125	32.99	34.2902		-5.53125	35.01	35.1975		-5.53125	32.79	33.1549		-5.53125	33.77	34.2847		-5.53125	33.73	34.2182		-5.53125	33.77	34.4068		-5.53125	33.04	32.9765		-5.53125	32.39	34.4361		-5.53125	33.28
-5.52083	33.02	33.9759		-5.52083	34.01	33.9348		-5.52083	34.78	34.819		-5.52083	33.05	33.6931		-5.52083	32.95	34.3409		-5.52083	34.86	35.1599		-5.52083	32.71	33.2315		-5.52083	33.53	34.1048		-5.52083	33.83	34.3017		-5.52083	33.53	34.1872		-5.52083	33.05	32.917		-5.52083	32.33	34.4492		-5.52083	33.65
-5.51042	32.85	34.1168		-5.51042	34.12	33.7988		-5.51042	34.69	34.731		-5.51042	33.1	33.7215		-5.51042	33.02	34.349		-5.51042	34.85	35.1317		-5.51042	32.84	33.2111		-5.51042	33.46	33.769		-5.51042	33.86	34.5165		-5.51042	33.46	34.0706		-5.51042	32.94	32.9574		-5.51042	32.3	34.3797		-5.51042	33.67
-5.5	32.92	33.9502		-5.5	34.22	33.8977		-5.5	34.31	34.5733		-5.5	33.06	33.7675		-5.5	33.04	34.3002		-5.5	34.8	35.2304		-5.5	32.91	33.2231		-5.5	33.47	33.709		-5.5	34.05	34.3382		-5.5	33.47	33.9558		-5.5	32.79	32.9063		-5.5	32.25	34.5031		-5.5	33.73
-5.48958	33	34.0292		-5.48958	34.06	34.0019		-5.48958	34.39	34.619		-5.48958	33.09	33.9953		-5.48958	32.99	34.3747		-5.48958	34.73	35.2071		-5.48958	32.78	33.0977		-5.48958	33.62	33.6024		-5.48958	33.88	34.3446		-5.48958	33.62	33.8719		-5.48958	32.57	32.806		-5.48958	32.26	34.3535		-5.48958	33.74
-5.47917	33.13	33.8		-5.47917	34.15	33.973		-5.47917	34.56	34.6481		-5.47917	33.1	34.07		-5.47917	32.95	34.2766		-5.47917	34.82	35.0898		-5.47917	32.74	33.0329		-5.47917	33.69	33.4547		-5.47917	33.87	34.2428		-5.47917	33.69	33.9365		-5.47917	32.44	32.6906		-5.47917	32.26	34.4008		-5.47917	33.75
-5.46875	33.2	33.7121		-5.46875	34.28	33.9626		-5.46875	34.56	34.6592		-5.46875	32.96	33.9162		-5.46875	32.96	34.2845		-5.46875	34.69	34.9807		-5.46875	32.61	32.9287		-5.46875	33.57	33.3954		-5.46875	33.74	34.257		-5.46875	33.57	33.9588		-5.46875	32.48	32.7013		-5.46875	32.27	34.4716		-5.46875	33.55
-5.45833	33.31	33.7631		-5.45833	34.14	33.9567		-5.45833	34.75	34.6436		-5.45833	32.89	33.9829		-5.45833	33.03	34.2556		-5.45833	34.59	34.9671		-5.45833	32.67	32.8051		-5.45833	33.48	33.4045		-5.45833	33.85	34.4001		-5.45833	33.48	33.9894		-5.45833	32.66	32.7201		-5.45833	32.3	34.4981		-5.45833	33.29
-5.44792	33.07	33.6929		-5.44792	34.13	34.0226		-5.44792	34.92	34.5109		-5.44792	32.95	34.1311		-5.44792	33.16	34.2652		-5.44792	34.56	34.9913		-5.44792	32.77	32.8237		-5.44792	33.46	33.2934		-5.44792	34	34.3832		-5.44792	33.46	34.0451		-5.44792	32.76	32.7113		-5.44792	32.59	34.3599		-5.44792	33.46
-5.4375	33.23	33.8726		-5.4375	34.01	33.9692		-5.4375	34.71	34.3316		-5.4375	33.32	34.1457		-5.4375	33.15	34.2805		-5.4375	34.74	35.0597		-5.4375	32.92	32.8514		-5.4375	33.47	33.2729		-5.4375	33.93	34.23		-5.4375	33.47	33.9358		-5.4375	32.97	32.7461		-5.4375	32.68	34.2259		-5.4375	33.5
-5.42708	33.42	33.8438		-5.42708	33.93	33.8763		-5.42708	34.6	34.416		-5.42708	33.08	33.9489		-5.42708	33.07	34.2578		-5.42708	34.74	34.9867		-5.42708	32.76	32.7475		-5.42708	33.52	33.3903		-5.42708	33.94	34.5073		-5.42708	33.52	33.8359		-5.42708	32.99	32.5836		-5.42708	32.64	34.1932		-5.42708	33.56
-5.41667	32.96	33.6834		-5.41667	33.63	33.782		-5.41667	34.38	34.3817		-5.41667	33.29	33.7848		-5.41667	33.03	34.2462		-5.41667	34.85	35.0468		-5.41667	32.48	32.6631		-5.41667	33.58	33.5116		-5.41667	34.15	34.5762		-5.41667	33.58	33.7727		-5.41667	33.02	32.5864		-5.41667	32.64	34.227		-5.41667	33.48
-5.40625	32.91	33.6204		-5.40625	33.53	33.7259		-5.40625	34.35	34.377		-5.40625	33.65	33.763		-5.40625	32.85	34.2722		-5.40625	34.74	35.0155		-5.40625	32.61	32.7807		-5.40625	33.93	33.3823		-5.40625	33.96	34.6032		-5.40625	33.93	33.7815		-5.40625	32.97	32.6883		-5.40625	32.66	34.3374		-5.40625	33.63
-5.39583	32.87	33.5497		-5.39583	33.51	33.6875		-5.39583	34.38	34.326		-5.39583	33.02	33.8457		-5.39583	32.7	34.23		-5.39583	34.56	35.0827		-5.39583	32.63	32.9493		-5.39583	33.49	33.491		-5.39583	33.94	34.4467		-5.39583	33.49	33.7671		-5.39583	33.08	32.7049		-5.39583	32.51	34.1972		-5.39583	33.63
-5.38542	32.78	33.5652		-5.38542	33.59	33.7002		-5.38542	34.23	34.3225		-5.38542	32.82	33.5075		-5.38542	32.68	34.2049		-5.38542	34.69	35.1461		-5.38542	32.66	32.8991		-5.38542	33.28	33.5043		-5.38542	33.41	34.597		-5.38542	33.28	33.7276		-5.38542	33.15	32.7806		-5.38542	32.48	34.2752		-5.38542	33.3
-5.375	33.12	33.5728		-5.375	33.67	33.7316		-5.375	34.29	34.286		-5.375	32.72	33.655		-5.375	32.67	34.2421		-5.375	34.59	35.147		-5.375	32.73	32.9951		-5.375	33.48	33.4152		-5.375	33.2	34.5795		-5.375	33.48	33.8077		-5.375	33.21	32.783		-5.375	32.46	34.2218		-5.375	33.08
-5.36458	33.54	33.3836		-5.36458	33.45	33.637		-5.36458	34.23	34.3342		-5.36458	32.74	33.7492		-5.36458	32.73	34.2379		-5.36458	34.54	35.1269		-5.36458	32.59	32.9277		-5.36458	33.53	33.2705		-5.36458	33.14	34.4941		-5.36458	33.53	33.8579		-5.36458	33.15	32.7543		-5.36458	32.48	34.249		-5.36458	33.04
-5.35417	33.84	33.4483		-5.35417	33.49	33.6885		-5.35417	34.01	34.3301		-5.35417	32.88	33.8787		-5.35417	32.99	34.2591		-5.35417	34.6	35.1704		-5.35417	32.62	33.0925		-5.35417	33.45	33.4002		-5.35417	32.94	34.4973		-5.35417	33.45	33.8298		-5.35417	33.18	32.7834		-5.35417	32.46	34.3027		-5.35417	32.96
-5.34375	33.25	33.4635		-5.34375	33.46	33.6928		-5.34375	33.65	34.3397		-5.34375	33.05	34.0329		-5.34375	33.05	34.1733		-5.34375	34.71	35.2533		-5.34375	32.62	33.0054		-5.34375	33.39	33.2179		-5.34375	32.99	34.5215		-5.34375	33.39	33.7948		-5.34375	33.18	32.8323		-5.34375	32.47	34.3727		-5.34375	32.9
-5.33333	32.88	33.3226		-5.33333	33.7	33.6957		-5.33333	33.88	34.2242		-5.33333	33	33.7386		-5.33333	32.86	34.1208		-5.33333	34.88	35.1765		-5.33333	32.69	33.0396		-5.33333	33.56	33.2554		-5.33333	32.88	34.6998		-5.33333	33.56	33.7863		-5.33333	32.98	32.8146		-5.33333	32.57	34.3975		-5.33333	32.99
-5.32292	33.02	33.2361		-5.32292	33.81	33.7583		-5.32292	34.03	34.3003		-5.32292	33.25	33.6424		-5.32292	32.87	34.0966		-5.32292	35.12	35.2421		-5.32292	32.58	33.2247		-5.32292	33.24	33.2407		-5.32292	32.91	34.7337		-5.32292	33.24	33.7129		-5.32292	33.16	32.8608		-5.32292	32.58	34.4631		-5.32292	32.89
-5.3125	33.03	33.2294		-5.3125	33.73	33.7314		-5.3125	33.97	34.2069		-5.3125	33.1	33.3945		-5.3125	32.83	34.039		-5.3125	34.9	35.043		-5.3125	32.68	33.2466		-5.3125	33.14	33.2649		-5.3125	33.25	34.484		-5.3125	33.14	33.7346		-5.3125	33.11	32.9713		-5.3125	32.69	34.4506		-5.3125	32.65
-5.30208	32.8	33.4154		-5.30208	33.69	33.6706		-5.30208	34.3	34.288		-5.30208	32.99	33.4392		-5.30208	32.71	34.1277		-5.30208	34.95	35.0767		-5.30208	33.33	33.2273		-5.30208	33.35	33.293		-5.30208	33.07	34.5082		-5.30208	33.35	33.718		-5.30208	32.99	32.9514		-5.30208	32.69	34.4808		-5.30208	32.53
-5.29167	33.05	33.4858		-5.29167	33.74	33.6609		-5.29167	34.21	34.4166		-5.29167	33.07	33.4607		-5.29167	32.75	34.1637		-5.29167	34.76	35.1203		-5.29167	33.26	33.0353		-5.29167	33.41	33.3712		-5.29167	32.89	34.3112		-5.29167	33.41	33.6513		-5.29167	33.08	32.9568		-5.29167	32.71	34.3858		-5.29167	32.51
-5.28125	32.99	33.3843		-5.28125	33.66	33.6697		-5.28125	34.18	34.4752		-5.28125	33.09	33.5751		-5.28125	32.92	34.0837		-5.28125	34.6	35.0053		-5.28125	32.85	32.8584		-5.28125	33.51	33.3286		-5.28125	32.98	34.3084		-5.28125	33.51	33.5331		-5.28125	33.17	32.9596		-5.28125	32.67	34.4685		-5.28125	32.62
-5.27083	33.43	33.3905		-5.27083	33.57	33.6958		-5.27083	34.13	34.4065		-5.27083	33.01	33.5816		-5.27083	33.01	34.1878		-5.27083	34.62	34.9565		-5.27083	32.98	32.884		-5.27083	33.48	33.305		-5.27083	32.94	34.2368		-5.27083	33.48	33.4238		-5.27083	33.19	32.9082		-5.27083	32.72	34.3975		-5.27083	32.42
-5.26042	33.49	33.4272		-5.26042	33.48	33.7685		-5.26042	34.03	34.3605		-5.26042	33.33	33.5552		-5.26042	33.03	34.4275		-5.26042	34.9	35.042		-5.26042	33.12	32.8534		-5.26042	33.33	33.2705		-5.26042	32.81	34.4025		-5.26042	33.33	33.4139		-5.26042	33.36	32.91		-5.26042	32.72	34.3717		-5.26042	32.24
-5.25	33.29	33.402		-5.25	33.54	33.743		-5.25	34.01	34.3757		-5.25	33.43	33.5229		-5.25	32.98	34.3058		-5.25	34.81	35.0845		-5.25	32.91	32.8051		-5.25	33.2	33.2085		-5.25	32.84	34.1572		-5.25	33.2	33.3511		-5.25	33.29	32.9503		-5.25	32.79	34.375		-5.25	32.23
-5.23958	33.04	33.2814		-5.23958	33.77	33.8201		-5.23958	34.01	34.2686		-5.23958	33.26	33.6401		-5.23958	33.1	34.1726		-5.23958	34.86	35.1027		-5.23958	32.8	32.7804		-5.23958	33.68	33.1537		-5.23958	33.04	34.0103		-5.23958	33.68	33.4133		-5.23958	33.24	32.9881		-5.23958	32.69	34.2383		-5.23958	32.34
-5.22917	33.17	33.3064		-5.22917	33.67	33.8766		-5.22917	34.18	34.2397		-5.22917	33.15	33.6806		-5.22917	33.12	34.1822		-5.22917	34.58	35.0303		-5.22917	32.72	32.7555		-5.22917	33.34	33.2019		-5.22917	32.9	34.2051		-5.22917	33.34	33.5062		-5.22917	33.13	32.9912		-5.22917	32.61	34.1765		-5.22917	32.38
-5.21875	32.78	33.3434		-5.21875	33.49	33.9239		-5.21875	34.21	34.1023		-5.21875	32.98	33.7714		-5.21875	33.2	34.1491		-5.21875	34.87	35.1114		-5.21875	32.74	32.7221		-5.21875	33.38	33.1931		-5.21875	33.04	34.3106		-5.21875	33.38	33.4359		-5.21875	33.01	32.9673		-5.21875	32.67	34.3498		-5.21875	32.37
-5.20833	32.82	33.2275		-5.20833	33.58	33.8491		-5.20833	34.11	33.9973		-5.20833	33.05	33.5831		-5.20833	33.14	34.0692		-5.20833	35.04	35.1722		-5.20833	32.5	32.7089		-5.20833	33.2	33.1978		-5.20833	32.92	34.1671		-5.20833	33.2	33.4313		-5.20833	33.09	33.0443		-5.20833	32.67	34.4621		-5.20833	32.73
-5.19792	33.01	33.3272		-5.19792	33.87	33.9417		-5.19792	34.05	34.1137		-5.19792	33.15	33.4807		-5.19792	33.33	34.0207		-5.19792	34.98	35.2219		-5.19792	32.51	32.5271		-5.19792	33.68	33.1685		-5.19792	32.77	34.0403		-5.19792	33.68	33.3971		-5.19792	33.32	33.1108		-5.19792	32.72	34.582		-5.19792	32.77
-5.1875	32.72	32.8116		-5.1875	33.9	33.99		-5.1875	34.23	34.2736		-5.1875	33.2	34.0571		-5.1875	33.4	33.4348		-5.1875	34.77	35.2318		-5.1875	32.55	32.6168		-5.1875	33.46	33.0194		-5.1875	32.7	33.2563		-5.1875	33.46	33.4838		-5.1875	33.26	33.0226		-5.1875	32.75	34.0307		-5.1875	32.79
-5.17708	33.01	32.9288		-5.17708	33.75	33.9294		-5.17708	34.27	34.273		-5.17708	33.27	34.2		-5.17708	33.4	33.4594		-5.17708	34.79	35.2749		-5.17708	32.77	32.6663		-5.17708	33.25	33.1019		-5.17708	32.71	33.1379		-5.17708	33.25	33.5144		-5.17708	33.23	33.0154		-5.17708	32.82	34.1163		-5.17708	32.53
-5.16667	33.03	33.0514		-5.16667	33.87	33.9672		-5.16667	34.12	34.3039		-5.16667	33.19	34.1734		-5.16667	33.37	33.4907		-5.16667	34.97	35.119		-5.16667	32.87	32.6197		-5.16667	33.26	33.0779		-5.16667	32.62	33.1422		-5.16667	33.26	33.6427		-5.16667	33.15	33.0708		-5.16667	32.98	34.2127		-5.16667	32.61
-5.15625	33.16	33.4128		-5.15625	34.09	34.1026		-5.15625	34.26	34.4046		-5.15625	33.33	34.1641		-5.15625	33.5	33.4836		-5.15625	34.88	35.1975		-5.15625	32.71	32.6692		-5.15625	33.55	33.0869		-5.15625	32.62	33.11		-5.15625	33.55	33.6776		-5.15625	33.26	33.1932		-5.15625	33.22	34.3646		-5.15625	33.03
-5.14583	33.26	33.5876		-5.14583	34.11	34.0961		-5.14583	34.56	34.5295		-5.14583	33.41	34.2747		-5.14583	33.59	33.6809		-5.14583	34.79	35.1615		-5.14583	32.85	32.6371		-5.14583	33.27	33.1874		-5.14583	32.57	33.0177		-5.14583	33.27	33.6882		-5.14583	33.26	33.1552		-5.14583	33.36	34.4746		-5.14583	32.79
-5.13542	33.37	33.9778		-5.13542	34.09	34.0545		-5.13542	34.49	34.4054		-5.13542	33.8	34.6292		-5.13542	33.67	34.0853		-5.13542	34.97	35.1896		-5.13542	32.76	32.5969		-5.13542	33.39	33.1188		-5.13542	32.59	33.3038		-5.13542	33.39	33.6502		-5.13542	33.15	33.153		-5.13542	33.64	34.833		-5.13542	33.3
-5.125	33.94	34.4218		-5.125	34.2	34.0787		-5.125	34.35	34.3583		-5.125	33.99	34.9981		-5.125	33.88	34.5905		-5.125	35.11	35.3125		-5.125	32.68	32.5976		-5.125	33.2	33.16		-5.125	32.66	33.6357		-5.125	33.2	33.759		-5.125	33.19	33.322		-5.125	34.1	35.4157		-5.125	33.85
-5.11458	34.45	34.6411		-5.11458	34.37	34.1556		-5.11458	34.41	34.4665		-5.11458	34.19	35.0633		-5.11458	34.12	34.88		-5.11458	35.32	35.5426		-5.11458	32.57	32.5245		-5.11458	32.93	33.1249		-5.11458	33.15	33.9581		-5.11458	32.93	33.7091		-5.11458	33.32	33.3643		-5.11458	34.54	35.7734		-5.11458	34.3
-5.10417	34.7	34.6199		-5.10417	34.56	34.2491		-5.10417	34.64	34.6293		-5.10417	34.31	34.9521		-5.10417	34.3	35.0078		-5.10417	35.26	35.6758		-5.10417	32.64	32.9544		-5.10417	33.51	32.8776		-5.10417	33.11	34.0826		-5.10417	33.51	33.7256		-5.10417	33.56	33.4677		-5.10417	34.76	35.9441		-5.10417	34.42
-5.09375	34.92	34.6833		-5.09375	34.65	34.3412		-5.09375	34.68	34.7372		-5.09375	34.47	34.6693		-5.09375	34.55	35.1023		-5.09375	35.41	35.6393		-5.09375	32.5	33.5006		-5.09375	33.32	32.784		-5.09375	33.1	34.229		-5.09375	33.32	33.6636		-5.09375	33.42	33.5627		-5.09375	34.88	36.0263		-5.09375	34.51
-5.08333	35.08	34.7729		-5.08333	34.54	34.5884		-5.08333	34.73	34.7232		-5.08333	34.33	34.6875		-5.08333	34.73	35.0624		-5.08333	35.64	35.6843		-5.08333	32.72	33.9041		-5.08333	32.79	32.9132		-5.08333	33.12	34.1948		-5.08333	32.79	33.796		-5.08333	33.48	33.5643		-5.08333	35.09	35.9005		-5.08333	34.52
-5.07292	35.31	34.8717		-5.07292	34.77	34.9437		-5.07292	34.86	34.802		-5.07292	34.42	34.6447		-5.07292	34.89	35.115		-5.07292	35.73	35.9077		-5.07292	33.61	34.0908		-5.07292	32.41	32.99		-5.07292	33.3	34.3408		-5.07292	32.41	33.9204		-5.07292	33.64	33.6938		-5.07292	35.35	35.864		-5.07292	34.53
-5.0625	35.22	35.0827		-5.0625	35.02	35.1674		-5.0625	34.63	34.7367		-5.0625	34.51	34.8049		-5.0625	35.14	35.5636		-5.0625	35.76	35.9938		-5.0625	33.91	34.2		-5.0625	32.79	32.9294		-5.0625	33.63	34.4926		-5.0625	32.79	34.0631		-5.0625	33.86	33.8988		-5.0625	35.54	35.7651		-5.0625	34.45
-5.05208	35.64	35.1265		-5.05208	35.28	35.2496		-5.05208	34.69	34.7827		-5.05208	34.62	35.0964		-5.05208	35.56	35.5801		-5.05208	35.92	36.0271		-5.05208	34.13	34.2667		-5.05208	33.3	33.1573		-5.05208	34	34.5372		-5.05208	33.3	34.2614		-5.05208	33.82	33.86		-5.05208	35.82	35.3967		-5.05208	34.67
-5.04167	35.705	35.1249		-5.04167	35.52	35.4049		-5.04167	35.15	34.9303		-5.04167	34.615	35.1641		-5.04167	35.47	35.4108		-5.04167	35.93	36.1101		-5.04167	34.21	34.4429		-5.04167	33.52	33.4572		-5.04167	33.855	34.4447		-5.04167	33.52	34.4295		-5.04167	33.81	33.9911		-5.04167	35.79	34.8705		-5.04167	34.82
-5.03125	35.77	35.0345		-5.03125	35.63	36.0354		-5.03125	34.84	35.3279		-5.03125	34.61	34.4852		-5.03125	35.38	35.2387		-5.03125	35.96	36.7033		-5.03125	34.31	34.8321		-5.03125	33.55	33.2938		-5.03125	33.71	34.1814		-5.03125	33.55	34.6062		-5.03125	33.72	34.439		-5.03125	35.76	35.762		-5.03125	34.97
-5.02083	35.44	35.274		-5.02083	35.35	36.1142		-5.02083	34.7	35.3883		-5.02083	34.55	34.5914		-5.02083	35.41	35.2799		-5.02083	35.93	36.7479		-5.02083	34.25	34.9686		-5.02083	33.23	33.5654		-5.02083	33.71	34.2009		-5.02083	33.23	35.0478		-5.02083	33.79	34.6506		-5.02083	35.68	36.0454		-5.02083	34.97
-5.01042	35.51	35.3411		-5.01042	35.6	36.1137		-5.01042	35.04	35.3635		-5.01042	34.64	34.729		-5.01042	35.07	35.2696		-5.01042	36.03	36.8498		-5.01042	34.32	35.263		-5.01042	33.45	32.5565		-5.01042	33.6	34.1848		-5.01042	33.45	35.1005		-5.01042	34.08	34.7113		-5.01042	35.5	35.9226		-5.01042	35.1
-5	35.48	35.3651		-5	35.62	36.245		-5	35.25	35.4126		-5	34.8	34.751		-5	34.93	35.0394		-5	36.09	37.019		-5	34.38	35.3926		-5	33.59	32.476		-5	33.58	33.9002		-5	33.59	35.4636		-5	34.14	34.7439		-5	35.74	35.7775		-5	35.04
-4.98958	35.49	35.2565		-4.98958	36.02	35.8225		-4.98958	35	35.134		-4.98958	35	34.8789		-4.98958	34.81	34.8053		-4.98958	36.42	36.4261		-4.98958	34.54	34.8197		-4.98958	34.37	33.6866		-4.98958	33.84	34.0052		-4.98958	34.37	34.7748		-4.98958	34.94	34.4566		-4.98958	36.13	35.4509		-4.98958	34.8
-4.97917	35.58	35.396		-4.97917	35.87	35.9267		-4.97917	35.3	35.2752		-4.97917	35.05	34.9636		-4.97917	34.8	34.838		-4.97917	36.53	36.3512		-4.97917	34.86	34.725		-4.97917	34.18	33.9443		-4.97917	34.45	34.3677		-4.97917	34.18	34.9041		-4.97917	34.5	34.5666		-4.97917	36.19	35.3995		-4.97917	34.71
-4.96875	35.75	35.4932		-4.96875	35.74	36.4837		-4.96875	35.36	35.3785		-4.96875	34.71	34.8556		-4.96875	35.08	34.8128		-4.96875	36.47	36.4755		-4.96875	34.92	34.7086		-4.96875	34.14	34.3128		-4.96875	34.59	34.4755		-4.96875	34.14	34.9648		-4.96875	34.57	34.5109		-4.96875	36.07	35.4729		-4.96875	35.03
-4.95833	35.5	34.9882		-4.95833	35.51	36.5491		-4.95833	35.32	35.4104		-4.95833	34.79	34.8651		-4.95833	35.12	35.1369		-4.95833	36.53	36.4389		-4.95833	34.89	34.8496		-4.95833	33.86	34.231		-4.95833	34.58	34.2964		-4.95833	33.86	35.076		-4.95833	34.56	34.4244		-4.95833	36.09	35.4074		-4.95833	34.51
-4.94792	35.38	35.6705		-4.94792	35.19	36.4661		-4.94792	35.6	35.5463		-4.94792	34.96	35.387		-4.94792	34.99	35.4373		-4.94792	36.47	36.4743		-4.94792	34.76	34.9931		-4.94792	33.62	34.4525		-4.94792	34.01	34.4845		-4.94792	33.62	35.3419		-4.94792	34.09	34.5953		-4.94792	35.94	35.4084		-4.94792	33.7
-4.9375	35.47	35.5337		-4.9375	35.34	36.6342		-4.9375	35.63	35.744		-4.9375	34.92	35.5529		-4.9375	34.69	35.2559		-4.9375	36.62	36.5603		-4.9375	34.8	34.9904		-4.9375	34.3	34.1574		-4.9375	34.07	34.8322		-4.9375	34.3	35.5158		-4.9375	34.15	34.4986		-4.9375	36.02	35.4962		-4.9375	33.86
-4.92708	35.44	35.2114		-4.92708	35.87	36.4838		-4.92708	35.7	35.7207		-4.92708	34.49	35.6081		-4.92708	34.64	34.3876		-4.92708	36.41	36.833		-4.92708	34.92	34.9948		-4.92708	34.58	33.4049		-4.92708	33.68	34.35		-4.92708	34.94	35.3164		-4.92708	34.09	34.8042		-4.92708	35.81	35.2872		-4.92708	33.89
-4.91667	35.55	34.3013		-4.91667	36.1	35.9717		-4.91667	35.74	35.7537		-4.91667	34.6	35.4021		-4.91667	34.61	34.4773		-4.91667	36.45	36.7214		-4.91667	34.89	34.9969		-4.91667	35.01	33.0228		-4.91667	33.95	35.2707		-4.91667	35.15	34.9096		-4.91667	34.49	34.6954		-4.91667	35.84	35.451		-4.91667	34.03
-4.90625	35.76	33.7961		-4.90625	36.02	35.6913		-4.90625	35.91	35.6983		-4.90625	34.73	35.3747		-4.90625	34.88	34.4941		-4.90625	36.52	36.6637		-4.90625	35.31	34.9927		-4.90625	34.31	33.471		-4.90625	34.02	34.6276		-4.90625	35.02	34.6921		-4.90625	34.45	34.5997		-4.90625	35.95	35.7024		-4.90625	34.18
-4.89583	35.88	34.0555		-4.89583	35.94	35.6902		-4.89583	35.69	35.5827		-4.89583	34.72	35.4424		-4.89583	34.68	34.2187		-4.89583	36.4	36.7728		-4.89583	35.14	34.9954		-4.89583	34.26	33.5589		-4.89583	33.93	34.0879		-4.89583	34.66	34.3963		-4.89583	33.95	34.6913		-4.89583	35.74	35.7124		-4.89583	34.16
-4.88542	35.85	33.6643		-4.88542	35.95	34.8588		-4.88542	35.88	35.6376		-4.88542	34.83	36.917		-4.88542	34.75	33.8018		-4.88542	36.37	36.2625		-4.88542	35.48	34.9146		-4.88542	33.94	33.7202		-4.88542	33.87	33.4168		-4.88542	34.39	33.9784		-4.88542	34.06	34.8952		-4.88542	35.86	35.4197		-4.88542	34.4
-4.875	35.91	33.8223		-4.875	35.99	34.8996		-4.875	35.78	35.657		-4.875	34.62	36.7315		-4.875	34.69	33.7001		-4.875	36.27	35.7031		-4.875	35.26	35.1631		-4.875	33.78	33.912		-4.875	34.07	33.0052		-4.875	34.28	34.2781		-4.875	33.93	34.4814		-4.875	35.94	35.4667		-4.875	34.69
-4.86458	36.02	34.086		-4.86458	35.91	35.1076		-4.86458	35.59	35.5593		-4.86458	35.01	36.1344		-4.86458	35.03	33.681		-4.86458	36.12	35.0042		-4.86458	35.16	35.2772		-4.86458	33.73	34.0184		-4.86458	34.45	33.0117		-4.86458	34.47	33.6244		-4.86458	33.72	33.7888		-4.86458	35.69	35.4159		-4.86458	34.79
-4.85417	35.59	34.4655		-4.85417	36.05	35.412		-4.85417	35.57	35.4883		-4.85417	34.5	36.3583		-4.85417	34.69	33.6992		-4.85417	36.19	35.6083		-4.85417	35.22	35.2531		-4.85417	33.71	34.3031		-4.85417	33.71	32.9113		-4.85417	34.67	33.5137		-4.85417	33.84	33.8814		-4.85417	35.71	35.4672		-4.85417	34.13
[truncated: 1,810 more rows]
[truncated: 4 more columns]

## Sheet: Fig4
Figure 4A
Day	Control			Prophylactic			Therapeutic
-3	0.5	0	0.5	0.3	1	0.8	0.3	0.5	1.8
-2	0.5	0.3	1	0	0.8	0.3	0.5	0	1
-1	0.3	1	1.3	6.8	4.5	2.5	0	0	2
[truncated: 35 more rows]

## Sheet: Fig5
Figure 5A
[truncated: 40 more rows]

## Sheet: Fig 6
Figure 6A												Figure 6B
[truncated: 29 more rows]

[truncated: 3 more sheets: Fig 7, Fig 8, Fig S1]
